# Supplementary material for: Adaptation of the Mycobacterium tuberculosis transcriptome to biofilm growth
Source: PLoS Pathog. 2024 Apr 18;20(4):e1012124. doi: 10.1371/journal.ppat.1012124 (PMC11060545; doi:10.1371/journal.ppat.1012124)
Supplement: S2 Data — DEGs provided for multiple analyses: all populations and each population individually. “SharedDEGs” sheet refers to features which were significantly differentially expressed when all populations were analyzed together, as well as in at least five individual populations and have been annotated with their functional category. (XLSX) [file ppat.1012124.s016.xlsx]

## Sheet: SharedDEGs
Gene	DEG shared by 5+ individual biofilm evolved populations, Genes in red had the highest L2FC values (>2 or <-2 in all populations).
DE	Direction of differential expression in biofilm evolved populations (compared to planktonic culture)
Associated with Biofilms	From Hegde, 2019: whether this gene was found to be associated with Mycobacterial biofilms via literature search (Lit) or computational identification (Comp)
Functional Category & Product	Functional category and product taken from Mycobrowser
Gene	DE	Associated with Biofilms?	Functional Category	Product	Notes
devR	down	Comp	regulatory proteins	Two component transcriptional regulatory protein DevR (probably LuxR/UhpA-family)	Also downregulated in H37Rv Sauton's culture compared to 7H9OTG
Rv0081	down	Comp	regulatory proteins	Probable transcriptional regulatory protein	Also downregulated in H37Rv Sauton's culture compared to 7H9OTG
Rv1996	down	Lit	virulence-detoxification-adaptation	Universal stress protein family protein	Also downregulated in H37Rv Sauton's culture compared to 7H9OTG
eccB3	down		cell wall and cell processes	ESX conserved component EccB3. ESX-3 type VII secretion system protein. Possible membrane protein.	Also downregulated in H37Rv Sauton's culture compared to 7H9OTG
eccD3	down		cell wall and cell processes	ESX conserved component EccD3. ESX-3 type VII secretion system protein. Probable transmembrane protein.	Also downregulated in H37Rv Sauton's culture compared to 7H9OTG
rpfD	down		cell wall and cell processes	Probable resuscitation-promoting factor RpfD	Also downregulated in H37Rv Sauton's culture compared to 7H9OTG
Rv2990c	down		conserved hypotheticals	Hypothetical protein	Also downregulated in H37Rv Sauton's culture compared to 7H9OTG
Rv3127	down		conserved hypotheticals	Conserved protein	Also downregulated in H37Rv Sauton's culture compared to 7H9OTG
Rv3131	down		conserved hypotheticals	Conserved protein	Also downregulated in H37Rv Sauton's culture compared to 7H9OTG
usfY	down		conserved hypotheticals	Putative protein UsfY	Also downregulated in H37Rv Sauton's culture compared to 7H9OTG
nrdB	down		information pathways	Ribonucleoside-diphosphate reductase (beta chain) NrdB (ribonucleotide reductase small chain)	Also downregulated in H37Rv Sauton's culture compared to 7H9OTG
Rv3741c	down		intermediary metabolism and respiration	Possible oxidoreductase	Also downregulated in H37Rv Sauton's culture compared to 7H9OTG
Rv3742c	down		intermediary metabolism and respiration	Possible oxidoreductase	Also downregulated in H37Rv Sauton's culture compared to 7H9OTG
ethA	down		intermediary metabolism and respiration	Monooxygenase EthA	Also downregulated in H37Rv Sauton's culture compared to 7H9OTG
fdxA	down		intermediary metabolism and respiration	Ferredoxin FdxA	Also downregulated in H37Rv Sauton's culture compared to 7H9OTG
lat	down		intermediary metabolism and respiration	Probable L-lysine-epsilon aminotransferase Lat (L-lysine aminotransferase) (lysine 6-aminotransferase)	Also downregulated in H37Rv Sauton's culture compared to 7H9OTG
Rv3740c	down		lipid metabolism	Possible triacylglycerol synthase (diacylglycerol acyltransferase)	Also downregulated in H37Rv Sauton's culture compared to 7H9OTG
alkB	down		lipid metabolism	Probable transmembrane alkane 1-monooxygenase AlkB (alkane 1-hydroxylase) (lauric acid omega-hydroxylase) (omega-hydroxylase) (fatty acid omega-hydroxylase) (alkane hydroxylase-rubredoxin)	Also downregulated in H37Rv Sauton's culture compared to 7H9OTG
tgs1	down		lipid metabolism	Triacylglycerol synthase (diacylglycerol acyltransferase) Tgs1	Also downregulated in H37Rv Sauton's culture compared to 7H9OTG
Rv3249c	down		regulatory proteins	Possible transcriptional regulatory protein (probably TetR-family)	Also downregulated in H37Rv Sauton's culture compared to 7H9OTG
sORF_200	down		small ORF	NA	Also downregulated in H37Rv Sauton's culture compared to 7H9OTG
hspX	down		virulence-detoxification-adaptation	Heat shock protein HspX (alpha-crystallin homolog) (14 kDa antigen) (HSP16.3)	Also downregulated in H37Rv Sauton's culture compared to 7H9OTG
Rv1733c	down		cell wall and cell processes	Probable conserved transmembrane protein	Also downregulated in H37Rv Sauton's culture compared to 7H9OTG
Rv2625c	down		cell wall and cell processes	Probable conserved transmembrane alanine and leucine rich protein	Also downregulated in H37Rv Sauton's culture compared to 7H9OTG
ctpF	down		cell wall and cell processes	Probable metal cation transporter P-type ATPase A CtpF	Also downregulated in H37Rv Sauton's culture compared to 7H9OTG
Rv0079	down		conserved hypotheticals	Unknown protein	Also downregulated in H37Rv Sauton's culture compared to 7H9OTG
Rv2030c	down		conserved hypotheticals	Conserved protein	Also downregulated in H37Rv Sauton's culture compared to 7H9OTG
Rv2627c	down		conserved hypotheticals	Conserved protein	Also downregulated in H37Rv Sauton's culture compared to 7H9OTG
Rv2628	down		conserved hypotheticals	Hypothetical protein	Also downregulated in H37Rv Sauton's culture compared to 7H9OTG
Rv2630	down		conserved hypotheticals	Hypothetical protein	Also downregulated in H37Rv Sauton's culture compared to 7H9OTG
acg	down		conserved hypotheticals	Conserved protein Acg	Also downregulated in H37Rv Sauton's culture compared to 7H9OTG
mycP3	down		intermediary metabolism and respiration	Probable membrane-anchored mycosin MycP3 (serine protease) (subtilisin-like protease) (subtilase-like) (mycosin-3)	Also downregulated in H37Rv Sauton's culture compared to 7H9OTG
devS	down		regulatory proteins	Two component sensor histidine kinase DevS	Also downregulated in H37Rv Sauton's culture compared to 7H9OTG
Rv0232	down		regulatory proteins	Probable transcriptional regulatory protein (probably TetR/AcrR-family)	Also downregulated in H37Rv Sauton's culture compared to 7H9OTG
sORF_148	down		small ORF	NA	Also downregulated in H37Rv Sauton's culture compared to 7H9OTG
Rv3134c	down		virulence-detoxification-adaptation	Universal stress protein family protein	Also downregulated in H37Rv Sauton's culture compared to 7H9OTG
TB31.7	down		virulence-detoxification-adaptation	Universal stress protein family protein TB31.7	Also downregulated in H37Rv Sauton's culture compared to 7H9OTG
vapC36	down		virulence-detoxification-adaptation	Possible toxin VapC36. Contains PIN domain.	Also downregulated in H37Rv Sauton's culture compared to 7H9OTG
Rv0841	up		cell wall and cell processes	Probable conserved transmembrane protein	Also upregulated in H37Rv stationary phase planktonic culture
ncRv0918c	up		non-coding RNA	NA	Also upregulated in H37Rv stationary phase planktonic culture
ncRv3543	up		non-coding RNA	NA	Also upregulated in H37Rv stationary phase planktonic culture
eccD4	up		cell wall and cell processes	ESX conserved component EccD4. ESX-4 type VII secretion system protein. Probable integral membrane protein.	Also upregulated in H37Rv stationary phase planktonic culture
Rv1999c	up		cell wall and cell processes	Probable conserved integral membrane protein	Also upregulated in H37Rv stationary phase planktonic culture
Rv3192	up		conserved hypotheticals	Conserved hypothetical alanine and proline-rich protein	Also upregulated in H37Rv stationary phase planktonic culture
Rv1726	up		intermediary metabolism and respiration	Probable oxidoreductase	Also upregulated in H37Rv stationary phase planktonic culture
Rv3167c	up		regulatory proteins	Probable transcriptional regulatory protein (probably TetR-family)	Also upregulated in H37Rv stationary phase planktonic culture
whiB7	up		regulatory proteins	Probable transcriptional regulatory protein WhiB-like WhiB7	Also upregulated in H37Rv stationary phase planktonic culture
pmmB	up	Comp	intermediary metabolism and respiration	Probable phosphomannomutase PmmB (phosphomannose mutase)
esxA	down	Comp	cell wall and cell processes	6 kDa early secretory antigenic target EsxA (ESAT-6)
esxB	down	Comp	cell wall and cell processes	10 kDa culture filtrate antigen EsxB (LHP) (CFP10)
ftsH	down	Comp	cell wall and cell processes	Membrane-bound protease FtsH (cell division protein)
lsr2	down	Comp	information pathways	Iron-regulated H-NS-like protein Lsr2
nrdH	down	Comp	information pathways	Probable glutaredoxin electron transport component of NRDEF (glutaredoxin-like protein) NrdH
sigB	down	Comp	information pathways	RNA polymerase sigma factor SigB
icl1	down	Comp	intermediary metabolism and respiration	Isocitrate lyase Icl (isocitrase) (isocitratase)
gltB	down	Comp	intermediary metabolism and respiration	Probable ferredoxin-dependent glutamate synthase [NADPH] (large subunit) GltB (L-glutamate synthase) (L-glutamate synthetase) (NADH-glutamate synthase) (glutamate synthase (NADH))(NADPH-GOGAT)
kasA	down	Comp	lipid metabolism	3-oxoacyl-[acyl-carrier protein] synthase 1 KasA (beta-ketoacyl-ACP synthase) (KAS I)
kasB	down	Comp	lipid metabolism	3-oxoacyl-[acyl-carrier protein] synthase 2 KasB (beta-ketoacyl-ACP synthase) (KAS I)
Rv2136c	down	Comp	cell wall and cell processes	Possible conserved transmembrane protein
secA2	down	Comp	cell wall and cell processes	Possible preprotein translocase ATPase SecA2
sugA	down	Comp	cell wall and cell processes	Probable sugar-transport integral membrane protein ABC transporter SugA
sugB	down	Comp	cell wall and cell processes	Probable sugar-transport integral membrane protein ABC transporter SugB
kshA	down	Comp	intermediary metabolism and respiration	Oxygenase component of 3-ketosteroid-9-alpha-hydroxylase KshA
guaB2	down	Comp	intermediary metabolism and respiration	Probable inosine-5'-monophosphate dehydrogenase GuaB2 (imp dehydrogenase) (inosinic acid dehydrogenase) (inosinate dehydrogenase) (imp oxidoreductase) (inosine-5'-monophosphate oxidoreductase) (IMPDH) (IMPD)
pknB	down	Comp	regulatory proteins	Transmembrane serine/threonine-protein kinase B PknB (protein kinase B) (STPK B)
regX3	down	Comp	regulatory proteins	Two component sensory transduction protein RegX3 (transcriptional regulatory protein) (probably LuxR-family)
dacB2	up	Lit	cell wall and cell processes	Probable penicillin-binding protein DacB2 (D-alanyl-D-alanine carboxypeptidase) (DD-peptidase) (DD-carboxypeptidase) (PBP) (DD-transpeptidase) (serine-type D-ala-D-ala carboxypeptidase) (D-amino acid hydrolase)
Rv0021c	up	Lit	conserved hypotheticals	Conserved hypothetical protein
hbhA	down	Lit	cell wall and cell processes	Iron-regulated heparin binding hemagglutinin HbhA (adhesin)
hns	down	Lit	information pathways	Possible histone-like protein Hns
relA	down	Lit	intermediary metabolism and respiration	Probable GTP pyrophosphokinase RelA (ATP:GTP 3'- pyrophosphotransferase) (PPGPP synthetase I) ((P)PPGPP synthetase) (GTP diphosphokinase)
fhaA	down	Lit	regulatory proteins	Conserved protein with FHA domain FhaA
Rv3237c	down	Lit	conserved hypotheticals	Conserved protein
helY	down	Lit	information pathways	ATP-dependent DNA helicase HelY
pknG	down	Lit	regulatory proteins	Serine/threonine-protein kinase PknG (protein kinase G) (STPK G)
Rv0401	up		cell wall and cell processes	Probable conserved transmembrane protein
Rv0625c	up		cell wall and cell processes	Probable conserved transmembrane protein
Rv1973	up		cell wall and cell processes	Possible conserved Mce associated membrane protein
Rv2722	up		conserved hypotheticals	Conserved hypothetical protein
Rv2804c	up		conserved hypotheticals	Hypothetical protein
Rv2983	up		conserved hypotheticals	Conserved hypothetical alanine rich protein
sigM	up		information pathways	Possible alternative RNA polymerase sigma factor SigM
Rv2310	up		insertion seqs and phages	Possible excisionase
Rv1050	up		intermediary metabolism and respiration	Probable oxidoreductase
suhB	up		intermediary metabolism and respiration	Inositol-1-monophosphatase SuhB
ncRv0386c	up		non-coding RNA	NA
ncRv0664c	up		non-coding RNA	NA
ncRv10186c	up		non-coding RNA	NA
ncRv10896	up		non-coding RNA	NA
ncRv1118	up		non-coding RNA	NA
ncRv1835A	up		non-coding RNA	NA
ncRv1969c	up		non-coding RNA	NA
ncRv2240	up		non-coding RNA	NA
ncRv2379	up		non-coding RNA	NA
ncRv2611	up		non-coding RNA	NA
ncRv3480	up		non-coding RNA	NA
ncRv3507c	up		non-coding RNA	NA
ncRv3793c	up		non-coding RNA	NA
ncRv3911Ac	up		non-coding RNA	NA
sORF_183	up		small ORF	NA
sORF_220	up		small ORF	NA
sORF_269	up		small ORF	NA
vapC7	up		virulence-detoxification-adaptation	Possible toxin VapC7
lppI	up		cell wall and cell processes	Probable lipoprotein LppI
Rv0219	up		cell wall and cell processes	Probable conserved transmembrane protein
Rv0882	up		cell wall and cell processes	Probable transmembrane protein
Rv1972	up		cell wall and cell processes	Probable conserved Mce associated membrane protein
Rv2772c	up		cell wall and cell processes	Probable conserved transmembrane protein
Rv3162c	up		cell wall and cell processes	Possible integral membrane protein
ugpC	up		cell wall and cell processes	Probable Sn-glycerol-3-phosphate transport ATP-binding protein ABC transporter UgpC
Rv0368c	up		conserved hypotheticals	Conserved hypothetical protein
Rv0745	up		conserved hypotheticals	Conserved hypothetical protein
Rv1204c	up		conserved hypotheticals	Conserved hypothetical protein
Rv1455	up		conserved hypotheticals	Conserved protein
Rv1717	up		conserved hypotheticals	Conserved hypothetical protein
Rv1930c	up		conserved hypotheticals	Conserved hypothetical protein
Rv2413c	up		conserved hypotheticals	Conserved hypothetical protein
Rv2422	up		conserved hypotheticals	Hypothetical protein
Rv2481c	up		conserved hypotheticals	Hypothetical protein
Rv2573	up		conserved hypotheticals	Conserved hypothetical protein
recD	up		information pathways	Probable exonuclease V (alpha chain) RecD (exodeoxyribonuclease V alpha chain) (exodeoxyribonuclease V polypeptide)
Rv2653c	up		insertion seqs and phages	Possible PhiRv2 prophage protein
bioF1	up		intermediary metabolism and respiration	Probable 8-amino-7-oxononanoate synthase BioF1 (AONS) (8-amino-7-ketopelargonate synthase) (7-keto-8-amino-pelargonic acid synthetase) (7-KAP synthetase) (L-alanine--pimelyl CoA ligase)
lpdB	up		intermediary metabolism and respiration	Probable oxidoreductase
menC	up		intermediary metabolism and respiration	Probable muconate cycloisomerase MenC (cis-cis-muconate lactonizing enzyme) (MLE)
mmuM	up		intermediary metabolism and respiration	Probable homocysteine S-methyltransferase MmuM (S-methylmethionine:homocysteine methyltransferase) (cysteine methyltransferase)
Rv2893	up		intermediary metabolism and respiration	Possible oxidoreductase
pimB	up		lipid metabolism	Mannosyltransferase PimB
ncRv1245	up		non-coding RNA	NA
ncRv1527	up		non-coding RNA	NA
ncRv1900	up		non-coding RNA	NA
ncRv2217c	up		non-coding RNA	NA
ncRv2841	up		non-coding RNA	NA
ncRv3009	up		non-coding RNA	NA
ncRv3125	up		non-coding RNA	NA
ncRv3810Cc	up		non-coding RNA	NA
ncRv3827	up		non-coding RNA	NA
sORF_270	up		small ORF	NA
sORF_282	up		small ORF	NA
vapC42	up		virulence-detoxification-adaptation	Possible toxin VapC42. Contains PIN domain.
aftA	up		cell wall and cell processes	Arabinofuranosyltransferase AftA
arsB2	up		cell wall and cell processes	Possible arsenical pump integral membrane protein ArsB2
dppD	up		cell wall and cell processes	Probable dipeptide-transport ATP-binding protein ABC transporter DppD
lpqR	up		cell wall and cell processes	Probable conserved lipoprotein LpqR
lpqV	up		cell wall and cell processes	Possible lipoprotein LpqV
modB	up		cell wall and cell processes	Probable molybdenum-transport integral membrane protein ABC transporter ModB
nagA	up		cell wall and cell processes	Probable N-acetylglucosamine-6-phosphate deacetylase NagA (GlcNAc 6-P deacetylase)
rpfE	up		cell wall and cell processes	Probable resuscitation-promoting factor RpfE
Rv0203	up		cell wall and cell processes	Possible exported protein
Rv0398c	up		cell wall and cell processes	Possible secreted protein
Rv0435c	up		cell wall and cell processes	Putative conserved ATPase
Rv0955	up		cell wall and cell processes	Probable conserved integral membrane protein
Rv1230c	up		cell wall and cell processes	Possible membrane protein
Rv1401	up		cell wall and cell processes	Possible membrane protein
Rv1456c	up		cell wall and cell processes	Probable unidentified antibiotic-transport integral membrane ABC transporter
Rv1458c	up		cell wall and cell processes	Probable unidentified antibiotic-transport ATP-binding protein ABC transporter
Rv2563	up		cell wall and cell processes	Probable glutamine-transport transmembrane protein ABC transporter
Rv3041c	up		cell wall and cell processes	Probable conserved ATP-binding protein ABC transporter
etgB	up		conserved hypotheticals	Conserved hypothetical protein
Rv0034	up		conserved hypotheticals	Conserved hypothetical protein
Rv0074	up		conserved hypotheticals	Conserved protein
Rv0184	up		conserved hypotheticals	Conserved hypothetical protein
Rv0210	up		conserved hypotheticals	Hypothetical protein
Rv0269c	up		conserved hypotheticals	Conserved hypothetical protein
Rv0332	up		conserved hypotheticals	Conserved protein
Rv0376c	up		conserved hypotheticals	Conserved hypothetical protein
Rv0421c	up		conserved hypotheticals	Conserved hypothetical protein
Rv0499	up		conserved hypotheticals	Conserved hypothetical protein
Rv0610c	up		conserved hypotheticals	Hypothetical protein
Rv0613c	up		conserved hypotheticals	Unknown protein
Rv0776c	up		conserved hypotheticals	Conserved hypothetical protein
Rv0804	up		conserved hypotheticals	Conserved hypothetical protein
Rv0862c	up		conserved hypotheticals	Conserved protein
Rv0992c	up		conserved hypotheticals	Conserved hypothetical protein
Rv1003	up		conserved hypotheticals	Conserved protein
Rv1062	up		conserved hypotheticals	Conserved hypothetical protein
Rv1489A	up		conserved hypotheticals	Conserved protein
Rv1571	up		conserved hypotheticals	Conserved protein
Rv1691	up		conserved hypotheticals	Conserved hypothetical protein
Rv1727	up		conserved hypotheticals	Conserved hypothetical protein
Rv1875	up		conserved hypotheticals	Conserved protein
Rv2049c	up		conserved hypotheticals	Conserved hypothetical protein
Rv2240c	up		conserved hypotheticals	Unknown protein
Rv2414c	up		conserved hypotheticals	Conserved hypothetical protein
Rv2415c	up		conserved hypotheticals	Conserved hypothetical protein
Rv2566	up		conserved hypotheticals	Long conserved protein
Rv2598	up		conserved hypotheticals	Conserved hypothetical protein
Rv2638	up		conserved hypotheticals	Conserved hypothetical protein
Rv2689c	up		conserved hypotheticals	Conserved alanine and valine and glycine rich protein
Rv2802c	up		conserved hypotheticals	Hypothetical arginine and alanine rich protein
Rv2805	up		conserved hypotheticals	Conserved hypothetical protein
Rv2844	up		conserved hypotheticals	Conserved alanine rich protein
Rv2891	up		conserved hypotheticals	Conserved hypothetical protein
Rv2897c	up		conserved hypotheticals	Conserved hypothetical protein
Rv2915c	up		conserved hypotheticals	Conserved protein
Rv3037c	up		conserved hypotheticals	Conserved hypothetical protein
Rv3091	up		conserved hypotheticals	Conserved protein
Rv3218	up		conserved hypotheticals	Conserved protein
Rv3300c	up		conserved hypotheticals	Conserved hypothetical protein
Rv3594	up		conserved hypotheticals	Conserved hypothetical protein
Rv3643	up		conserved hypotheticals	Hypothetical protein
Rv3662c	up		conserved hypotheticals	Conserved hypothetical protein
Rv3770c	up		conserved hypotheticals	Hypothetical leucine rich protein
Rv3771c	up		conserved hypotheticals	Conserved hypothetical protein
Rv3787c	up		conserved hypotheticals	Conserved hypothetical protein
Rv3813c	up		conserved hypotheticals	Conserved protein
Rv3850	up		conserved hypotheticals	Conserved protein
Rv3861	up		conserved hypotheticals	Hypothetical protein
Rv3899c	up		conserved hypotheticals	Conserved hypothetical protein
Rv3906c	up		conserved hypotheticals	Conserved hypothetical protein
Rv3912	up		conserved hypotheticals	Hypothetical alanine rich protein
alkA	up		information pathways	Probable bifunctional regulatory protein and DNA repair enzyme AlkA (regulatory protein of adaptative response) (methylphosphotriester-DNA--protein-cysteine S-methyltransferase)
dinG	up		information pathways	Probable ATP-dependent helicase DinG
gatA	up		information pathways	Probable glutamyl-tRNA(GLN) amidotransferase (subunit A) GatA (Glu-ADT subunit A)
ligA	up		information pathways	DNA ligase [NAD dependent] LigA (polydeoxyribonucleotide synthase [NAD+])
mutT2	up		information pathways	Probable mutator protein MutT2 (7-8-dihydro-8-oxoguanine-triphosphatase) (8-oxo-dGTPase)
recC	up		information pathways	Probable exonuclease V (gamma chain) RecC (exodeoxyribonuclease V gamma chain)(exodeoxyribonuclease V polypeptide)
recN	up		information pathways	Probable DNA repair protein RecN (recombination protein N)
rskA	up		information pathways	Anti-sigma factor RskA (regulator of sigma K)
udgB	up		information pathways	Probable uracil DNA glycosylase UdgB
deoD	up		intermediary metabolism and respiration	Probable purine nucleoside phosphorylase DeoD (inosine phosphorylase) (PNP)
amiB2	up		intermediary metabolism and respiration	Probable amidase AmiB2 (aminohydrolase)
aofH	up		intermediary metabolism and respiration	Probable flavin-containing monoamine oxidase AofH (amine oxidase) (MAO)
aroA	up		intermediary metabolism and respiration	3-phosphoshikimate 1-carboxyvinyltransferase AroA (5-enolpyruvylshikimate-3-phosphate synthase) (EPSP synthase) (EPSPS)
bioA	up		intermediary metabolism and respiration	Adenosylmethionine-8-amino-7-oxononanoate aminotransferase BioA
cobQ2	up		intermediary metabolism and respiration	Possible cobyric acid synthase CobQ2
dapD	up		intermediary metabolism and respiration	Tetrahydrodipicolinate N-succinyltransferase DapD
galE3	up		intermediary metabolism and respiration	Probable UDP-glucose 4-epimerase GalE3 (galactowaldenase) (UDP-galactose 4-epimerase) (uridine diphosphate galactose 4-epimerase) (uridine diphospho-galactose 4-epimerase)
gpgP	up		intermediary metabolism and respiration	Glucosyl-3-phosphoglycerate phosphatase GpgP
hemN	up		intermediary metabolism and respiration	Probable oxygen-independent coproporphyrinogen III oxidase HemN (coproporphyrinogenase) (coprogen oxidase)
ispE	up		intermediary metabolism and respiration	Probable 4-diphosphocytidyl-2-C-methyl-D-erythritol kinase IspE (CMK) (4-(cytidine-5'-diphospho)-2-C-methyl-D-erythritol kinase)
lipG	up		intermediary metabolism and respiration	Probable lipase/esterase LipG
mycP4	up		intermediary metabolism and respiration	Probable membrane-anchored mycosin MycP4 (serine protease) (subtilisin-like protease) (subtilase-like) (mycosin-4)
pepC	up		intermediary metabolism and respiration	Probable aminopeptidase PepC
qor	up		intermediary metabolism and respiration	Probable quinone reductase Qor (NADPH:quinone reductase) (zeta-crystallin homolog protein)
Rv0228	up		intermediary metabolism and respiration	Probable integral membrane acyltransferase
Rv0331	up		intermediary metabolism and respiration	Possible dehydrogenase/reductase
Rv0385	up		intermediary metabolism and respiration	Probable monooxygenase
Rv0484c	up		intermediary metabolism and respiration	Probable short-chain type oxidoreductase
Rv0561c	up		intermediary metabolism and respiration	Possible oxidoreductase
Rv0927c	up		intermediary metabolism and respiration	Probable short-chain type dehydrogenase/reductase
Rv2073c	up		intermediary metabolism and respiration	Probable shortchain dehydrogenase
Rv2118c	up		intermediary metabolism and respiration	RNA methyltransferase
Rv2739c	up		intermediary metabolism and respiration	Possible alanine rich transferase
Rv2800	up		intermediary metabolism and respiration	Possible hydrolase
Rv2966c	up		intermediary metabolism and respiration	Possible methyltransferase (methylase)
Rv3175	up		intermediary metabolism and respiration	Possible amidase (aminohydrolase)
Rv3752c	up		intermediary metabolism and respiration	Possible cytidine/deoxycytidylate deaminase
serA2	up		intermediary metabolism and respiration	Possible D-3-phosphoglycerate dehydrogenase SerA2 (phosphoglycerate dehydrogenase) (PGDH)
speE	up		intermediary metabolism and respiration	Probable spermidine synthase SpeE (putrescine aminopropyltransferase) (aminopropyltransferase) (SPDSY)
thiE	up		intermediary metabolism and respiration	Thiamine-phosphate pyrophosphorylase ThiE (TMP pyrophosphorylase) (TMP-PPASE) (thiamine-phosphate synthase)
thyX	up		intermediary metabolism and respiration	Probable thymidylate synthase ThyX (ts) (TSase)
ureD	up		intermediary metabolism and respiration	Probable urease accessory protein UreD
xylB	up		intermediary metabolism and respiration	Possible D-xylulose kinase XylB (xylulokinase) (xylulose kinase)
echA15	up		lipid metabolism	Probable enoyl-CoA hydratase EchA15 (enoyl hydrase) (unsaturated acyl-CoA hydratase) (crotonase)
echA17	up		lipid metabolism	Probable enoyl-CoA hydratase EchA17 (crotonase) (unsatured acyl-CoA hydratase) (enoyl hydrase)
echA18	up		lipid metabolism	Probable enoyl-CoA hydratase EchA18 (enoyl hydrase) (unsaturated acyl-CoA hydratase) (crotonase)
fadD3	up		lipid metabolism	Probable fatty-acid-CoA ligase FadD3 (fatty-acid-CoA synthetase) (fatty-acid-CoA synthase)
fadE17	up		lipid metabolism	Probable acyl-CoA dehydrogenase FadE17
fadE34	up		lipid metabolism	Probable acyl-CoA dehydrogenase FadE34
gpdA2	up		lipid metabolism	Probable glycerol-3-phosphate dehydrogenase [NAD(P)+] GpdA2 (NAD(P)H- dependent glycerol-3-phosphate dehydrogenase)
pgsA1	up		lipid metabolism	PI synthase PgsA1 (phosphatidylinositol synthase) (CDP-diacylglycerol--inositol-3-phosphatidyltransferase)
Rv1722	up		lipid metabolism	Possible carboxylase
ncRv0008	up		non-coding RNA	NA
ncRv0381	up		non-coding RNA	NA
ncRv0731	up		non-coding RNA	NA
ncRv0902	up		non-coding RNA	NA
ncRv11777	up		non-coding RNA	NA
ncRv1179	up		non-coding RNA	NA
ncRv11817c	up		non-coding RNA	NA
ncRv1212	up		non-coding RNA	NA
ncRv1384c	up		non-coding RNA	NA
ncRv1631c	up		non-coding RNA	NA
ncRv1800c	up		non-coding RNA	NA
ncRv1832c	up		non-coding RNA	NA
ncRv2502	up		non-coding RNA	NA
ncRv2711c	up		non-coding RNA	NA
ncRv2770	up		non-coding RNA	NA
ncRv3038	up		non-coding RNA	NA
ncRv3297c	up		non-coding RNA	NA
ncRv3314	up		non-coding RNA	NA
ncRv3606	up		non-coding RNA	NA
ncRv3740	up		non-coding RNA	NA
PE_PGRS28	up		PE/PPE	PE-PGRS family protein PE_PGRS28
PE_PGRS31	up		PE/PPE	PE-PGRS family protein PE_PGRS31
PE_PGRS43	up		PE/PPE	PE-PGRS family protein PE_PGRS43
PE14	up		PE/PPE	PE family protein PE14
PPE43	up		PE/PPE	PPE family protein PPE43
PPE69	up		PE/PPE	PPE family protein PPE69
Rv0023	up		regulatory proteins	Possible transcriptional regulatory protein
Rv0494	up		regulatory proteins	Probable transcriptional regulatory protein (probably GntR-family)
Rv0653c	up		regulatory proteins	Possible transcriptional regulatory protein (probably TetR-family)
Rv1931c	up		regulatory proteins	Probable transcriptional regulatory protein
sORF_70	up		small ORF	NA
ncRv13303	up		stable RNAs	Putative small regulatory RNA
vapB5	up		virulence-detoxification-adaptation	Possible antitoxin VapB5
Rv0513	down		cell wall and cell processes	Possible conserved transmembrane protein
Rv0383c	down		cell wall and cell processes	Possible conserved secreted protein
Rv0686	down		cell wall and cell processes	Probable membrane protein
Rv1072	down		cell wall and cell processes	Probable conserved transmembrane protein
Rv1303	down		cell wall and cell processes	Conserved hypothetical transmembrane protein
Rv2091c	down		cell wall and cell processes	Probable membrane protein
Rv3679	down		cell wall and cell processes	Probable anion transporter ATPase
Rv3848	down		cell wall and cell processes	Probable conserved transmembrane protein
TB8.4	down		cell wall and cell processes	Low molecular weight T-cell antigen TB8.4
eccA3	down		cell wall and cell processes	ESX conserved component EccA3. ESX-3 type VII secretion system protein.
eccB1	down		cell wall and cell processes	ESX conserved component EccB1. ESX-1 type VII secretion system protein. Possible membrane protein.
eccCa1	down		cell wall and cell processes	ESX conserved component EccCa1. ESX-1 type VII secretion system protein. Possible transmembrane protein.
eccCb1	down		cell wall and cell processes	ESX conserved component EccCb1. ESX-1 type VII secretion system protein.
efpA	down		cell wall and cell processes	Possible integral membrane efflux protein EfpA
espA	down		cell wall and cell processes	ESX-1 secretion-associated protein A espA
espB	down		cell wall and cell processes	Secreted ESX-1 substrate protein B espB
espC	down		cell wall and cell processes	ESX-1 secretion-associated protein EspC
espD	down		cell wall and cell processes	ESX-1 secretion-associated protein EspD
espF	down		cell wall and cell processes	ESX-1 secretion-associated protein EspF
espG3	down		cell wall and cell processes	ESX-3 secretion-associated protein EspG3
espH	down		cell wall and cell processes	ESX-1 secretion-associated protein EspH
espK	down		cell wall and cell processes	ESX-1 secretion-associated protein EspK. Alanine and proline rich protein.
esxN	down		cell wall and cell processes	Putative ESAT-6 like protein EsxN (ESAT-6 like protein 5)
esxO	down		cell wall and cell processes	Putative ESAT-6 like protein EsxO (ESAT-6 like protein 6)
esxP	down		cell wall and cell processes	Putative ESAT-6 like protein EsxP (ESAT-6 like protein 7)
glnH	down		cell wall and cell processes	Probable glutamine-binding lipoprotein GlnH (GLNBP)
iniB	down		cell wall and cell processes	Isoniazid inductible gene protein IniB
mkl	down		cell wall and cell processes	Possible ribonucleotide-transport ATP-binding protein ABC transporter Mkl
mmpL5	down		cell wall and cell processes	Probable conserved transmembrane transport protein MmpL5
mmpS5	down		cell wall and cell processes	Possible conserved membrane protein MmpS5
mpa	down		cell wall and cell processes	Mycobacterial proteasome ATPase Mpa
mpt64	down		cell wall and cell processes	Immunogenic protein Mpt64 (antigen Mpt64/MPB64)
pstS2	down		cell wall and cell processes	Periplasmic phosphate-binding lipoprotein PstS2 (PBP-2) (PstS2)
wag31	down		cell wall and cell processes	Diviva family protein Wag31
Rv0476	down		cell wall and cell processes	Possible conserved transmembrane protein
Rv0559c	down		cell wall and cell processes	Possible conserved secreted protein
Rv0875c	down		cell wall and cell processes	Possible conserved exported protein
Rv0986	down		cell wall and cell processes	Probable adhesion component transport ATP-binding protein ABC transporter
Rv1337	down		cell wall and cell processes	Probable integral membrane protein
Rv1363c	down		cell wall and cell processes	Possible membrane protein
Rv1615	down		cell wall and cell processes	Probable membrane protein
Rv2144c	down		cell wall and cell processes	Probable transmembrane protein
Rv2146c	down		cell wall and cell processes	Possible conserved transmembrane protein
Rv2553c	down		cell wall and cell processes	Probable conserved membrane protein
Rv2709	down		cell wall and cell processes	Probable conserved transmembrane protein
Rv2969c	down		cell wall and cell processes	Possible conserved membrane or secreted protein
Rv3197	down		cell wall and cell processes	Probable conserved ATP-binding protein ABC transporter
eccA1	down		cell wall and cell processes	ESX conserved component EccA1. ESX-1 type VII secretion system protein.
eccB5	down		cell wall and cell processes	ESX conserved component EccB5. ESX-5 type VII secretion system protein. Probable membrane protein.
eccC3	down		cell wall and cell processes	ESX conserved component EccC3. ESX-3 type VII secretion system protein. Possible membrane protein.
eccC5	down		cell wall and cell processes	ESX conserved component EccC5. ESX-5 type VII secretion system protein.
eccE5	down		cell wall and cell processes	ESX conserved component EccE5. ESX-5 type VII secretion system protein. Probable membrane protein.
espE	down		cell wall and cell processes	ESX-1 secretion-associated protein EspE
espG1	down		cell wall and cell processes	ESX-1 secretion-associated protein EspG1
espI	down		cell wall and cell processes	ESX-1 secretion-associated protein EspI. Conserved proline and alanine rich protein.
espJ	down		cell wall and cell processes	ESX-1 secretion-associated protein EspJ. Conserved alanine rich protein.
esxG	down		cell wall and cell processes	ESAT-6 like protein EsxG (conserved protein TB9.8)
esxH	down		cell wall and cell processes	Low molecular weight protein antigen 7 EsxH (10 kDa antigen) (CFP-7) (protein TB10.4)
iniA	down		cell wall and cell processes	Isoniazid inductible gene protein IniA
lepB	down		cell wall and cell processes	Probable signal peptidase I LepB (SPASE I) (leader peptidase I).
lspA	down		cell wall and cell processes	Probable lipoprotein signal peptidase LspA
mmpL3	down		cell wall and cell processes	Possible conserved transmembrane transport protein MmpL3
mmpS3	down		cell wall and cell processes	Probable conserved membrane protein MmpS3
phoY2	down		cell wall and cell processes	Probable phosphate-transport system transcriptional regulatory protein PhoY2
pirG	down		cell wall and cell processes	Exported repetitive protein precursor PirG (cell surface protein) (EXP53)
secE1	down		cell wall and cell processes	Probable preprotein translocase SecE1
tatA	down		cell wall and cell processes	Sec-independent protein translocase membrane-bound protein TatA
tatB	down		cell wall and cell processes	Probable protein TatB
Rv0991c	down		conserved hypotheticals	Conserved serine rich protein
Rv2517c	down		conserved hypotheticals	Unknown protein
Rv2694c	down		conserved hypotheticals	Conserved protein
Rv1993c	down		conserved hypotheticals	Conserved protein
Rv2663	down		conserved hypotheticals	Hypothetical protein
35kd_ag	down		conserved hypotheticals	Conserved 35 kDa alanine rich protein
Rv0140	down		conserved hypotheticals	Conserved protein
Rv0250c	down		conserved hypotheticals	Conserved protein
Rv0455c	down		conserved hypotheticals	Conserved protein
Rv0569	down		conserved hypotheticals	Conserved protein
Rv0678	down		conserved hypotheticals	Conserved protein
Rv0885	down		conserved hypotheticals	Conserved hypothetical protein
Rv1073	down		conserved hypotheticals	Conserved hypothetical protein
Rv1109c	down		conserved hypotheticals	Conserved protein
Rv1156	down		conserved hypotheticals	Conserved protein
Rv1211	down		conserved hypotheticals	Conserved protein
Rv1322A	down		conserved hypotheticals	Conserved protein
Rv1419	down		conserved hypotheticals	Unknown protein
Rv1461	down		conserved hypotheticals	Conserved protein
Rv1738	down		conserved hypotheticals	Conserved protein
Rv1772	down		conserved hypotheticals	Hypothetical protein
Rv1794	down		conserved hypotheticals	Conserved protein
Rv1810	down		conserved hypotheticals	Conserved protein
Rv1829	down		conserved hypotheticals	Conserved protein
Rv1871c	down		conserved hypotheticals	Conserved protein
Rv1904	down		conserved hypotheticals	Conserved hypothetical protein
Rv2134c	down		conserved hypotheticals	Conserved protein
Rv2182c	down		conserved hypotheticals	1-acylglycerol-3-phosphate O-acyltransferase
Rv2204c	down		conserved hypotheticals	Conserved protein
Rv2516c	down		conserved hypotheticals	Hypothetical protein
Rv2557	down		conserved hypotheticals	Conserved protein
Rv2629	down		conserved hypotheticals	Conserved protein
Rv2707	down		conserved hypotheticals	Probable conserved transmembrane alanine and leucine rich protein
Rv2840c	down		conserved hypotheticals	Conserved hypothetical protein
Rv3412	down		conserved hypotheticals	Conserved hypothetical protein
Rv3755c	down		conserved hypotheticals	Conserved protein
Rv3847	down		conserved hypotheticals	Hypothetical protein
garA	down		conserved hypotheticals	Conserved protein with FHA domain GarA
hrp1	down		conserved hypotheticals	Hypoxic response protein 1 Hrp1
Rv0060	down		conserved hypotheticals	Conserved hypothetical protein
Rv0061c	down		conserved hypotheticals	Hypothetical protein
Rv0078A	down		conserved hypotheticals	Hypothetical protein
Rv0078B	down		conserved hypotheticals	Conserved protein
Rv0108c	down		conserved hypotheticals	Hypothetical protein
Rv0177	down		conserved hypotheticals	Probable conserved Mce associated protein
Rv0207c	down		conserved hypotheticals	Conserved hypothetical protein
Rv0298	down		conserved hypotheticals	Hypothetical protein
Rv0500A	down		conserved hypotheticals	Conserved protein
Rv0543c	down		conserved hypotheticals	Conserved protein
Rv0609A	down		conserved hypotheticals	Conserved hypothetical protein
Rv0692	down		conserved hypotheticals	Conserved hypothetical protein
Rv0760c	down		conserved hypotheticals	Conserved protein
Rv0810c	down		conserved hypotheticals	Conserved hypothetical protein
Rv0856	down		conserved hypotheticals	Conserved hypothetical protein
Rv0863	down		conserved hypotheticals	Conserved hypothetical protein
Rv1083	down		conserved hypotheticals	Conserved hypothetical protein
Rv1533	down		conserved hypotheticals	Conserved protein
Rv1628c	down		conserved hypotheticals	Conserved protein
Rv1828	down		conserved hypotheticals	Conserved protein
Rv1831	down		conserved hypotheticals	Hypothetical protein
Rv1870c	down		conserved hypotheticals	Conserved hypothetical protein
Rv1906c	down		conserved hypotheticals	Conserved protein
Rv2022c	down		conserved hypotheticals	Conserved protein
Rv2239c	down		conserved hypotheticals	Conserved hypothetical protein
Rv2295	down		conserved hypotheticals	Conserved hypothetical protein
Rv2365c	down		conserved hypotheticals	Conserved hypothetical protein
Rv2472	down		conserved hypotheticals	Conserved hypothetical protein
Rv2475c	down		conserved hypotheticals	Conserved protein
Rv2842c	down		conserved hypotheticals	Conserved protein
Rv2901c	down		conserved hypotheticals	Conserved protein
Rv3489	down		conserved hypotheticals	Unknown protein
Rv3612c	down		conserved hypotheticals	Conserved hypothetical protein
Rv3613c	down		conserved hypotheticals	Hypothetical protein
Rv3898c	down		conserved hypotheticals	Conserved hypothetical protein
gcpE	down		conserved hypotheticals	Probable GcpE protein
dnaA	down		information pathways	Chromosomal replication initiator protein DnaA
fusA1	down		information pathways	Probable elongation factor G FusA1 (EF-G)
greA	down		information pathways	Probable transcription elongation factor GreA (transcript cleavage factor GreA)
gyrB	down		information pathways	DNA gyrase (subunit B) GyrB (DNA topoisomerase (ATP-hydrolysing)) (DNA topoisomerase II) (type II DNA topoisomerase)
infA	down		information pathways	Probable translation initiation factor if-1 InfA
infB	down		information pathways	Probable translation initiation factor if-2 InfB
infC	down		information pathways	Probable initiation factor if-3 InfC
nrdE	down		information pathways	Ribonucleoside-diphosphate reductase (alpha chain) NrdE (ribonucleotide reductase small subunit) (R1F protein)
nrdF2	down		information pathways	Ribonucleoside-diphosphate reductase (beta chain) NrdF2 (ribonucleotide reductase small subunit) (R2F protein)
nrdI	down		information pathways	Probable NrdI protein
nusG	down		information pathways	Probable transcription antitermination protein NusG
rho	down		information pathways	Probable transcription termination factor Rho homolog
rne	down		information pathways	Possible ribonuclease E Rne
rplC	down		information pathways	50S ribosomal protein L3 RplC
rplE	down		information pathways	50S ribosomal protein L5 RplE
rplF	down		information pathways	50S ribosomal protein L6 RplF
rplK	down		information pathways	50S ribosomal protein L11 RplK
rplN	down		information pathways	50S ribosomal protein L14 RplN
rplS	down		information pathways	50S ribosomal protein L19 RplS
rplT	down		information pathways	50S ribosomal protein L20 RplT
rpmE	down		information pathways	50S ribosomal protein L31 RpmE
rpoB	down		information pathways	DNA-directed RNA polymerase (beta chain) RpoB (transcriptase beta chain) (RNA polymerase beta subunit)
rpoZ	down		information pathways	Probable DNA-directed RNA polymerase (omega chain) RpoZ (transcriptase omega chain) (RNA polymerase omega subunit)
rpsD	down		information pathways	30S ribosomal protein S4 RpsD
rpsG	down		information pathways	30S ribosomal protein S7 RpsG
rpsJ	down		information pathways	30S ribosomal protein S10 RpsJ (transcription antitermination factor NusE)
rpsL	down		information pathways	30S ribosomal protein S12 RpsL
rpsM	down		information pathways	30S ribosomal protein S13 RpsM
rpsO	down		information pathways	30S ribosomal protein S15 RpsO
sigE	down		information pathways	Alternative RNA polymerase sigma factor SigE
alaS	down		information pathways	Probable alanyl-tRNA synthetase AlaS (alanine--tRNA ligase) (alanine translase) (ALARS)
frr	down		information pathways	Ribosome recycling factor Frr (ribosome releasing factor) (RRF)
nrdF1	down		information pathways	Ribonucleoside-diphosphate reductase (beta chain) NrdF1 (ribonucleotide reductase small subunit) (R2F protein)
rplA	down		information pathways	50S ribosomal protein L1 RplA
rplQ	down		information pathways	50S ribosomal protein L17 RplQ
rplW	down		information pathways	50S ribosomal protein L23 RplW
rplX	down		information pathways	50S ribosomal protein L24 RplX
rpsA	down		information pathways	30S ribosomal protein S1 RpsA
rpsB	down		information pathways	30S ribosomal protein S2 RpsB
rpsF	down		information pathways	30S ribosomal protein S6 RpsF
rpsK	down		information pathways	30S ribosomal protein S11 RpsK
rpsS	down		information pathways	30S ribosomal protein S19 RpsS
sigA	down		information pathways	RNA polymerase sigma factor SigA (sigma-A)
sigH	down		information pathways	Alternative RNA polymerase sigma-E factor (sigma-24) SigH (RPOE)
tuf	down		information pathways	Probable iron-regulated elongation factor TU Tuf (EF-TU)
Rv2658c	down		insertion seqs and phages	Possible prophage protein
trxB1	down		intermediary metabolism and respiration	Probable thioredoxin TrxB1
Rv0249c	down		intermediary metabolism and respiration	Probable succinate dehydrogenase [membrane anchor subunit] (succinic dehydrogenase)
Rv0693	down		intermediary metabolism and respiration	Probable coenzyme PQQ synthesis protein E
Rv0805	down		intermediary metabolism and respiration	Class III cyclic nucleotide phosphodiesterase (cNMP PDE)
Rv1393c	down		intermediary metabolism and respiration	Probable monoxygenase
Rv2454c	down		intermediary metabolism and respiration	Probable oxidoreductase (beta subunit)
Rv2455c	down		intermediary metabolism and respiration	Probable oxidoreductase (alpha subunit)
Rv3049c	down		intermediary metabolism and respiration	Probable monooxygenase
Rv3161c	down		intermediary metabolism and respiration	Possible dioxygenase
adhD	down		intermediary metabolism and respiration	Probable zinc-type alcohol dehydrogenase AdhD (aldehyde reductase)
atpB	down		intermediary metabolism and respiration	Probable ATP synthase a chain AtpB (protein 6)
atsA	down		intermediary metabolism and respiration	Possible arylsulfatase AtsA (aryl-sulfate sulphohydrolase) (arylsulphatase)
bfrB	down		intermediary metabolism and respiration	Bacterioferritin BfrB
bkdA	down		intermediary metabolism and respiration	Probable branched-chain keto acid dehydrogenase E1 component alpha subunit BkdA
clpC1	down		intermediary metabolism and respiration	Probable ATP-dependent protease ATP-binding subunit ClpC1
clpP1	down		intermediary metabolism and respiration	Probable ATP-dependent CLP protease proteolytic subunit 1 ClpP1 (endopeptidase CLP)
clpX	down		intermediary metabolism and respiration	Probable ATP-dependent CLP protease ATP-binding subunit ClpX
ctaC	down		intermediary metabolism and respiration	Probable transmembrane cytochrome C oxidase (subunit II) CtaC
cyp132	down		intermediary metabolism and respiration	Probable cytochrome P450 132 Cyp132
dut	down		intermediary metabolism and respiration	Probable deoxyuridine 5'-triphosphate nucleotidohydrolase Dut (dUTPase) (dUTP pyrophosphatase) (deoxyuridine 5'-triphosphatase) (dUTP diphosphatase) (deoxyuridine-triphosphatase)
fdxC	down		intermediary metabolism and respiration	Probable ferredoxin FdxC
htrA	down		intermediary metabolism and respiration	Probable serine protease HtrA (DEGP protein)
ino1	down		intermediary metabolism and respiration	myo-inositol-1-phosphate synthase Ino1 (inositol 1-phosphate synthetase) (D-glucose 6-phosphate cycloaldolase) (glucose 6-phosphate cyclase) (glucocycloaldolase)
ispD	down		intermediary metabolism and respiration	4-diphosphocytidyl-2C-methyl-D-erythritol synthase IspD (MEP cytidylyltransferase) (MCT)
moeB1	down		intermediary metabolism and respiration	Probable molybdenum cofactor biosynthesis protein MoeB1 (MPT-synthase sulfurylase) (molybdopterin synthase sulphurylase)
narG	down		intermediary metabolism and respiration	Respiratory nitrate reductase (alpha chain) NarG
pckA	down		intermediary metabolism and respiration	Probable iron-regulated phosphoenolpyruvate carboxykinase [GTP] PckA (phosphoenolpyruvate carboxylase) (PEPCK)(pep carboxykinase)
pepD	down		intermediary metabolism and respiration	Probable serine protease PepD (serine proteinase) (MTB32B)
phoH1	down		intermediary metabolism and respiration	Probable PHOH-like protein PhoH1 (phosphate starvation-inducible protein PSIH)
rubA	down		intermediary metabolism and respiration	Probable rubredoxin RubA
sahH	down		intermediary metabolism and respiration	Probable adenosylhomocysteinase SahH (S-adenosyl-L-homocysteine hydrolase) (adohcyase)
Rv0247c	down		intermediary metabolism and respiration	Probable succinate dehydrogenase [iron-sulfur subunit] (succinic dehydrogenase)
Rv0315	down		intermediary metabolism and respiration	Possible beta-1-3-glucanase precursor
Rv1405c	down		intermediary metabolism and respiration	Putative methyltransferase
Rv2161c	down		intermediary metabolism and respiration	Conserved protein
Rv2499c	down		intermediary metabolism and respiration	Possible oxidase regulatory-related protein
Rv2715	down		intermediary metabolism and respiration	Possible hydrolase
Rv2851c	down		intermediary metabolism and respiration	GCN5-related N-acetyltransferase
adoK	down		intermediary metabolism and respiration	Adenosine kinase
atpA	down		intermediary metabolism and respiration	Probable ATP synthase alpha chain AtpA
atpC	down		intermediary metabolism and respiration	Probable ATP synthase epsilon chain AtpC
atpD	down		intermediary metabolism and respiration	Probable ATP synthase beta chain AtpD
atpF	down		intermediary metabolism and respiration	Probable ATP synthase B chain AtpF
atpG	down		intermediary metabolism and respiration	Probable ATP synthase gamma chain AtpG
bfrA	down		intermediary metabolism and respiration	Probable bacterioferritin BfrA
clpP2	down		intermediary metabolism and respiration	Probable ATP-dependent CLP protease proteolytic subunit 2 ClpP2 (endopeptidase CLP 2)
ctaE	down		intermediary metabolism and respiration	Probable cytochrome C oxidase (subunit III) CtaE
cysA2	down		intermediary metabolism and respiration	Probable thiosulfate sulfurtransferase CysA2 (rhodanese-like protein) (thiosulfate cyanide transsulfurase) (thiosulfate thiotransferase)
cysH	down		intermediary metabolism and respiration	Probable 3'-phosphoadenosine 5'-phosphosulfate reductase CysH (PAPS reductase thioredoxin DEP.) (padops reductase) (3'- phosphoadenylylsulfate reductase) (PAPS sulfotransferase)
cysO	down		intermediary metabolism and respiration	Sulfur carrier protein CysO
fdxD	down		intermediary metabolism and respiration	Probable ferredoxin FdxD
folE	down		intermediary metabolism and respiration	GTP cyclohydrolase I FolE (GTP-ch-I)
glcB	down		intermediary metabolism and respiration	Malate synthase G GlcB
glnA1	down		intermediary metabolism and respiration	Glutamine synthetase GlnA1 (glutamine synthase) (GS-I)
hisB	down		intermediary metabolism and respiration	Probable imidazole glycerol-phosphate dehydratase HisB
hisC1	down		intermediary metabolism and respiration	Probable histidinol-phosphate aminotransferase HisC1
ilvN	down		intermediary metabolism and respiration	Probable acetolactate synthase (small subunit) IlvN (acetohydroxy-acid synthase) (AHAS) (ALS)
leuD	down		intermediary metabolism and respiration	Probable 3-isopropylmalate dehydratase (small subunit) LeuD (isopropylmalate isomerase) (alpha-IPM isomerase) (IPMI)
mec	down		intermediary metabolism and respiration	Possible hydrolase
metK	down		intermediary metabolism and respiration	Probable S-adenosylmethionine synthetase MetK (mat) (AdoMet synthetase) (methionine adenosyltransferase)
moaC2	down		intermediary metabolism and respiration	Probable molybdenum cofactor biosynthesis protein C 2 MoaC2
moaD2	down		intermediary metabolism and respiration	Probable molybdenum cofactor biosynthesis protein D 2 MoaD2 (molybdopterin converting factor small subunit) (molybdopterin [MPT] converting factor subunit 1)
mshC	down		intermediary metabolism and respiration	Cysteine:1D-myo-inosityl 2-amino-2-deoxy--D-glucopyranoside ligase MshC
mycP5	down		intermediary metabolism and respiration	Probable proline rich membrane-anchored mycosin MycP5 (serine protease) (subtilisin-like protease) (subtilase-like) (mycosin-5)
nadA	down		intermediary metabolism and respiration	Probable quinolinate synthetase NadA
narH	down		intermediary metabolism and respiration	Probable respiratory nitrate reductase (beta chain) NarH
narI	down		intermediary metabolism and respiration	Probable respiratory nitrate reductase (gamma chain) NarI
ndh	down		intermediary metabolism and respiration	Probable NADH dehydrogenase Ndh
pafA	down		intermediary metabolism and respiration	Proteasome accessory factor a PafA
phoH2	down		intermediary metabolism and respiration	Probable PHOH-like protein PhoH2 (phosphate starvation-inducible protein PSIH)
pncA	down		intermediary metabolism and respiration	Pyrazinamidase/nicotinamidase PncA (PZase)
qcrA	down		intermediary metabolism and respiration	Probable rieske iron-sulfur protein QcrA
qcrB	down		intermediary metabolism and respiration	Probable ubiquinol-cytochrome C reductase QcrB (cytochrome B subunit)
rubB	down		intermediary metabolism and respiration	Probable rubredoxin RubB
sirA	down		intermediary metabolism and respiration	Ferredoxin-dependent sulfite reductase SirA
sseA	down		intermediary metabolism and respiration	Probable thiosulfate sulfurtransferase SseA (rhodanese) (thiosulfate cyanide transsulfurase) (thiosulfate thiotransferase)
trxA	down		intermediary metabolism and respiration	Probable thioredoxin TrxA
trxC	down		intermediary metabolism and respiration	Thioredoxin TrxC (TRX) (MPT46)
fabD	down		lipid metabolism	Malonyl CoA-acyl carrier protein transacylase FabD (malonyl CoA:ACPM acyltransferase) (MCT)
acpM	down		lipid metabolism	Meromycolate extension acyl carrier protein AcpM
cmaA2	down		lipid metabolism	Cyclopropane-fatty-acyl-phospholipid synthase 2 CmaA2 (cyclopropane fatty acid synthase) (CFA synthase) (cyclopropane mycolic acid synthase 2) (mycolic acid trans-cyclopropane synthetase)
desA1	down		lipid metabolism	Probable acyl-[acyl-carrier protein] desaturase DesA1 (acyl-[ACP] desaturase) (stearoyl-ACP desaturase) (protein Des)
desA2	down		lipid metabolism	Possible acyl-[acyl-carrier protein] desaturase DesA2 (acyl-[ACP] desaturase) (stearoyl-ACP desaturase)
desA3	down		lipid metabolism	Possible linoleoyl-CoA desaturase (delta(6)-desaturase)
fadA4	down		lipid metabolism	Probable acetyl-CoA acetyltransferase FadA4 (acetoacetyl-CoA thiolase)
fadD26	down		lipid metabolism	Fatty-acid-AMP ligase FadD26 (fatty-acid-AMP synthetase) (fatty-acid-AMP synthase)
fadD28	down		lipid metabolism	Fatty-acid-AMP ligase FadD28 (fatty-acid-AMP synthetase) (fatty-acid-AMP synthase)
fadD29	down		lipid metabolism	Fatty-acid-AMP ligase FadD29 (fatty-acid-AMP synthetase) (fatty-acid-AMP synthase)
fadD32	down		lipid metabolism	Fatty-acid-AMP ligase FadD32 (fatty-acid-AMP synthetase) (fatty-acid-AMP synthase). Also shown to have acyl-ACP ligase activity.
fadE20	down		lipid metabolism	Probable acyl-CoA dehydrogenase FadE20
fadE23	down		lipid metabolism	Probable acyl-CoA dehydrogenase FadE23
fbpA	down		lipid metabolism	Secreted antigen 85-a FbpA (mycolyl transferase 85A) (fibronectin-binding protein A) (antigen 85 complex A)
mmaA4	down		lipid metabolism	Methoxy mycolic acid synthase 4 MmaA4 (methyl mycolic acid synthase 4) (MMA4) (hydroxy mycolic acid synthase)
Rv0088	down		lipid metabolism	Possible polyketide cyclase/dehydrase
Rv0281	down		lipid metabolism	Possible S-adenosylmethionine-dependent methyltransferase
Rv2613c	down		lipid metabolism	Conserved protein
accD4	down		lipid metabolism	Probable propionyl-CoA carboxylase beta chain 4 AccD4 (pccase) (propanoyl-CoA:carbon dioxide ligase)
fadD25	down		lipid metabolism	Probable fatty-acid-AMP ligase FadD25 (fatty-acid-AMP synthetase) (fatty-acid-AMP synthase)
fadD31	down		lipid metabolism	Probable acyl-CoA ligase FadD31 (acyl-CoA synthetase) (acyl-CoA synthase)
fadE19	down		lipid metabolism	Possible acyl-CoA dehydrogenase FadE19 (MMGC)
fas	down		lipid metabolism	Probable fatty acid synthase Fas (fatty acid synthetase)
pcaA	down		lipid metabolism	Mycolic acid synthase PcaA (cyclopropane synthase)
pks13	down		lipid metabolism	Polyketide synthase Pks13
umaA	down		lipid metabolism	Possible mycolic acid synthase UmaA
ncRv1954	down		non-coding RNA	NA
ncRv0046A	down		non-coding RNA	NA
ncRv0842Ac	down		non-coding RNA	NA
ncRv11534	down		non-coding RNA	NA
ncRv12929	down		non-coding RNA	NA
ncRv0539c	down		non-coding RNA	NA
ncRv11160	down		non-coding RNA	NA
ncRv11172c	down		non-coding RNA	NA
ncRv11221	down		non-coding RNA	NA
ncRv13219	down		non-coding RNA	NA
ncRv13241c	down		non-coding RNA	NA
ncRv13460c	down		non-coding RNA	NA
ncRv13871	down		non-coding RNA	NA
ncRv1430Ac	down		non-coding RNA	NA
ncRv1629c	down		non-coding RNA	NA
ncRv3645c	down		non-coding RNA	NA
ncRv3917c	down		non-coding RNA	NA
PE19	down		PE/PPE	PE family protein PE19
PPE20	down		PE/PPE	PPE family protein PPE20
PPE3	down		PE/PPE	PPE family protein PPE3
PPE41	down		PE/PPE	PPE family protein PPE41
PPE68	down		PE/PPE	PPE family protein PPE68
lipX	down		PE/PPE	PE family protein. Possible lipase LipX.
PE26	down		PE/PPE	PE family protein PE26
PE35	down		PE/PPE	PE family-related protein PE35
PE5	down		PE/PPE	PE family protein PE5
PE_PGRS25	down		PE/PPE	PE-PGRS family protein PE_PGRS25
PPE4	down		PE/PPE	PPE family protein PPE4
Rv0474	down		regulatory proteins	Probable transcriptional regulatory protein
Rv1332	down		regulatory proteins	Probable transcriptional regulatory protein
Rv3583c	down		regulatory proteins	Possible transcription factor
blaI	down		regulatory proteins	Transcriptional repressor BlaI
glnB	down		regulatory proteins	Probable nitrogen regulatory protein P-II GlnB
phoP	down		regulatory proteins	Possible two component system response transcriptional positive regulator PhoP
whiB1	down		regulatory proteins	Transcriptional regulatory protein WhiB-like WhiB1. Contains [4FE-4S]2+ cluster.
whiB3	down		regulatory proteins	Transcriptional regulatory protein WhiB-like WhiB3. Contains [4FE-4S] cluster.
Rv0472c	down		regulatory proteins	Probable transcriptional regulatory protein (possibly TetR-family)
Rv0823c	down		regulatory proteins	Possible transcriptional regulatory protein
espR	down		regulatory proteins	ESX-1 transcriptional regulatory protein EspR
moxR1	down		regulatory proteins	Probable transcriptional regulatory protein MoxR1
mprB	down		regulatory proteins	Two component sensor kinase MprB
mtrA	down		regulatory proteins	Two component sensory transduction transcriptional regulatory protein MtrA
nrdR	down		regulatory proteins	Probable transcriptional regulatory protein NrdR
pknA	down		regulatory proteins	Transmembrane serine/threonine-protein kinase A PknA (protein kinase A) (STPK A)
pknD	down		regulatory proteins	Transmembrane serine/threonine-protein kinase D PknD (protein kinase D) (STPK D)
senX3	down		regulatory proteins	Putative two component sensor histidine kinase SenX3
whiB2	down		regulatory proteins	Probable transcriptional regulatory protein WhiB-like WhiB2
sORF_205	down		small ORF	NA
sORF_120	down		small ORF	NA
sORF_195	down		small ORF	NA
sORF_223	down		small ORF	NA
sORF_224	down		small ORF	NA
sORF_237	down		small ORF	NA
sORF_260	down		small ORF	NA
sORF_53	down		small ORF	NA
sORF_72	down		small ORF	NA
sORF_73	down		small ORF	NA
sORF_77	down		small ORF	NA
sORF_96	down		small ORF	NA
ncRv10666	down		stable RNAs	Putative small regulatory RNA
rnpB	down		stable RNAs	Ribonuclease P RNA
rrl	down		stable RNAs	Ribosomal RNA 23S
rrs	down		stable RNAs	Ribosomal RNA 16S
ssr	down		stable RNAs	10Sa RNA
ncRv10699	down		stable RNAs	Putative small regulatory RNA
rrf	down		stable RNAs	Ribosomal RNA 5S
lysU	down		stable RNAs	tRNA-Lys (CTT)
ncRv12783c	down		stable RNAs	Putative small regulatory RNA
trpT	down		stable RNAs	tRNA-Trp (CCA)
groEL2	down		virulence-detoxification-adaptation	60 kDa chaperonin 2 GroEL2 (protein CPN60-2) (GroEL protein 2) (65 kDa antigen) (heat shock protein 65) (cell wall protein A) (antigen A)
groES	down		virulence-detoxification-adaptation	10 kDa chaperonin GroES (protein CPN10) (protein GroES) (BCG-a heat shock protein) (10 kDa antigen)
katG	down		virulence-detoxification-adaptation	Catalase-peroxidase-peroxynitritase T KatG
dnaK	down		virulence-detoxification-adaptation	Probable chaperone protein DnaK (heat shock protein 70) (heat shock 70 kDa protein) (HSP70)
hrcA	down		virulence-detoxification-adaptation	Probable heat shock protein transcriptional repressor HrcA
vapB10	down		virulence-detoxification-adaptation	Possible antitoxin VapB10
vapB47	down		virulence-detoxification-adaptation	Possible antitoxin VapB47
vapC10	down		virulence-detoxification-adaptation	Possible toxin VapC10
vapC47	down		virulence-detoxification-adaptation	Possible toxin VapC47. Contains PIN domain.
Rv0634c	down		virulence-detoxification-adaptation	Possible glyoxalase II (hydroxyacylglutathione hydrolase) (GLX II)
Rv3922c	down		virulence-detoxification-adaptation	Possible hemolysin
cspA	down		virulence-detoxification-adaptation	Probable cold shock protein A CspA
hspR	down		virulence-detoxification-adaptation	Probable heat shock protein transcriptional repressor HspR (MerR family)
mazE4	down		virulence-detoxification-adaptation	Possible antitoxin MazE4
mazF2	down		virulence-detoxification-adaptation	Toxin MazF2
mazF3	down		virulence-detoxification-adaptation	Toxin MazF3
mazF4	down		virulence-detoxification-adaptation	Possible toxin MazF4
parE1	down		virulence-detoxification-adaptation	Possible toxin ParE1
relB	down		virulence-detoxification-adaptation	Antitoxin RelB
vapB1	down		virulence-detoxification-adaptation	Possible antitoxin VapB1
vapB2	down		virulence-detoxification-adaptation	Possible antitoxin VapB2
vapB28	down		virulence-detoxification-adaptation	Possible antitoxin VapB28
vapB29	down		virulence-detoxification-adaptation	Possible antitoxin VapB29
vapB36	down		virulence-detoxification-adaptation	Possible antitoxin VapB36
vapB41	down		virulence-detoxification-adaptation	Possible antitoxin VapB41
vapC2	down		virulence-detoxification-adaptation	Possible toxin VapC2
vapC28	down		virulence-detoxification-adaptation	Possible toxin VapC28. Contains PIN domain.
Rv0188	down		cell wall and cell processes	Probable conserved transmembrane protein
esxL	down		cell wall and cell processes	Putative ESAT-6 like protein EsxL (ESAT-6 like protein 4)
Rv0064	down		cell wall and cell processes	Probable conserved transmembrane protein
Rv0309	down		cell wall and cell processes	Possible conserved exported protein
Rv0412c	down		cell wall and cell processes	Possible conserved membrane protein
Rv0479c	down		cell wall and cell processes	Probable conserved membrane protein
Rv0870c	down		cell wall and cell processes	Possible conserved integral membrane protein
Rv0996	down		cell wall and cell processes	Probable conserved transmembrane protein
Rv1216c	down		cell wall and cell processes	Probable conserved integral membrane protein
Rv1234	down		cell wall and cell processes	Probable transmembrane protein
Rv1362c	down		cell wall and cell processes	Possible membrane protein
Rv1463	down		cell wall and cell processes	Probable conserved ATP-binding protein ABC transporter
Rv1616	down		cell wall and cell processes	Conserved membrane protein
Rv1841c	down		cell wall and cell processes	Conserved hypothetical membrane protein
Rv2169c	down		cell wall and cell processes	Probable conserved transmembrane protein
Rv2199c	down		cell wall and cell processes	Possible conserved integral membrane protein
Rv2366c	down		cell wall and cell processes	Probable conserved transmembrane protein
Rv2576c	down		cell wall and cell processes	Possible conserved membrane protein
Rv2729c	down		cell wall and cell processes	Probable conserved integral membrane alanine valine and leucine rich protein
Rv3680	down		cell wall and cell processes	Probable anion transporter ATPase
Rv3821	down		cell wall and cell processes	Probable conserved integral membrane protein
Rv3857c	down		cell wall and cell processes	Possible membrane protein
Rv3921c	down		cell wall and cell processes	Probable conserved transmembrane protein
eccD5	down		cell wall and cell processes	ESX conserved component EccD5. ESX-5 type VII secretion system protein. Probable membrane protein.
espL	down		cell wall and cell processes	ESX-1 secretion-associated protein EspL
esxC	down		cell wall and cell processes	ESAT-6 like protein EsxC (ESAT-6 like protein 11)
fic	down		cell wall and cell processes	Possible cell filamentation protein Fic
glfT2	down		cell wall and cell processes	Bifunctional UDP-galactofuranosyl transferase GlfT2
lppD	down		cell wall and cell processes	Possible lipoprotein LppD
lppE	down		cell wall and cell processes	Possible conserved lipoprotein LppE
lppL	down		cell wall and cell processes	Probable conserved lipoprotein LppL
lppU	down		cell wall and cell processes	Probable lipoprotein LppU
lpqB	down		cell wall and cell processes	Probable conserved lipoprotein LpqB
mpt53	down		cell wall and cell processes	Soluble secreted antigen Mpt53 precursor
murX	down		cell wall and cell processes	Probable phospho-N-acetylmuramoyl-pentappeptidetransferase MurX
pbpA	down		cell wall and cell processes	Probable penicillin-binding protein PbpA
phoT	down		cell wall and cell processes	Probable phosphate-transport ATP-binding protein ABC transporter PhoT
ponA1	down		cell wall and cell processes	Probable bifunctional penicillin-binding protein 1A/1B PonA1 (murein polymerase) (PBP1): penicillin-insensitive transglycosylase (peptidoglycan TGASE) + penicillin-sensitive transpeptidase (DD-transpeptidase)
ponA2	down		cell wall and cell processes	Probable bifunctional membrane-associated penicillin-binding protein 1A/1B PonA2 (murein polymerase) [includes: penicillin-insensitive transglycosylase (peptidoglycan TGASE) + penicillin-sensitive transpeptidase (DD-transpeptidase)]
rfbE	down		cell wall and cell processes	Probable O-antigen/lipopolysaccharide transport ATP-binding protein ABC transporter RfbE
rip	down		cell wall and cell processes	Membrane bound metalloprotease
rodA	down		cell wall and cell processes	Probable cell division protein RodA
secD	down		cell wall and cell processes	Probable protein-export membrane protein SecD
secF	down		cell wall and cell processes	Probable protein-export membrane protein SecF
tatC	down		cell wall and cell processes	Sec-independent protein translocase transmembrane protein TatC
Rv2699c	down		conserved hypotheticals	Conserved hypothetical protein
Rv2035	down		conserved hypotheticals	Conserved hypothetical protein
Rv2050	down		conserved hypotheticals	Conserved protein
Rv0572c	down		conserved hypotheticals	Hypothetical protein
Rv0790c	down		conserved hypotheticals	Hypothetical protein
Rv1265	down		conserved hypotheticals	Unknown protein
Rv1375	down		conserved hypotheticals	Conserved hypothetical protein
Rv1813c	down		conserved hypotheticals	Conserved hypothetical protein
Rv2016	down		conserved hypotheticals	Hypothetical protein
Rv2558	down		conserved hypotheticals	Conserved protein
Rv0027	down		conserved hypotheticals	Conserved hypothetical protein
Rv0141c	down		conserved hypotheticals	Unknown protein
Rv0268c	down		conserved hypotheticals	Hypothetical protein
Rv0272c	down		conserved hypotheticals	Unknown protein
Rv0274	down		conserved hypotheticals	Conserved protein
Rv0293c	down		conserved hypotheticals	Conserved protein
Rv0464c	down		conserved hypotheticals	Conserved protein
Rv0502	down		conserved hypotheticals	Conserved protein
Rv0530A	down		conserved hypotheticals	Conserved protein
Rv0571c	down		conserved hypotheticals	Conserved protein
Rv0822c	down		conserved hypotheticals	Conserved protein
Rv0831c	down		conserved hypotheticals	Conserved protein
Rv0857	down		conserved hypotheticals	Conserved hypothetical protein
Rv0898c	down		conserved hypotheticals	Conserved hypothetical protein
Rv1339	down		conserved hypotheticals	Conserved protein
Rv1489	down		conserved hypotheticals	Conserved protein
Rv1498A	down		conserved hypotheticals	Conserved protein
Rv1592c	down		conserved hypotheticals	Conserved hypothetical protein
Rv1593c	down		conserved hypotheticals	Conserved protein
Rv1670	down		conserved hypotheticals	Conserved hypothetical protein
Rv1830	down		conserved hypotheticals	Conserved hypothetical protein
Rv1836c	down		conserved hypotheticals	Conserved protein
Rv1887	down		conserved hypotheticals	Hypothetical protein
Rv1891	down		conserved hypotheticals	Conserved protein
Rv1929c	down		conserved hypotheticals	Conserved hypothetical protein
Rv1957	down		conserved hypotheticals	Hypothetical protein
Rv1978	down		conserved hypotheticals	Conserved protein
Rv1989c	down		conserved hypotheticals	Hypothetical protein
Rv2137c	down		conserved hypotheticals	Conserved hypothetical protein
Rv2159c	down		conserved hypotheticals	Conserved protein
Rv2172c	down		conserved hypotheticals	Conserved protein
Rv2307D	down		conserved hypotheticals	Hypothetical protein
Rv2367c	down		conserved hypotheticals	Conserved hypothetical protein
Rv2714	down		conserved hypotheticals	Conserved alanine and leucine rich protein
Rv2777c	down		conserved hypotheticals	Conserved hypothetical protein
Rv2837c	down		conserved hypotheticals	Conserved protein
Rv2926c	down		conserved hypotheticals	Conserved protein
Rv2970A	down		conserved hypotheticals	Conserved hypothetical protein
Rv3172c	down		conserved hypotheticals	Hypothetical protein
Rv3424c	down		conserved hypotheticals	Hypothetical protein
Rv3491	down		conserved hypotheticals	Unknown protein
Rv3542c	down		conserved hypotheticals	Conserved hypothetical protein
Rv3566A	down		conserved hypotheticals	Hypothetical protein
Rv3626c	down		conserved hypotheticals	Conserved hypothetical protein
Rv3642c	down		conserved hypotheticals	Hypothetical protein
Rv3722c	down		conserved hypotheticals	Conserved protein
Rv3916c	down		conserved hypotheticals	Conserved hypothetical protein
TB16.3	down		conserved hypotheticals	Conserved protein TB16.3
rplB	down		information pathways	50S ribosomal protein L2 RplB
gyrA	down		information pathways	DNA gyrase (subunit A) GyrA (DNA topoisomerase (ATP-hydrolysing)) (DNA topoisomerase II) (type II DNA topoisomerase)
nusA	down		information pathways	Probable N utilization substance protein A NusA
prfA	down		information pathways	Probable peptide chain release factor 1 PrfA (RF-1)
prfB	down		information pathways	Probable peptide chain release factor 2 PrfB (RF-2)
rbfA	down		information pathways	Probable ribosome-binding factor a RbfA (P15B protein)
rnc	down		information pathways	Probable ribonuclease III Rnc (RNase III)
rpmI	down		information pathways	50S ribosomal protein L35 RpmI
rpoA	down		information pathways	Probable DNA-directed RNA polymerase (alpha chain) RpoA (transcriptase alpha chain) (RNA polymerase alpha subunit) (DNA-directed RNA nucleotidyltransferase)
rpoC	down		information pathways	DNA-directed RNA polymerase (beta' chain) RpoC (transcriptase beta' chain) (RNA polymerase beta' subunit).
rpsN1	down		information pathways	30S ribosomal protein S14 RpsN1
rpsP	down		information pathways	30S ribosomal protein S16 RpsP
rseA	down		information pathways	Anti-sigma factor RseA
ssb	down		information pathways	Single-strand binding protein Ssb (helix-destabilizing protein)
uvrB	down		information pathways	Probable excinuclease ABC (subunit B - helicase) UvrB
Rv3750c	down		insertion seqs and phages	Possible excisionase
Rv2791c	down		insertion seqs and phages	Probable transposase
Rv2978c	down		insertion seqs and phages	Probable transposase
Rv0694	down		intermediary metabolism and respiration	Possible L-lactate dehydrogenase
Rv1286	down		intermediary metabolism and respiration	Probable bifunctional enzyme CysN/CysC: sulfate adenyltransferase + adenylylsulfate kinase
ald	down		intermediary metabolism and respiration	Secreted L-alanine dehydrogenase Ald (40 kDa antigen) (TB43)
cydA	down		intermediary metabolism and respiration	Probable integral membrane cytochrome D ubiquinol oxidase (subunit I) CydA (cytochrome BD-I oxidase subunit I)
cyp123	down		intermediary metabolism and respiration	Probable cytochrome P450 123 Cyp123
cysD	down		intermediary metabolism and respiration	Probable sulfate adenylyltransferase subunit 2 CysD
gltA2	down		intermediary metabolism and respiration	Probable citrate synthase I GltA2
lldD2	down		intermediary metabolism and respiration	Possible L-lactate dehydrogenase (cytochrome) LldD2
ribA2	down		intermediary metabolism and respiration	Probable riboflavin biosynthesis protein RibA2 : GTP cyclohydrolase II + 3-4-dihydroxy-2-butanone 4-phosphate synthase (DHBP synthase)
Rv0763c	down		intermediary metabolism and respiration	Possible ferredoxin
Rv1248c	down		intermediary metabolism and respiration	Multifunctional alpha-ketoglutarate metabolic enzyme
Rv1324	down		intermediary metabolism and respiration	Possible thioredoxin
Rv1465	down		intermediary metabolism and respiration	Possible nitrogen fixation related protein
Rv1498c	down		intermediary metabolism and respiration	Probable methyltransferase
Rv1855c	down		intermediary metabolism and respiration	Possible oxidoreductase
Rv1869c	down		intermediary metabolism and respiration	Probable reductase
Rv3230c	down		intermediary metabolism and respiration	Hypothetical oxidoreductase
adhB	down		intermediary metabolism and respiration	Possible zinc-containing alcohol dehydrogenase NAD dependent AdhB
atpE	down		intermediary metabolism and respiration	Probable ATP synthase C chain AtpE (lipid-binding protein) (dicyclohexylcarbodiimide-binding protein)
atpH	down		intermediary metabolism and respiration	Probable ATP synthase delta chain AtpH
bkdB	down		intermediary metabolism and respiration	Probable branched-chain keto acid dehydrogenase E1 component beta subunit BkdB
bkdC	down		intermediary metabolism and respiration	Probable branched-chain keto acid dehydrogenase E2 component BkdC
cwlM	down		intermediary metabolism and respiration	Probable peptidoglycan hydrolase
cya	down		intermediary metabolism and respiration	Membrane-anchored adenylyl cyclase Cya (ATP pyrophosphate-lyase) (adenylate cyclase)
cyp125	down		intermediary metabolism and respiration	Probable cytochrome P450 125 Cyp125
cyp136	down		intermediary metabolism and respiration	Probable cytochrome P450 136 Cyp136
cyp140	down		intermediary metabolism and respiration	Probable cytochrome P450 140 Cyp140
cysM	down		intermediary metabolism and respiration	Cysteine synthase B CysM (CSASE B) (O-phosphoserine sulfhydrylase B) (O-phosphoserine (thiol)-lyase B)
dfp	down		intermediary metabolism and respiration	Probable DNA/pantothenate metabolism flavoprotein homolog Dfp
dlaT	down		intermediary metabolism and respiration	DlaT dihydrolipoamide acyltransferase
era	down		intermediary metabolism and respiration	Probable GTP-binding protein Era
folB	down		intermediary metabolism and respiration	Probable dihydroneopterin aldolase FolB (DHNA)
gcvB	down		intermediary metabolism and respiration	Probable glycine dehydrogenase GcvB (glycine decarboxylase) (glycine cleavage system P-protein)
gcvH	down		intermediary metabolism and respiration	Probable glycine cleavage system H protein GcvH
gdh	down		intermediary metabolism and respiration	Probable NAD-dependent glutamate dehydrogenase Gdh (NAD-Gdh) (NAD-dependent glutamic dehydrogenase)
glnA2	down		intermediary metabolism and respiration	Probable glutamine synthetase GlnA2 (glutamine synthase) (GS-II)
gmdA	down		intermediary metabolism and respiration	GDP-D-mannose dehydratase GmdA (GDP-mannose 4-6 dehydratase) (GMD)
gnd1	down		intermediary metabolism and respiration	Probable 6-phosphogluconate dehydrogenase Gnd1
hisI	down		intermediary metabolism and respiration	Probable phosphoribosyl-AMP 1-6 cyclohydrolase HisI
hpt	down		intermediary metabolism and respiration	Hypoxanthine-guanine phosphoribosyltransferase Hpt (HGPRT) (HGPRTase) (hypoxanthine phosphoribosyltransferase) (imp pyrophosphorylase) (imp diphosphorylase) (transphosphoribosyltransferase) (guanine phosphoribosyltransferase)
hsaB	down		intermediary metabolism and respiration	Possible oxidoreductase. Possible 3-hydroxy-9-10-seconandrost-1-3-5(10)-triene-9-17-dione hydroxylase.
hsaC	down		intermediary metabolism and respiration	3-4-DHSA dioxygenase
leuA	down		intermediary metabolism and respiration	2-isopropylmalate synthase LeuA (alpha-isopropylmalate synthase) (alpha-IPM synthetase) (IPMS)
moaB2	down		intermediary metabolism and respiration	Possible pterin-4-alpha-carbinolamine dehydratase MoaB2 (PHS) (4-alpha- hydroxy-tetrahydropterin dehydratase) (pterin-4-a-carbinolamine dehydratase) (phenylalanine hydroxylase-stimulating protein) (PHS) (pterin carbinolamine dehydratase) (PCD)
mqo	down		intermediary metabolism and respiration	Probable malate:quinone oxidoreductase Mqo (malate dehydrogenase [acceptor])
mrp	down		intermediary metabolism and respiration	Probable Mrp-related protein Mrp
nadB	down		intermediary metabolism and respiration	Probable L-aspartate oxidase NadB
nadC	down		intermediary metabolism and respiration	Probable nicotinate-nucleotide pyrophosphatase NadC
nadE	down		intermediary metabolism and respiration	Glutamine-dependent NAD(+) synthetase NadE (NAD(+) synthase [glutamine-hydrolysing])
pflA	down		intermediary metabolism and respiration	Probable pyruvate formate lyase activating protein PflA (formate acetyltransferase activating enzyme) ([pyruvate formate-lyase] activating enzyme)
purF	down		intermediary metabolism and respiration	Amidophosphoribosyltransferase PurF (glutamine phosphoribosylpyrophosphate amidotransferase) (ATASE) (gpatase)
pyrG	down		intermediary metabolism and respiration	Probable CTP synthase PyrG
sthA	down		intermediary metabolism and respiration	Probable soluble pyridine nucleotide transhydrogenase SthA (STH) (NAD(P)(+) transhydrogenase [B-specific]) (nicotinamide nucleotide transhydrogenase)
tal	down		intermediary metabolism and respiration	Probable transaldolase Tal
thiC	down		intermediary metabolism and respiration	Probable thiamine biosynthesis protein ThiC
Rv3371	down		lipid metabolism	Possible triacylglycerol synthase (diacylglycerol acyltransferase)
fadB2	down		lipid metabolism	3-hydroxybutyryl-CoA dehydrogenase FadB2 (beta-hydroxybutyryl-CoA dehydrogenase) (BHBD)
fadE5	down		lipid metabolism	Probable acyl-CoA dehydrogenase FadE5
Rv0146	down		lipid metabolism	Possible S-adenosylmethionine-dependent methyltransferase
Rv0859	down		lipid metabolism	Possible acyl-CoA thiolase
Rv2484c	down		lipid metabolism	Possible triacylglycerol synthase (diacylglycerol acyltransferase)
echA12	down		lipid metabolism	Possible enoyl-CoA hydratase EchA12 (enoyl hydrase) (unsaturated acyl-CoA hydratase) (crotonase)
echA4	down		lipid metabolism	Possible enoyl-CoA hydratase EchA4 (enoyl hydrase) (unsaturated acyl-CoA hydratase) (crotonase)
fadB	down		lipid metabolism	Probable fatty oxidation protein FadB
fadD21	down		lipid metabolism	Probable fatty-acid-AMP ligase FadD21 (fatty-acid-AMP synthetase) (fatty-acid-AMP synthase)
fadE22	down		lipid metabolism	Probable acyl-CoA dehydrogenase FadE22
mmaA3	down		lipid metabolism	Methoxy mycolic acid synthase 3 MmaA3 (methyl mycolic acid synthase 3) (MMA3) (hydroxy mycolic acid synthase)
mutA	down		lipid metabolism	Probable methylmalonyl-CoA mutase small subunit MutA (MCM)
mutB	down		lipid metabolism	Probable methylmalonyl-CoA mutase large subunit MutB (MCM)
plsC	down		lipid metabolism	Possible transmembrane phospholipid biosynthesis bifunctional enzyme PlsC: putative L-3-phosphoserine phosphatase (O-phosphoserine phosphohydrolase) (PSP) (pspase) + 1-acyl-SN-glycerol-3-phosphate acyltransferase (1-AGP acyltransferase) (1-AGPAT) (lysophosphatidic acid acyltransferase) (LPAAT)
scoB	down		lipid metabolism	Probable succinyl-CoA:3-ketoacid-coenzyme A transferase (beta subunit) ScoB (3-oxo-acid:CoA transferase) (OXCT B) (succinyl CoA:3-oxoacid CoA-transferase)
tesB2	down		lipid metabolism	Probable acyl-CoA thioesterase II TesB2 (TEII)
ncRv2659	down		non-coding RNA	NA
ncRv11706	down		non-coding RNA	NA
ncRv1047c	down		non-coding RNA	NA
ncRv11846c	down		non-coding RNA	NA
ncRv13681c	down		non-coding RNA	NA
ncRv1813	down		non-coding RNA	NA
ncRv1838	down		non-coding RNA	NA
ncRv2006c	down		non-coding RNA	NA
ncRv2816	down		non-coding RNA	NA
ncRv3206	down		non-coding RNA	NA
PE25	down		PE/PPE	PE family protein PE25
PE17	down		PE/PPE	PE family protein PE17
PE_PGRS15	down		PE/PPE	PE-PGRS family protein PE_PGRS15
PE_PGRS33	down		PE/PPE	PE-PGRS family protein PE_PGRS33
PE_PGRS7	down		PE/PPE	PE-PGRS family protein PE_PGRS7
PPE53	down		PE/PPE	PPE family protein PPE53
PPE67	down		PE/PPE	PPE family protein PPE67
clgR	down		regulatory proteins	Transcriptional regulatory protein ClgR
Rv2021c	down		regulatory proteins	Transcriptional regulatory protein
ideR	down		regulatory proteins	Iron-dependent repressor and activator IdeR
mce2R	down		regulatory proteins	Probable transcriptional regulatory protein Mce2R (GntR-family)
Rv0144	down		regulatory proteins	Probable transcriptional regulatory protein (possibly TetR-family)
Rv0238	down		regulatory proteins	Possible transcriptional regulatory protein (probably TetR-family)
Rv0302	down		regulatory proteins	Probable transcriptional regulatory protein (probably TetR/AcrR-family)
Rv1019	down		regulatory proteins	Probable transcriptional regulatory protein (probably TetR-family)
Rv3050c	down		regulatory proteins	Probable transcriptional regulatory protein (probably AsnC-family)
Rv3060c	down		regulatory proteins	Probable transcriptional regulatory protein (probably GntR-family)
Rv3095	down		regulatory proteins	Hypothetical transcriptional regulatory protein
Rv3160c	down		regulatory proteins	Possible transcriptional regulatory protein (probably TetR-family)
Rv3173c	down		regulatory proteins	Probable transcriptional regulatory protein (probably TetR/AcrR-family)
Rv3295	down		regulatory proteins	Probable transcriptional regulatory protein (probably TetR-family)
fhaB	down		regulatory proteins	Conserved protein with FHA domain FhaB
mtrB	down		regulatory proteins	Two component sensory transduction histidine kinase MtrB
pknE	down		regulatory proteins	Probable transmembrane serine/threonine-protein kinase E PknE (protein kinase E) (STPK E)
pstP	down		regulatory proteins	Phosphoserine/threonine phosphatase PstP
sORF_122	down		small ORF	NA
sORF_149	down		small ORF	NA
sORF_213	down		small ORF	NA
sORF_239	down		small ORF	NA
sORF_249	down		small ORF	NA
sORF_272	down		small ORF	NA
sORF_43	down		small ORF	NA
sORF_92	down		small ORF	NA
ncRv11144c	down		stable RNAs	Putative small regulatory RNA
ncRv10071	down		stable RNAs	Putative small regulatory RNA
ncRv11147c	down		stable RNAs	Putative small regulatory RNA
valT	down		stable RNAs	tRNA-Val (CAC)
Rv2005c	down		virulence-detoxification-adaptation	Universal stress protein family protein
Rv2624c	down		virulence-detoxification-adaptation	Universal stress protein family protein
grpE	down		virulence-detoxification-adaptation	Probable GrpE protein (HSP-70 cofactor)
higB	down		virulence-detoxification-adaptation	Possible toxin HigB
hsp	down		virulence-detoxification-adaptation	Heat shock protein Hsp (heat-stress-induced ribosome-binding protein A)
htpX	down		virulence-detoxification-adaptation	Probable protease transmembrane protein heat shock protein HtpX
yrbE2A	down		virulence-detoxification-adaptation	Conserved hypothetical integral membrane protein YrbE2A
Rv2581c	down		virulence-detoxification-adaptation	Possible glyoxalase II (hydroxyacylglutathione hydrolase) (GLX II)
Rv3098A	down		virulence-detoxification-adaptation	PemK-like protein
Rv3269	down		virulence-detoxification-adaptation	Conserved protein
ahpE	down		virulence-detoxification-adaptation	Probable peroxiredoxin AhpE
dnaJ1	down		virulence-detoxification-adaptation	Probable chaperone protein DnaJ1
higA	down		virulence-detoxification-adaptation	Possible antitoxin HigA
mazF6	down		virulence-detoxification-adaptation	Toxin MazF6
mca	down		virulence-detoxification-adaptation	Mycothiol conjugate amidase Mca (mycothiol S-conjugate amidase)
mce1D	down		virulence-detoxification-adaptation	Mce-family protein Mce1D
mce1F	down		virulence-detoxification-adaptation	Mce-family protein Mce1F
mce2A	down		virulence-detoxification-adaptation	Mce-family protein Mce2A
parE2	down		virulence-detoxification-adaptation	Possible toxin ParE2
sodA	down		virulence-detoxification-adaptation	Superoxide dismutase [FE] SodA
treS	down		virulence-detoxification-adaptation	Trehalose synthase TreS
vapB6	down		virulence-detoxification-adaptation	Possible antitoxin VapB6
vapC17	down		virulence-detoxification-adaptation	Possible toxin VapC17
vapC25	down		virulence-detoxification-adaptation	Possible toxin VapC25. Contains PIN domain.
vapC35	down		virulence-detoxification-adaptation	Possible toxin VapC35. Contains PIN domain.
vapC41	down		virulence-detoxification-adaptation	Possible toxin VapC41. Contains PIN domain.
vapC44	down		virulence-detoxification-adaptation	Possible toxin VapC44. Contains PIN domain.

## Sheet: AllPopulations_EBvP
	baseMean	log2FoldChange	lfcSE	stat	pvalue	padj
35kd_ag	14357.7	-5.56149	0.450124	-12.3554	4.55212e-35	1.80861e-33
MTS2823	15.2987	-5.42782	0.708409	-7.66198	1.83083e-14	1.2056e-13
P55	3118.97	-1.39284	0.275305	-5.05925	4.20903e-07	1.11549e-06
PE12	1600.37	-2.01929	0.222115	-9.09117	9.79808e-20	1.00927e-18
PE13	1972.04	-1.81075	0.466788	-3.87918	0.00010481	0.000189791
PE14	201.139	1.48204	0.245432	6.0385	1.55552e-09	5.80466e-09
PE15	269.501	-1.33605	0.370388	-3.60717	0.000309553	0.000528364
PE16	893.071	0.483609	0.232408	2.08086	0.0374464	0.0482678
PE17	1269.59	-2.21215	0.244954	-9.03088	1.70296e-19	1.71676e-18
PE19	5209.16	-3.01032	0.364059	-8.26875	1.3537e-16	1.05965e-15
PE2	557.453	0.607949	0.122433	4.96556	6.85015e-07	1.76019e-06
PE22	361.67	-0.896606	0.329205	-2.72355	0.00645848	0.00928983
PE23	1020.31	-0.813656	0.249388	-3.26261	0.0011039	0.0017585
PE24	384.896	1.58928	0.382704	4.15276	3.28489e-05	6.40188e-05
PE25	1354.48	-3.43941	0.444827	-7.73201	1.05861e-14	7.10951e-14
PE26	2344.96	-2.74858	0.265741	-10.3431	4.49802e-25	7.33333e-24
PE27	327.44	0.669995	0.246129	2.72213	0.00648626	0.00932695
PE29	279.523	1.85885	0.341962	5.43585	5.45347e-08	1.62573e-07
PE3	887.119	1.20008	0.255986	4.68805	2.75819e-06	6.36133e-06
PE31	559.406	-1.15938	0.309746	-3.74301	0.000181829	0.000319348
PE33	89.3382	0.96558	0.241208	4.0031	6.25168e-05	0.000117015
PE34	434.565	0.848886	0.192858	4.40161	1.07452e-05	2.24992e-05
PE35	1184.64	-2.87872	0.292495	-9.84194	7.42663e-23	1.02073e-21
PE36	274.46	-0.462717	0.182929	-2.52948	0.011423	0.0159081
PE4	765.024	1.03542	0.2706	3.82641	0.000130028	0.000232077
PE5	128.473	-4.72043	0.424893	-11.1097	1.12525e-28	2.53343e-27
PE6	340.493	1.466	0.389925	3.75969	0.000170121	0.000299677
PE7	213.659	-0.55594	0.243402	-2.28405	0.0223689	0.0297413
PE9	399.775	1.48106	0.303777	4.87548	1.08545e-06	2.69115e-06
PE_PGRS1	643.59	1.13729	0.283498	4.01163	6.03012e-05	0.000113092
PE_PGRS10	570.946	-1.56958	0.358344	-4.38008	1.18638e-05	2.46775e-05
PE_PGRS11	3254.74	-1.56938	0.479301	-3.27432	0.00105916	0.00169008
PE_PGRS13	45.0331	1.16585	0.29889	3.90058	9.5961e-05	0.000174434
PE_PGRS14	1502.72	-1.05255	0.339042	-3.10447	0.00190619	0.00292898
PE_PGRS15	1454.78	-2.61444	0.35974	-7.2676	3.65932e-13	2.07698e-12
PE_PGRS17	355.973	1.97792	0.407512	4.85364	1.21213e-06	2.97711e-06
PE_PGRS18	428.85	1.54814	0.298019	5.19477	2.0497e-07	5.71403e-07
PE_PGRS19	97.226	1.37386	0.424737	3.23462	0.00121804	0.00192347
PE_PGRS20	420.423	1.0162	0.2054	4.94742	7.52042e-07	1.9199e-06
PE_PGRS21	363.716	0.438565	0.19898	2.20406	0.0275199	0.0361128
PE_PGRS22	306.574	1.49602	0.2437	6.1388	8.31496e-10	3.25171e-09
PE_PGRS23	343.339	0.882865	0.224952	3.92468	8.68435e-05	0.000158592
PE_PGRS24	326.633	0.803329	0.177779	4.5187	6.2219e-06	1.35246e-05
PE_PGRS25	1388.56	-3.91272	0.371805	-10.5236	6.72571e-26	1.16055e-24
PE_PGRS26	210.653	0.911319	0.234402	3.88784	0.000101138	0.000183563
PE_PGRS27	145.501	1.47481	0.309576	4.76397	1.8982e-06	4.50988e-06
PE_PGRS28	319.943	1.8477	0.225954	8.17735	2.90154e-16	2.24158e-15
PE_PGRS30	1422.1	0.413308	0.121167	3.41107	0.000647084	0.00105752
PE_PGRS31	563.718	1.09056	0.190236	5.73265	9.88754e-09	3.30844e-08
PE_PGRS32	1215.79	0.576478	0.144863	3.97947	6.90684e-05	0.000128464
PE_PGRS33	224.99	-2.23555	0.331473	-6.74429	1.53775e-11	7.34392e-11
PE_PGRS37	97.6706	1.46221	0.367998	3.9734	7.08534e-05	0.000131453
PE_PGRS38	622.478	-0.771281	0.231498	-3.33169	0.000863202	0.00139577
PE_PGRS40	141.135	1.51441	0.304026	4.98118	6.3198e-07	1.63726e-06
PE_PGRS41	725.749	-1.41693	0.233938	-6.05687	1.38797e-09	5.24567e-09
PE_PGRS42	242.561	1.51582	0.285817	5.30346	1.13628e-07	3.27982e-07
PE_PGRS43	239.254	1.98101	0.360984	5.48779	4.06992e-08	1.23508e-07
PE_PGRS44	716.508	-0.988686	0.335242	-2.94917	0.0031863	0.00477642
PE_PGRS45	284.434	1.20433	0.273675	4.40057	1.07966e-05	2.25969e-05
PE_PGRS5	376.771	-0.535005	0.152933	-3.49831	0.000468223	0.000780317
PE_PGRS50	266.133	1.471	0.389583	3.77583	0.000159474	0.000281972
PE_PGRS52	72.9484	1.06265	0.231799	4.58435	4.554e-06	1.01133e-05
PE_PGRS54	345.967	-1.09662	0.247407	-4.43245	9.317e-06	1.96831e-05
PE_PGRS55	323.832	1.4052	0.200476	7.00931	2.39491e-12	1.2443e-11
PE_PGRS56	11.1939	1.64604	0.512664	3.21076	0.00132384	0.00208151
PE_PGRS57	334.029	1.161	0.265171	4.3783	1.1961e-05	2.48576e-05
PE_PGRS58	87.6133	1.01973	0.315384	3.2333	0.0012237	0.00193112
PE_PGRS59	582.731	-0.582597	0.174728	-3.3343	0.000855144	0.00138368
PE_PGRS6	362.602	0.537145	0.186035	2.88733	0.00388523	0.00574941
PE_PGRS60	76.559	1.34108	0.283117	4.73683	2.17083e-06	5.10377e-06
PE_PGRS61	14.5359	0.880937	0.322153	2.73453	0.00624698	0.00901028
PE_PGRS7	1736.88	-2.00651	0.267528	-7.50017	6.37354e-14	3.97899e-13
PE_PGRS9	47.5236	0.749712	0.312499	2.39908	0.0164361	0.0223562
PPE11	856.142	0.663987	0.171707	3.86698	0.000110194	0.000198778
PPE12	4821.06	-2.05737	0.380401	-5.40843	6.35802e-08	1.87411e-07
PPE17	1922.94	-2.11479	0.415225	-5.09311	3.52232e-07	9.43541e-07
PPE18	3738.34	-2.90366	0.517084	-5.61546	1.96045e-08	6.25019e-08
PPE2	839.944	1.04354	0.175583	5.9433	2.79346e-09	1.01284e-08
PPE20	15110.6	-5.22981	0.453991	-11.5196	1.05061e-30	2.83844e-29
PPE21	2696.72	-1.04574	0.235441	-4.44161	8.92864e-06	1.89218e-05
PPE22	350.407	1.35591	0.245039	5.53345	3.13998e-08	9.7095e-08
PPE24	1972.33	0.369723	0.16303	2.26783	0.0233398	0.0309712
PPE27	633.768	0.337515	0.132726	2.54295	0.0109922	0.0153262
PPE28	1403.19	0.644734	0.169928	3.79415	0.000148148	0.000263324
PPE29	921.85	0.867701	0.305912	2.83644	0.00456197	0.00668806
PPE3	7805.27	-4.62493	0.359831	-12.853	8.26855e-38	4.03028e-36
PPE34	2955.61	1.00582	0.193662	5.19368	2.0618e-07	5.74436e-07
PPE35	1868.77	-0.687471	0.275903	-2.49171	0.0127129	0.0175956
PPE37	1191.94	1.70279	0.39885	4.26925	1.9613e-05	3.95607e-05
PPE39	6270.7	-3.18579	0.559875	-5.69017	1.2691e-08	4.17849e-08
PPE4	13455.5	-4.87317	0.390075	-12.4929	8.16159e-36	3.57296e-34
PPE41	5723.84	-4.37633	0.515962	-8.48188	2.21578e-17	1.85092e-16
PPE43	729.682	1.42281	0.264467	5.37991	7.45243e-08	2.18174e-07
PPE44	871.58	0.999586	0.154035	6.48933	8.62205e-11	3.76062e-10
PPE45	904.642	0.775799	0.156763	4.94886	7.465e-07	1.90678e-06
PPE46	1055.89	1.38266	0.396727	3.48516	0.000491844	0.000815943
PPE49	1616.17	1.31221	0.233267	5.62535	1.85131e-08	5.93827e-08
PPE50	757.95	-1.33925	0.289187	-4.63108	3.63772e-06	8.20961e-06
PPE51	1250.57	-0.825303	0.350355	-2.35562	0.0184917	0.0249725
PPE52	1767.16	-1.54828	0.262312	-5.90242	3.58204e-09	1.27338e-08
PPE53	7697.32	-3.15865	0.467451	-6.75717	1.4071e-11	6.7678e-11
PPE55	40567.7	-2.65074	0.434788	-6.09662	1.08337e-09	4.16097e-09
PPE56	11901.9	0.76958	0.250976	3.06635	0.00216689	0.0033102
PPE57	707.405	-2.22831	0.823316	-2.7065	0.00679964	0.00974794
PPE59	3462.17	-5.09221	0.883355	-5.76463	8.18386e-09	2.76974e-08
PPE60	2038.51	-1.27642	0.269466	-4.73686	2.17059e-06	5.10377e-06
PPE61	1114.77	1.12052	0.239559	4.67743	2.90491e-06	6.66073e-06
PPE62	2006.43	-0.530426	0.206738	-2.56569	0.0102971	0.0144208
PPE63	911.203	1.01264	0.265834	3.80929	0.000139365	0.000248179
PPE64	1178.54	0.324266	0.145009	2.23617	0.0253407	0.033448
PPE66	840.594	-1.38238	0.344107	-4.01731	5.88666e-05	0.000110558
PPE67	1046.75	-1.70438	0.356191	-4.78503	1.70963e-06	4.09272e-06
PPE68	8640.22	-4.49948	0.295565	-15.2233	2.47593e-52	5.57437e-50
PPE69	238.617	1.60164	0.20543	7.79653	6.36349e-15	4.37305e-14
PPE8	7697.38	-0.605953	0.186253	-3.25338	0.0011404	0.00181116
RV1984a	760.254	-1.34111	0.249814	-5.36844	7.94194e-08	2.32217e-07
Rv0007	936.436	-2.24566	0.406422	-5.52544	3.28661e-08	1.011e-07
Rv0008c	604.407	1.27068	0.263239	4.82712	1.38525e-06	3.36906e-06
Rv0010c	1353.12	-1.03183	0.182233	-5.66214	1.49497e-08	4.85456e-08
Rv0011c	1823.7	-2.36255	0.351076	-6.72947	1.70285e-11	8.07529e-11
Rv0012	983.445	-0.585586	0.201617	-2.90445	0.00367896	0.00546127
Rv0021c	904.702	1.67219	0.276752	6.0422	1.52022e-09	5.6864e-09
Rv0023	539.459	1.65899	0.269719	6.1508	7.70917e-10	3.02732e-09
Rv0024	255.725	0.535038	0.154521	3.46255	0.000535082	0.000883026
Rv0025	208.772	0.635759	0.187314	3.39408	0.000688593	0.0011242
Rv0027	251.525	-2.7737	0.337145	-8.22703	1.91919e-16	1.49242e-15
Rv0028	184.375	-1.7597	0.294613	-5.97292	2.3304e-09	8.53458e-09
Rv0030	457.725	0.434027	0.158797	2.73322	0.00627181	0.00904335
Rv0034	94.8469	1.99477	0.358784	5.55982	2.70054e-08	8.43896e-08
Rv0036c	661.767	1.14367	0.231615	4.9378	7.90071e-07	2.00939e-06
Rv0037c	1368.39	1.18763	0.238847	4.97236	6.61432e-07	1.70702e-06
Rv0038	1721.74	-1.76191	0.187554	-9.39412	5.76985e-21	6.78603e-20
Rv0039c	30.5467	1.3232	0.396659	3.33586	0.000850357	0.00137735
Rv0042c	889.271	-0.527599	0.187175	-2.81875	0.00482113	0.00704397
Rv0044c	526.264	0.637257	0.181114	3.51855	0.000433916	0.000727759
Rv0047c	2076.07	-2.08139	0.258433	-8.05388	8.02104e-16	6.00055e-15
Rv0048c	808.544	0.840841	0.180193	4.66634	3.06611e-06	7.00995e-06
Rv0049	663.019	-1.28876	0.160959	-8.00677	1.17757e-15	8.59193e-15
Rv0051	1656.5	0.441771	0.145912	3.02765	0.00246465	0.00374209
Rv0057	1018.62	-3.2216	0.445305	-7.2346	4.66919e-13	2.62496e-12
Rv0059	676.451	-1.12142	0.25488	-4.39982	1.08342e-05	2.26656e-05
Rv0060	3600.13	-2.68998	0.274643	-9.79446	1.18932e-22	1.6112e-21
Rv0061c	924.678	-3.38831	0.371271	-9.12624	7.09205e-20	7.3695e-19
Rv0063	634.538	1.01766	0.253322	4.01725	5.88801e-05	0.000110558
Rv0063a	126.251	-1.66431	0.318526	-5.22503	1.74126e-07	4.90916e-07
Rv0064	14254.9	-3.62319	0.386832	-9.36631	7.5114e-21	8.66193e-20
Rv0067c	670.547	0.953917	0.227616	4.19091	2.77833e-05	5.47788e-05
Rv0068	874.265	1.40898	0.246162	5.72381	1.04161e-08	3.47792e-08
Rv0072	997.639	-0.510223	0.18281	-2.791	0.00525457	0.00764419
Rv0073	768.255	-0.451439	0.204074	-2.21213	0.0269574	0.0354237
Rv0074	894.779	1.28356	0.185701	6.91198	4.77929e-12	2.40388e-11
Rv0075	1291.16	0.434647	0.144527	3.00738	0.00263508	0.00398677
Rv0076c	523.825	0.784966	0.254472	3.08469	0.00203765	0.00311881
Rv0077c	700.957	0.81554	0.175985	4.63415	3.58408e-06	8.09629e-06
Rv0078	692.819	1.42034	0.312489	4.54523	5.48753e-06	1.20451e-05
Rv0078A	1689.01	-2.992	0.297182	-10.0679	7.66012e-24	1.13533e-22
Rv0078B	938.563	-3.14979	0.332797	-9.4646	2.94684e-21	3.53621e-20
Rv0079	3717.94	-2.8116	0.351979	-7.98797	1.37179e-15	9.91714e-15
Rv0080	1347.14	-3.06675	0.411271	-7.45676	8.86765e-14	5.38898e-13
Rv0081	381.96	-3.84513	0.417684	-9.20583	3.39056e-20	3.65161e-19
Rv0082	395.793	-1.21076	0.323178	-3.7464	0.000179387	0.000315529
Rv0088	2513.53	-2.42429	0.261111	-9.2845	1.62462e-20	1.79468e-19
Rv0089	491.509	0.532376	0.162111	3.28403	0.00102336	0.00163516
Rv0090	683.613	1.01963	0.257561	3.9588	7.53266e-05	0.000139064
Rv0093c	776.723	1.07656	0.206616	5.21045	1.8838e-07	5.28895e-07
Rv0094c	67.7592	2.03139	0.421375	4.82086	1.4294e-06	3.46574e-06
Rv0095c	412.968	0.396015	0.180191	2.19775	0.0279668	0.0366382
Rv0097	1146.78	-1.42561	0.276766	-5.15094	2.59183e-07	7.11624e-07
Rv0100	12.5754	-1.40882	0.474016	-2.97209	0.00295785	0.00445089
Rv0102	2389.73	0.294602	0.0956557	3.07981	0.0020713	0.00316929
Rv0104	1240.54	1.57233	0.367626	4.277	1.8943e-05	3.83074e-05
Rv0108c	2293.82	-3.17242	0.301944	-10.5066	8.05063e-26	1.37911e-24
Rv0110	827.799	0.652715	0.144659	4.5121	6.41888e-06	1.38831e-05
Rv0121c	585.389	1.37384	0.279689	4.91204	9.01332e-07	2.26435e-06
Rv0122	424.732	0.584444	0.252064	2.31863	0.0204152	0.0273514
Rv0123	374.802	-1.2113	0.364428	-3.32383	0.000887912	0.00143376
Rv0139	542.619	1.047	0.239169	4.37767	1.19955e-05	2.49077e-05
Rv0140	3622.3	-5.34319	0.497518	-10.7397	6.62712e-27	1.25728e-25
Rv0141c	1127.44	-2.32714	0.268508	-8.66694	4.43899e-18	3.99003e-17
Rv0142	629.351	-1.40362	0.354837	-3.95568	7.63162e-05	0.000140727
Rv0143c	1621.41	0.399014	0.159085	2.50819	0.0121353	0.0168405
Rv0144	3652.39	-2.67368	0.332964	-8.02994	9.75186e-16	7.18174e-15
Rv0145	2759.43	-1.73268	0.251825	-6.88051	5.96366e-12	2.97742e-11
Rv0146	2640.86	-2.45289	0.338013	-7.2568	3.96361e-13	2.24162e-12
Rv0147	4480.03	-2.09827	0.2963	-7.08155	1.42554e-12	7.61574e-12
Rv0148	1312.15	-2.63675	0.323513	-8.15037	3.62826e-16	2.78481e-15
Rv0149	1510.58	-0.858529	0.199824	-4.29642	1.73575e-05	3.53448e-05
Rv0150c	429.068	0.994107	0.414542	2.39808	0.0164811	0.0223979
Rv0157A	625.887	-1.25961	0.212639	-5.92371	3.1476e-09	1.12741e-08
Rv0158	1188.12	-0.534359	0.189731	-2.8164	0.00485654	0.00708801
Rv0161	892.81	1.83354	0.300294	6.1058	1.02288e-09	3.94466e-09
Rv0175	899.857	-2.34554	0.369991	-6.33946	2.30571e-10	9.61321e-10
Rv0176	1010.66	-2.44869	0.43688	-5.60494	2.08321e-08	6.61036e-08
Rv0177	2303.37	-5.46159	0.544269	-10.0347	1.07247e-23	1.5602e-22
Rv0178	1284.9	-2.48115	0.444303	-5.58437	2.34548e-08	7.3979e-08
Rv0181c	537.797	-1.827	0.289203	-6.31736	2.66076e-10	1.10448e-09
Rv0183	610.429	0.605389	0.217865	2.77874	0.00545704	0.00791925
Rv0184	394.348	1.34801	0.223232	6.03861	1.55444e-09	5.80466e-09
Rv0187	683.07	1.26498	0.190571	6.63785	3.18297e-11	1.46392e-10
Rv0188	10711.3	-4.67829	0.502463	-9.31072	1.26974e-20	1.42937e-19
Rv0190	1049.15	-2.07146	0.254305	-8.14558	3.77454e-16	2.8877e-15
Rv0191	507.674	0.951471	0.175035	5.43588	5.4526e-08	1.62573e-07
Rv0192	894.805	-1.15225	0.234029	-4.92351	8.5005e-07	2.14578e-06
Rv0194	2860.81	1.84017	0.380692	4.83375	1.33986e-06	3.26708e-06
Rv0196	275.151	0.953506	0.183935	5.18392	2.17267e-07	6.03903e-07
Rv0197	1325.76	1.00787	0.255067	3.95139	7.76998e-05	0.000142832
Rv0199	526.676	0.50798	0.190641	2.66459	0.00770824	0.0109971
Rv0200	664.298	1.28588	0.245272	5.24267	1.5827e-07	4.48085e-07
Rv0203	309.29	1.18932	0.249145	4.7736	1.80962e-06	4.31461e-06
Rv0204c	883.248	0.235065	0.107901	2.17852	0.0293673	0.0383453
Rv0205	1215.84	1.35611	0.219896	6.16707	6.95651e-10	2.75047e-09
Rv0207c	2784.86	-2.71604	0.273248	-9.93981	2.79358e-23	3.96638e-22
Rv0208c	1678.61	-1.26508	0.266555	-4.74601	2.07468e-06	4.89719e-06
Rv0209	489.218	1.70344	0.384948	4.42512	9.63893e-06	2.02907e-05
Rv0210	699.163	1.93477	0.332408	5.82046	5.86876e-09	2.02389e-08
Rv0216	1110.75	1.0341	0.236244	4.37724	1.20193e-05	2.49373e-05
Rv0218	857.231	0.950347	0.318295	2.98574	0.0028289	0.00426635
Rv0219	261.75	2.15268	0.347195	6.2002	5.63904e-10	2.24801e-09
Rv0221	1780.43	-1.00599	0.236069	-4.26143	2.03127e-05	4.08675e-05
Rv0223c	1210.75	0.366595	0.134421	2.72721	0.00638719	0.00919289
Rv0224c	705.84	1.81062	0.380087	4.7637	1.90073e-06	4.51363e-06
Rv0225	1110.54	0.941441	0.192236	4.89731	9.71596e-07	2.42668e-06
Rv0226c	735.561	1.89846	0.292648	6.48717	8.74623e-11	3.80775e-10
Rv0227c	1612.32	-1.45069	0.36208	-4.00653	6.16181e-05	0.000115424
Rv0228	1032.74	2.00489	0.310784	6.45108	1.11052e-10	4.78192e-10
Rv0229c	1061.89	-0.689278	0.207878	-3.31579	0.000913851	0.00147212
Rv0232	2254.62	-2.80587	0.404573	-6.93539	4.0511e-12	2.06397e-11
Rv0236A	338.832	-1.60921	0.324944	-4.95228	7.33499e-07	1.87458e-06
Rv0238	2035.96	-2.89019	0.317864	-9.09253	9.676e-20	9.98867e-19
Rv0245	960.877	-0.834014	0.115586	-7.2155	5.37361e-13	2.99251e-12
Rv0247c	2216.49	-3.70715	0.410526	-9.03026	1.7127e-19	1.7229e-18
Rv0248c	4052.89	-1.55008	0.214521	-7.22574	4.98371e-13	2.79182e-12
Rv0249c	3766.82	-4.6565	0.428865	-10.8577	1.83253e-27	3.65578e-26
Rv0250c	2365.9	-4.33009	0.398181	-10.8747	1.522e-27	3.07523e-26
Rv0263c	446.34	1.29156	0.234819	5.50027	3.79216e-08	1.15599e-07
Rv0264c	179.643	0.929405	0.205961	4.51252	6.40617e-06	1.3862e-05
Rv0268c	1800.17	-2.54961	0.316538	-8.05469	7.96835e-16	5.97058e-15
Rv0269c	1036.98	1.53641	0.237716	6.46319	1.02519e-10	4.43468e-10
Rv0272c	947.63	-1.94179	0.274364	-7.07741	1.46875e-12	7.8289e-12
Rv0273c	913.462	-1.7175	0.267876	-6.41156	1.44033e-10	6.12401e-10
Rv0274	1051.23	-1.24627	0.22068	-5.64743	1.62868e-08	5.26342e-08
Rv0275c	1546.14	-1.1593	0.305839	-3.79057	0.0001503	0.000266648
Rv0276	3532.96	-1.77872	0.309487	-5.74732	9.06709e-09	3.05336e-08
Rv0281	3836.57	-2.92791	0.253291	-11.5595	6.611e-31	1.86052e-29
Rv0293c	3871.15	-2.79215	0.323478	-8.63165	6.04708e-18	5.37417e-17
Rv0295c	926.987	0.44447	0.125308	3.54702	0.000389621	0.000657433
Rv0298	604.889	-4.65519	0.422672	-11.0137	3.28172e-28	7.18332e-27
Rv0299	170.742	-1.09425	0.251457	-4.35163	1.3513e-05	2.78507e-05
Rv0302	1247.08	-2.00429	0.219971	-9.11162	8.1158e-20	8.39639e-19
Rv0306	922.139	1.73086	0.313712	5.51735	3.44141e-08	1.05575e-07
Rv0307c	528.184	0.958768	0.212046	4.5215	6.14017e-06	1.33782e-05
Rv0309	1240.69	-1.83982	0.234771	-7.83665	4.62735e-15	3.21737e-14
Rv0311	904.684	-0.527633	0.140242	-3.76232	0.000168348	0.000296663
Rv0312	1513.64	-0.63764	0.135483	-4.70641	2.52114e-06	5.86324e-06
Rv0313	2738.53	-1.99682	0.298801	-6.68278	2.34444e-11	1.09422e-10
Rv0314c	847.834	-0.484523	0.122184	-3.96553	7.32329e-05	0.00013557
Rv0315	1192.59	-2.79179	0.268213	-10.4089	2.25924e-25	3.73485e-24
Rv0318c	858.586	1.99293	0.311039	6.40734	1.48077e-10	6.29029e-10
Rv0320	337.267	0.923435	0.201287	4.58766	4.48235e-06	9.96827e-06
Rv0323c	812.531	1.24373	0.320824	3.87668	0.000105894	0.000191605
Rv0324	453.308	1.0399	0.251196	4.13981	3.47596e-05	6.74368e-05
Rv0326	428.484	0.63183	0.231316	2.73146	0.00630551	0.00908916
Rv0329c	492.283	1.73782	0.309219	5.62003	1.90927e-08	6.11587e-08
Rv0330c	484.99	1.70209	0.356213	4.77828	1.76797e-06	4.22383e-06
Rv0331	871.36	1.54924	0.282501	5.48401	4.15797e-08	1.26099e-07
Rv0332	524.142	1.30189	0.197283	6.59909	4.13683e-11	1.87167e-10
Rv0333	125.735	-0.479127	0.207348	-2.31074	0.0208472	0.0278827
Rv0336	266.216	1.07475	0.235228	4.56899	4.9009e-06	1.08278e-05
Rv0338c	5907.86	-2.49833	0.323717	-7.71765	1.18496e-14	7.90197e-14
Rv0339c	1578.29	0.663832	0.229793	2.88883	0.0038668	0.00572572
Rv0340	684.129	-0.802642	0.207748	-3.86353	0.00011176	0.00020145
Rv0345	616.473	0.754086	0.167009	4.51525	6.32408e-06	1.3722e-05
Rv0347	1241.09	-0.379844	0.173659	-2.18729	0.028721	0.0375533
Rv0349	563.415	-0.663177	0.211849	-3.13043	0.00174551	0.00269953
Rv0359	729.725	1.52208	0.329527	4.61899	3.85609e-06	8.65287e-06
Rv0360c	563.052	1.62463	0.322875	5.03177	4.8596e-07	1.27574e-06
Rv0361	1821.22	-1.44011	0.229725	-6.26884	3.63746e-10	1.48642e-09
Rv0364	1144.18	-0.495346	0.155922	-3.17689	0.00148864	0.0023267
Rv0365c	823.97	0.43035	0.15422	2.79049	0.00526291	0.00765396
Rv0366c	205.484	1.14842	0.256289	4.48095	7.43131e-06	1.58983e-05
Rv0367c	71.8469	0.89016	0.259541	3.42975	0.000604143	0.000991457
Rv0368c	336.105	2.41835	0.406942	5.94274	2.80305e-09	1.01554e-08
Rv0369c	232.414	1.51866	0.238783	6.36	2.01747e-10	8.45621e-10
Rv0370c	316.29	0.760719	0.177234	4.29217	1.76939e-05	3.5966e-05
Rv0371c	90.5725	2.08373	0.373851	5.57369	2.49394e-08	7.83477e-08
Rv0372c	275.666	1.88092	0.452315	4.15842	3.20453e-05	6.26593e-05
Rv0373c	1513.93	1.46306	0.30501	4.79677	1.61243e-06	3.86984e-06
Rv0374c	128.038	0.925835	0.281999	3.28311	0.00102669	0.00163993
Rv0375c	328.924	1.63315	0.318734	5.12387	2.99323e-07	8.14736e-07
Rv0376c	602.84	2.15598	0.309181	6.97319	3.09837e-12	1.59417e-11
Rv0377	619.021	1.12417	0.23379	4.80846	1.52099e-06	3.66901e-06
Rv0378	38.7704	0.980028	0.242983	4.03331	5.4996e-05	0.000103759
Rv0380c	299.867	1.59765	0.358053	4.46204	8.11824e-06	1.72975e-05
Rv0381c	369.898	0.783855	0.199084	3.93731	8.23987e-05	0.000150825
Rv0383c	3098.76	-3.47688	0.274741	-12.6551	1.04827e-36	4.7656e-35
Rv0385	1047.22	1.86267	0.326843	5.69898	1.20523e-08	3.99044e-08
Rv0386	2489.68	0.576323	0.200002	2.88159	0.00395679	0.00584799
Rv0390	224.633	-0.866891	0.165043	-5.2525	1.50049e-07	4.26342e-07
Rv0393	564.762	1.83052	0.501089	3.65308	0.000259115	0.00044826
Rv0394c	748.444	1.15128	0.230376	4.99742	5.81022e-07	1.51021e-06
Rv0395	470.953	2.10672	0.400652	5.25823	1.45452e-07	4.14276e-07
Rv0396	148.652	1.24464	0.293773	4.23675	2.26782e-05	4.52989e-05
Rv0397	83.7503	1.22649	0.271025	4.52536	6.0294e-06	1.3149e-05
Rv0398c	529.507	1.61712	0.287961	5.61574	1.9572e-08	6.24403e-08
Rv0401	383.028	2.5456	0.38446	6.62124	3.56187e-11	1.62553e-10
Rv0406c	734.58	1.21613	0.224916	5.40705	6.40711e-08	1.88623e-07
Rv0412c	7309.01	-3.4842	0.403604	-8.63272	5.9909e-18	5.33427e-17
Rv0421c	326.074	1.76099	0.200115	8.79989	1.36947e-18	1.27458e-17
Rv0424c	662.452	-2.83076	0.360687	-7.84824	4.21901e-15	2.95518e-14
Rv0428c	187.06	1.09986	0.280009	3.92794	8.56752e-05	0.000156519
Rv0430	304.136	-0.95699	0.297139	-3.22068	0.00127885	0.00201479
Rv0433	1251.71	-1.19172	0.286663	-4.15721	3.22161e-05	6.29413e-05
Rv0434	738.002	1.1847	0.208877	5.67175	1.4135e-08	4.61535e-08
Rv0435c	1698.77	1.31129	0.226254	5.79565	6.80574e-09	2.33509e-08
Rv0439c	661.4	0.615256	0.226426	2.71725	0.00658271	0.00945701
Rv0443	1236.35	-1.12921	0.166331	-6.78892	1.12973e-11	5.51226e-11
Rv0446c	443.496	0.696502	0.18758	3.71309	0.000204748	0.000357741
Rv0448c	283.45	1.25798	0.382212	3.29132	0.000997177	0.0015971
Rv0449c	577.074	0.541912	0.184585	2.93584	0.00332648	0.00497393
Rv0452	872.481	1.36158	0.253788	5.36504	8.09298e-08	2.36487e-07
Rv0455c	3411.55	-4.80656	0.454548	-10.5744	3.91802e-26	6.95542e-25
Rv0457c	1445.09	0.781011	0.187961	4.15517	3.25039e-05	6.34658e-05
Rv0460	100.301	-2.16615	0.375505	-5.76863	7.99165e-09	2.71441e-08
Rv0461	330.825	1.30055	0.177857	7.3123	2.62603e-13	1.52529e-12
Rv0463	157.246	0.743747	0.290899	2.55672	0.0105665	0.0147587
Rv0464c	616.39	-2.22105	0.238725	-9.30378	1.35538e-20	1.51853e-19
Rv0465c	1597.5	-0.393313	0.156146	-2.51887	0.0117731	0.0163667
Rv0470A	122.205	0.792589	0.223663	3.54368	0.000394582	0.000665329
Rv0471c	162.899	-0.64333	0.19254	-3.34128	0.00083393	0.00135167
Rv0472c	1791.26	-2.725	0.256971	-10.6043	2.8461e-26	5.09711e-25
Rv0473	2135.59	-0.521238	0.0846333	-6.15878	7.33076e-10	2.88832e-09
Rv0474	1333.31	-4.00538	0.310561	-12.8972	4.66552e-38	2.32196e-36
Rv0476	807.146	-4.75908	0.355857	-13.3736	8.62799e-41	5.74551e-39
Rv0477	434.231	-1.09172	0.27624	-3.95207	7.74777e-05	0.000142479
Rv0479c	3293.52	-2.74838	0.333856	-8.23222	1.83768e-16	1.4314e-15
Rv0480c	407.252	0.827081	0.202236	4.08968	4.31964e-05	8.27187e-05
Rv0481c	605.935	-0.624634	0.150089	-4.16176	3.15799e-05	6.18259e-05
Rv0484c	772.238	1.87981	0.314515	5.97687	2.27469e-09	8.33702e-09
Rv0485	3793.4	-2.11821	0.238669	-8.87507	6.98863e-19	6.64834e-18
Rv0487	1435.34	-0.620676	0.186805	-3.32258	0.000891888	0.00143969
Rv0488	907.363	0.56986	0.186836	3.05006	0.00228795	0.00348613
Rv0492A	56.1462	1.03043	0.241035	4.27503	1.91113e-05	3.86146e-05
Rv0492c	333.269	1.88225	0.278966	6.74722	1.50704e-11	7.21913e-11
Rv0493c	616.413	1.77689	0.221949	8.00588	1.18615e-15	8.64115e-15
Rv0494	482.134	2.61596	0.45394	5.76279	8.27343e-09	2.79406e-08
Rv0498	433.46	0.737236	0.157964	4.66711	3.05461e-06	6.99042e-06
Rv0499	387.305	1.88511	0.373379	5.0488	4.44594e-07	1.17236e-06
Rv0500A	711.201	-2.18024	0.222613	-9.79384	1.19664e-22	1.61649e-21
Rv0502	3049.51	-2.19285	0.226321	-9.68913	3.35386e-22	4.35633e-21
Rv0508	46.424	-0.624751	0.297002	-2.10353	0.0354198	0.045818
Rv0513	1051.52	-3.8212	0.362082	-10.5534	4.89863e-26	8.5464e-25
Rv0514	175.463	-0.735895	0.343104	-2.14482	0.0319674	0.0416025
Rv0516c	1020.06	-1.54922	0.298032	-5.19817	2.01262e-07	5.61728e-07
Rv0517	1094.91	0.524417	0.147609	3.55273	0.000381249	0.000643536
Rv0518	637.337	1.54238	0.243339	6.33838	2.32186e-10	9.66353e-10
Rv0523c	625.078	1.64147	0.27005	6.07837	1.21408e-09	4.62546e-09
Rv0525	166.602	1.06125	0.192031	5.52643	3.26815e-08	1.00598e-07
Rv0526	387.565	0.306927	0.14808	2.07272	0.0381984	0.0491524
Rv0528	625.983	0.623671	0.204188	3.05439	0.00225515	0.00343726
Rv0530A	574.367	-1.5583	0.213831	-7.28754	3.15668e-13	1.80896e-12
Rv0531	120.967	-1.99576	0.360502	-5.53607	3.0933e-08	9.57141e-08
Rv0535	319.066	0.960918	0.16322	5.88725	3.92677e-09	1.3907e-08
Rv0537c	1479.7	0.742033	0.127485	5.82054	5.86575e-09	2.02389e-08
Rv0539	75.8727	1.34646	0.306784	4.38895	1.13898e-05	2.37648e-05
Rv0540	390.836	1.95809	0.289345	6.76733	1.31179e-11	6.32872e-11
Rv0541c	742.237	1.13232	0.234555	4.82753	1.38237e-06	3.36552e-06
Rv0543c	767.582	-3.90761	0.331737	-11.7792	4.99463e-32	1.53342e-30
Rv0544c	8.90352	-1.70402	0.416838	-4.08796	4.35188e-05	8.32687e-05
Rv0547c	440.183	1.03421	0.17245	5.99714	2.00823e-09	7.42369e-09
Rv0552	1173.47	0.915695	0.189444	4.83359	1.34094e-06	3.26802e-06
Rv0556	447.375	-2.44674	0.359462	-6.80668	9.98801e-12	4.90377e-11
Rv0559c	1816.85	-3.77524	0.381242	-9.90247	4.06121e-23	5.69774e-22
Rv0560c	572.028	0.386977	0.147402	2.62533	0.00865658	0.0122466
Rv0561c	751.126	1.6248	0.2995	5.42505	5.79373e-08	1.72173e-07
Rv0565c	701.415	0.479774	0.171975	2.78979	0.00527427	0.00766577
Rv0566c	299.923	0.742004	0.261616	2.83623	0.00456498	0.0066904
Rv0567	1008.42	-0.405202	0.135751	-2.98489	0.00283681	0.00427692
Rv0569	7548.89	-7.45338	0.488277	-15.2647	1.31511e-52	3.27254e-50
Rv0571c	1511.11	-1.37524	0.32874	-4.18337	2.87219e-05	5.65351e-05
Rv0572c	1539.44	-2.32495	0.483263	-4.81094	1.50223e-06	3.62745e-06
Rv0574c	1999.13	-1.82578	0.386691	-4.72154	2.34065e-06	5.48123e-06
Rv0579	967.718	0.550958	0.104172	5.28895	1.23021e-07	3.53368e-07
Rv0584	2406.25	0.865096	0.142522	6.06992	1.27973e-09	4.85988e-09
Rv0585c	1680.32	1.16361	0.255688	4.5509	5.3417e-06	1.17577e-05
Rv0588	1598.07	-1.69956	0.331573	-5.12575	2.96362e-07	8.08541e-07
Rv0597c	1389.74	0.876173	0.191954	4.5645	5.0069e-06	1.10465e-05
Rv0600c	100.335	1.60044	0.379435	4.21794	2.46539e-05	4.90382e-05
Rv0601c	74.4279	1.94067	0.327136	5.93228	2.98752e-09	1.07496e-08
Rv0603	60.318	1.49802	0.360328	4.15738	3.21917e-05	6.29195e-05
Rv0605	1448.43	0.515371	0.130749	3.94169	8.09098e-05	0.000148329
Rv0607	471.149	0.684745	0.147836	4.63178	3.62536e-06	8.18562e-06
Rv0609A	186.9	-2.41294	0.261977	-9.21053	3.24507e-20	3.5029e-19
Rv0610c	684.744	1.3757	0.246033	5.59154	2.25067e-08	7.11308e-08
Rv0611c	354.049	-0.913178	0.26342	-3.46662	0.000527046	0.00087098
Rv0613c	836.129	1.08769	0.231839	4.69159	2.71095e-06	6.26154e-06
Rv0614	323.695	1.75928	0.298297	5.89775	3.68493e-09	1.30798e-08
Rv0615	369.197	-2.29749	0.400821	-5.73195	9.92799e-09	3.31963e-08
Rv0621	745.568	1.39187	0.295296	4.71348	2.43521e-06	5.68016e-06
Rv0622	586.901	0.916691	0.225502	4.06512	4.80072e-05	9.1376e-05
Rv0625c	296.744	2.28819	0.272089	8.40972	4.10988e-17	3.36186e-16
Rv0633c	1092.33	0.636314	0.113093	5.62648	1.83919e-08	5.91143e-08
Rv0634A	617.148	-1.16788	0.287416	-4.06337	4.83686e-05	9.19158e-05
Rv0634c	1090.75	-3.28614	0.31085	-10.5715	4.0404e-26	7.12799e-25
Rv0648	1046.3	1.41206	0.406446	3.47416	0.00051246	0.000848655
Rv0650	83.1335	1.82336	0.462406	3.9432	8.04012e-05	0.000147511
Rv0653c	683.408	2.0918	0.340529	6.1428	8.10816e-10	3.17872e-09
Rv0669c	1399.08	0.639061	0.202641	3.15366	0.00161237	0.00250766
Rv0678	16541.7	-5.22729	0.507245	-10.3052	6.67233e-25	1.07302e-23
Rv0679c	612.033	-2.12412	0.313829	-6.76839	1.30219e-11	6.29527e-11
Rv0680c	549.203	0.376879	0.145792	2.58504	0.00973679	0.0136848
Rv0681	1385.08	0.73032	0.164369	4.44317	8.8644e-06	1.87941e-05
Rv0686	2272.68	-3.38726	0.366924	-9.23149	2.66881e-20	2.89406e-19
Rv0687	880.214	-0.726352	0.207972	-3.49255	0.000478427	0.000795639
Rv0689c	167.822	1.58746	0.368571	4.30707	1.6543e-05	3.38154e-05
Rv0691c	741.792	-1.69735	0.260732	-6.50993	7.51862e-11	3.29759e-10
Rv0692	553.47	-4.68179	0.394078	-11.8804	1.49729e-32	4.84875e-31
Rv0693	4106.78	-3.32732	0.366225	-9.08543	1.03286e-19	1.05701e-18
Rv0694	5162.67	-3.61982	0.432837	-8.36301	6.11382e-17	4.94122e-16
Rv0695	1470.81	-2.4573	0.433871	-5.66366	1.48174e-08	4.81821e-08
Rv0697	1348.12	0.742842	0.223731	3.32025	0.000899354	0.00145075
Rv0698	768.066	1.09785	0.185566	5.91623	3.29404e-09	1.17276e-08
Rv0699	366.146	1.45968	0.320005	4.56145	5.08022e-06	1.1203e-05
Rv0712	1211.39	-0.84001	0.188888	-4.44713	8.70235e-06	1.84754e-05
Rv0713	1168.99	-0.805026	0.201624	-3.99271	6.53217e-05	0.000121927
Rv0725c	710.138	0.359946	0.156244	2.30375	0.0212368	0.0283398
Rv0726c	1394.49	-0.614538	0.208506	-2.94734	0.00320524	0.00480328
Rv0730	750.988	-1.11115	0.205208	-5.41475	6.13759e-08	1.81707e-07
Rv0731c	662.286	1.39822	0.286588	4.87883	1.06718e-06	2.65002e-06
Rv0737	459.921	1.50408	0.296237	5.07729	3.82848e-07	1.02093e-06
Rv0738	168.414	0.97483	0.255717	3.81214	0.000137767	0.000245705
Rv0739	816.475	0.7537	0.139302	5.41054	6.28336e-08	1.85441e-07
Rv0740	915.448	-1.46666	0.220055	-6.66498	2.64703e-11	1.22599e-10
Rv0743c	442.54	-0.584169	0.212481	-2.74927	0.00597275	0.00863583
Rv0744c	568.647	0.581327	0.195304	2.97653	0.00291533	0.00439111
Rv0745	244.055	2.54027	0.421603	6.02527	1.68832e-09	6.2607e-09
Rv0749A	510.548	-1.65931	0.231887	-7.15569	8.3255e-13	4.52969e-12
Rv0750	530.267	-1.64167	0.23663	-6.93772	3.98491e-12	2.03243e-11
Rv0756c	461.87	0.36968	0.144228	2.56317	0.0103722	0.0145174
Rv0759c	730.094	-1.59395	0.2162	-7.37256	1.67387e-13	9.83987e-13
Rv0760c	370.835	-2.72226	0.257935	-10.5541	4.86376e-26	8.51699e-25
Rv0762c	784.698	-1.96638	0.325899	-6.03372	1.60227e-09	5.96497e-09
Rv0763c	81.7937	-3.606	0.444041	-8.12086	4.62884e-16	3.52418e-15
Rv0765c	944.543	-1.54496	0.376473	-4.10378	4.06447e-05	7.82762e-05
Rv0769	381.91	-1.04291	0.215051	-4.84962	1.237e-06	3.03348e-06
Rv0770	576.036	1.32268	0.291772	4.53326	5.80803e-06	1.27131e-05
Rv0774c	483.926	1.21066	0.22428	5.39799	6.73931e-08	1.97787e-07
Rv0776c	733.972	2.07175	0.345589	5.99484	2.03681e-09	7.51618e-09
Rv0779c	272.044	1.30504	0.355783	3.66807	0.000244385	0.000423553
Rv0784	688.032	1.42297	0.320027	4.4464	8.73221e-06	1.85305e-05
Rv0785	1834.52	0.710268	0.183426	3.87224	0.000107841	0.000194756
Rv0786c	581.887	0.568095	0.176926	3.21093	0.00132308	0.00208101
Rv0787	545.531	1.58782	0.318696	4.98224	6.28537e-07	1.63013e-06
Rv0787A	457.163	-3.19408	0.338719	-9.42988	4.10567e-21	4.87728e-20
Rv0790c	1049.08	-2.13971	0.378109	-5.65896	1.52294e-08	4.93181e-08
Rv0791c	1432.1	-1.62689	0.380121	-4.27993	1.86955e-05	3.78553e-05
Rv0792c	2247.57	-1.59808	0.391849	-4.07831	4.5365e-05	8.66259e-05
Rv0793	522.89	1.73956	0.403931	4.30657	1.65805e-05	3.38776e-05
Rv0797	328.38	1.59475	0.512131	3.11394	0.00184607	0.00284122
Rv0801	372.729	0.509483	0.213573	2.38552	0.0170549	0.0231313
Rv0802c	749.604	0.660172	0.261846	2.52122	0.0116948	0.0162626
Rv0804	186.39	1.63126	0.326754	4.99232	5.96587e-07	1.54896e-06
Rv0805	13838.5	-5.07206	0.379341	-13.3707	8.96807e-41	5.82164e-39
Rv0807	311.723	1.0522	0.247752	4.24699	2.1666e-05	4.33686e-05
Rv0810c	1279.02	-4.54206	0.350358	-12.9641	1.95605e-38	1.01629e-36
Rv0811c	1574.24	-0.572785	0.193081	-2.96656	0.00301155	0.00452739
Rv0813c	797.305	-0.40302	0.153247	-2.62987	0.00854173	0.0120986
Rv0814c	18.8095	-0.842735	0.395652	-2.12999	0.0331722	0.0430638
Rv0817c	680.16	1.20035	0.249993	4.80156	1.57438e-06	3.78813e-06
Rv0818	1532.64	-1.55008	0.204051	-7.59656	3.04108e-14	1.96424e-13
Rv0822c	3828.55	-1.98242	0.217317	-9.12225	7.3581e-20	7.62919e-19
Rv0823c	6564.09	-3.29911	0.270582	-12.1926	3.40317e-34	1.2976e-32
Rv0825c	730.371	0.817505	0.14611	5.59513	2.2046e-08	6.9768e-08
Rv0826	816.471	0.441277	0.203978	2.16336	0.0305134	0.039765
Rv0828c	371.555	1.95733	0.337427	5.80076	6.6016e-09	2.26834e-08
Rv0831c	4661.35	-3.6833	0.386638	-9.52648	1.62705e-21	1.99292e-20
Rv0841	260.779	2.45819	0.403004	6.09968	1.06281e-09	4.09199e-09
Rv0842	833.726	1.36741	0.284675	4.80341	1.55986e-06	3.75509e-06
Rv0843	555.64	1.27049	0.299469	4.24249	2.21053e-05	4.41732e-05
Rv0845	1012.81	0.959078	0.190632	5.03103	4.87845e-07	1.27998e-06
Rv0846c	997.79	1.221	0.295494	4.13206	3.59523e-05	6.9551e-05
Rv0849	1052.73	1.60687	0.386729	4.15503	3.25249e-05	6.34658e-05
Rv0851c	871.938	1.17508	0.37673	3.11916	0.00181367	0.00279409
Rv0852	667.076	0.939152	0.213313	4.40269	1.06918e-05	2.23974e-05
Rv0854	533.495	-0.852923	0.168672	-5.05671	4.26549e-07	1.12918e-06
Rv0856	1038.2	-3.90326	0.392273	-9.95035	2.513e-23	3.58957e-22
Rv0857	889.315	-2.20569	0.218267	-10.1054	5.22618e-24	7.79475e-23
Rv0859	3185.75	-2.70995	0.317801	-8.5272	1.4993e-17	1.27724e-16
Rv0862c	1232.9	1.87696	0.237354	7.90783	2.61908e-15	1.85931e-14
Rv0863	519.913	-4.19592	0.363582	-11.5405	8.24361e-31	2.25294e-29
Rv0870c	1092.33	-2.38589	0.242788	-9.82706	8.6098e-23	1.17992e-21
Rv0875c	685.852	-3.42173	0.330591	-10.3504	4.16921e-25	6.82077e-24
Rv0876c	2880.3	-0.71754	0.254762	-2.81651	0.00485483	0.00708801
Rv0877	1945.18	-0.631173	0.147208	-4.28763	1.80588e-05	3.66605e-05
Rv0879c	250.207	0.558227	0.231745	2.4088	0.016005	0.0218263
Rv0880	238.678	0.756399	0.244904	3.08855	0.00201136	0.00307957
Rv0881	539.556	2.0168	0.273125	7.38414	1.53442e-13	9.04578e-13
Rv0882	90.8104	2.34209	0.349835	6.69484	2.15902e-11	1.01168e-10
Rv0885	5753.96	-3.49953	0.360756	-9.70056	2.99836e-22	3.95985e-21
Rv0887c	396.513	0.770217	0.237054	3.24912	0.00115761	0.00183602
Rv0888	1395.63	0.249495	0.0994811	2.50796	0.012143	0.0168463
Rv0890c	1936.95	1.22117	0.189206	6.45418	1.08808e-10	4.69382e-10
Rv0891c	794.443	-0.973417	0.343288	-2.83557	0.00457437	0.00670209
Rv0893c	758.927	0.385498	0.150695	2.55814	0.0105234	0.0147116
Rv0894	838.981	0.991662	0.258359	3.83831	0.000123884	0.000221446
Rv0895	708.105	1.79264	0.396527	4.52086	6.15884e-06	1.34065e-05
Rv0897c	1656.23	-0.720814	0.31534	-2.28583	0.0222644	0.029619
Rv0898c	621.077	-2.25685	0.262743	-8.58959	8.72824e-18	7.68475e-17
Rv0909	260.052	-2.00247	0.337414	-5.93476	2.94281e-09	1.06292e-08
Rv0910	524.324	-0.898991	0.248069	-3.62395	0.000290134	0.000497553
Rv0912	624.754	1.23173	0.257807	4.77771	1.77304e-06	4.23325e-06
Rv0913c	2202.78	-1.69387	0.250053	-6.77405	1.25224e-11	6.08376e-11
Rv0914c	760.318	-0.47469	0.154233	-3.07775	0.00208571	0.00318928
Rv0918	356.543	1.62354	0.334857	4.84845	1.24429e-06	3.04978e-06
Rv0919	414.118	-0.79826	0.272597	-2.92835	0.00340763	0.00508563
Rv0920c	1400	0.519568	0.1231	4.2207	2.43545e-05	4.84835e-05
Rv0921	1546.24	1.27434	0.202954	6.27894	3.40889e-10	1.40272e-09
Rv0923c	621.674	1.33603	0.278492	4.79739	1.6075e-06	3.85995e-06
Rv0925c	387.573	-0.937508	0.190184	-4.92948	8.24497e-07	2.08573e-06
Rv0926c	833.845	0.9205	0.146865	6.26766	3.66519e-10	1.49646e-09
Rv0927c	479.45	1.4334	0.211707	6.77067	1.28185e-11	6.20963e-11
Rv0939	2282.66	-1.09427	0.198426	-5.51474	3.49303e-08	1.06963e-07
Rv0940c	1560.56	-0.612565	0.239661	-2.55597	0.0105892	0.0147861
Rv0941c	1091.33	-1.00043	0.274049	-3.65057	0.000261662	0.000452335
Rv0942	421.076	1.01031	0.374209	2.69986	0.00693679	0.00993853
Rv0943c	676.943	1.84363	0.435304	4.23528	2.28266e-05	4.55762e-05
Rv0944	155.777	1.42529	0.258561	5.51241	3.53958e-08	1.08318e-07
Rv0948c	1030.37	-1.71277	0.260698	-6.56996	5.03292e-11	2.26195e-10
Rv0950c	965.703	-0.846632	0.38248	-2.21353	0.026861	0.0353069
Rv0953c	938.417	1.67901	0.393094	4.27126	1.94374e-05	3.92567e-05
Rv0954	1885.16	-1.37014	0.237235	-5.77546	7.67436e-09	2.61415e-08
Rv0955	1098.58	1.69638	0.264163	6.42174	1.34722e-10	5.74361e-10
Rv0958	550.333	0.326638	0.141081	2.31525	0.0205993	0.0275823
Rv0959	703.377	0.850478	0.180564	4.71011	2.47589e-06	5.7665e-06
Rv0964c	256.134	1.44406	0.317282	4.55135	5.33023e-06	1.17379e-05
Rv0968	341.667	-1.68628	0.333954	-5.04942	4.43149e-07	1.1692e-06
Rv0970	817.452	-1.19586	0.245172	-4.87765	1.07358e-06	2.66451e-06
Rv0979c	309.338	1.428	0.357633	3.99292	6.52646e-05	0.000121869
Rv0986	1249.62	-2.72168	0.367701	-7.40189	1.34259e-13	7.97461e-13
Rv0987	4314.55	-1.29676	0.317155	-4.08872	4.33756e-05	8.30282e-05
Rv0988	2742.47	-1.08771	0.29934	-3.63369	0.0002794	0.000480016
Rv0991c	4841.42	-6.08912	0.458711	-13.2744	3.25797e-40	1.94984e-38
Rv0992c	140.461	1.39541	0.287236	4.85807	1.18537e-06	2.92048e-06
Rv0996	4674.94	-2.94387	0.440604	-6.68143	2.36627e-11	1.10332e-10
Rv0997a	623.531	-2.45765	0.339686	-7.23506	4.65328e-13	2.61913e-12
Rv0998	563.603	0.341551	0.129235	2.64287	0.00822073	0.011679
Rv0999	503.488	0.836777	0.167249	5.00317	5.63956e-07	1.46827e-06
Rv1000c	769.651	1.14508	0.220943	5.18269	2.18704e-07	6.0754e-07
Rv1002c	1259.22	1.33916	0.228095	5.87106	4.33008e-09	1.521e-08
Rv1003	813.43	1.85834	0.320638	5.79575	6.80164e-09	2.33509e-08
Rv1004c	279.596	0.588219	0.171013	3.43962	0.000582525	0.000957642
Rv1005c	742.792	1.21151	0.174881	6.9276	4.28039e-12	2.1691e-11
Rv1012	68.4524	1.09563	0.243364	4.50202	6.73113e-06	1.45186e-05
Rv1019	1299.47	-1.62806	0.232979	-6.98801	2.78814e-12	1.44227e-11
Rv1021	761.151	-0.837301	0.231532	-3.61635	0.000298789	0.000511469
Rv1025	491.753	-2.37137	0.523927	-4.52614	6.00703e-06	1.31062e-05
Rv1041c	385.303	1.8101	0.443128	4.08483	4.41086e-05	8.4363e-05
Rv1043c	1545.3	-0.682083	0.184559	-3.69575	0.000219235	0.000381783
Rv1044	446.747	0.981654	0.303469	3.23478	0.00121737	0.00192306
Rv1047	304.317	1.51238	0.354599	4.26504	1.99868e-05	4.02288e-05
Rv1049	480.952	1.49591	0.385969	3.87573	0.000106307	0.000192132
Rv1050	624.587	2.56983	0.339873	7.56115	3.99527e-14	2.54577e-13
Rv1051c	966.053	2.19861	0.537555	4.09003	4.3132e-05	8.26624e-05
Rv1052	355.987	-0.370691	0.125219	-2.96034	0.00307295	0.00461529
Rv1056	845.948	0.354079	0.112703	3.1417	0.00167971	0.00260639
Rv1057	3030.43	-1.77523	0.234625	-7.56625	3.8415e-14	2.45441e-13
Rv1059	832.593	-0.292718	0.0892479	-3.27983	0.00103871	0.00165858
Rv1061	474.809	-0.45274	0.184272	-2.45691	0.0140139	0.0192554
Rv1062	412.811	2.12	0.342761	6.18505	6.20811e-10	2.46241e-09
Rv1066	80.7076	1.08862	0.275128	3.95677	7.5969e-05	0.000140196
Rv1069c	1276.95	0.546884	0.170106	3.21496	0.00130463	0.00205336
Rv1072	45763.1	-6.42292	0.406966	-15.7825	4.10803e-56	1.49406e-53
Rv1073	5446.9	-4.24687	0.34244	-12.4018	2.55575e-35	1.04169e-33
Rv1075c	756.147	1.03338	0.294766	3.50576	0.000455311	0.000760137
Rv1078	809.088	-2.47756	0.42269	-5.8614	4.58975e-09	1.60505e-08
Rv1083	142.529	-4.86287	0.472117	-10.3001	7.03579e-25	1.12763e-23
Rv1085c	755.16	1.35719	0.238958	5.67963	1.34987e-08	4.4198e-08
Rv1086	1514.05	-0.598017	0.165932	-3.60399	0.000313366	0.000533716
Rv1096	1308.5	-0.993355	0.189279	-5.2481	1.53674e-07	4.35854e-07
Rv1101c	2100.59	-1.36726	0.198584	-6.88504	5.77704e-12	2.89341e-11
Rv1106c	1030.75	0.38852	0.13375	2.90482	0.0036746	0.0054565
Rv1109c	3341.16	-3.62794	0.353991	-10.2487	1.19969e-24	1.88443e-23
Rv1111c	1133.03	0.434502	0.176222	2.46564	0.0136767	0.0188304
Rv1112	893.036	0.971648	0.198296	4.89998	9.58445e-07	2.3989e-06
Rv1117	1208.4	-1.37513	0.210144	-6.54376	5.99928e-11	2.66334e-10
Rv1118c	703.234	1.49834	0.329902	4.54177	5.57826e-06	1.22385e-05
Rv1120c	474.975	1.50585	0.383945	3.92205	8.78003e-05	0.000160093
Rv1125	642.702	1.60894	0.288694	5.57318	2.50133e-08	7.8528e-08
Rv1134	288.017	1.17219	0.378445	3.09739	0.00195235	0.0029931
Rv1138a	498.092	2.03943	0.366718	5.5613	2.6778e-08	8.37343e-08
Rv1138c	840.337	1.82946	0.240969	7.59208	3.14816e-14	2.0251e-13
Rv1139c	438.501	0.389619	0.152508	2.55475	0.0106265	0.0148338
Rv1140	1037.93	0.30893	0.131357	2.35184	0.018681	0.0252033
Rv1144	572.08	1.12569	0.281292	4.00184	6.28518e-05	0.000117549
Rv1145	784.993	1.04409	0.246917	4.22851	2.35245e-05	4.68904e-05
Rv1146	1191.37	1.64013	0.236243	6.94254	3.85113e-12	1.97058e-11
Rv1147	642.637	1.58021	0.320559	4.92954	8.2423e-07	2.08573e-06
Rv1148c	1123.18	-0.649667	0.274564	-2.36617	0.0179731	0.0242929
Rv1149	114.232	1.1214	0.398296	2.81549	0.00487026	0.00710478
Rv1152	979.013	-1.31687	0.206855	-6.36615	1.93826e-10	8.13863e-10
Rv1155	726.928	-1.31182	0.214737	-6.10894	1.00298e-09	3.87425e-09
Rv1156	4148.14	-3.99652	0.273615	-14.6064	2.55766e-48	3.55665e-46
Rv1158c	269.553	0.793667	0.212634	3.73256	0.000189547	0.00033241
Rv1159A	1607.04	-0.896057	0.195772	-4.57705	4.71589e-06	1.04337e-05
Rv1167c	1018.16	-0.613848	0.207101	-2.964	0.00303664	0.00456365
Rv1171	662.811	-0.813411	0.209052	-3.89096	9.98488e-05	0.000181362
Rv1178	1792.93	-1.40791	0.196883	-7.151	8.61454e-13	4.67618e-12
Rv1184c	3221.2	-2.72158	0.431037	-6.31403	2.71854e-10	1.12551e-09
Rv1186c	957.125	1.64896	0.371858	4.43437	9.23399e-06	1.95165e-05
Rv1191	313.22	0.715828	0.167786	4.2663	1.98738e-05	4.00234e-05
Rv1192	1689.25	-1.48841	0.365642	-4.07069	4.6875e-05	8.94371e-05
Rv1194c	2300.55	-1.8567	0.232901	-7.97203	1.56084e-15	1.12666e-14
Rv1199c	320.495	0.55771	0.250668	2.2249	0.026088	0.034396
Rv1203c	96.936	1.24443	0.258007	4.82325	1.41234e-06	3.42967e-06
Rv1204c	492.82	2.15218	0.288835	7.45122	9.24808e-14	5.59858e-13
Rv1205	928.843	-1.22389	0.299667	-4.08416	4.42368e-05	8.45741e-05
Rv1209	30.681	0.864907	0.35581	2.43081	0.015065	0.0206038
Rv1211	2873.21	-3.99364	0.349986	-11.4108	3.69129e-30	9.33284e-29
Rv1215c	1163.66	0.993883	0.180424	5.50859	3.61712e-08	1.10451e-07
Rv1216c	584.571	-2.01189	0.272245	-7.39	1.46833e-13	8.6887e-13
Rv1218c	1066.74	-1.98628	0.334247	-5.94253	2.80651e-09	1.01602e-08
Rv1219c	626.943	-1.83111	0.299028	-6.12353	9.1522e-10	3.57026e-09
Rv1220c	300.015	0.794549	0.277182	2.86652	0.00415007	0.00611835
Rv1225c	375.442	0.69164	0.269628	2.56516	0.0103128	0.0144386
Rv1226c	534.874	0.82265	0.30293	2.71564	0.00661479	0.00950021
Rv1227c	306.984	0.816501	0.261619	3.12096	0.00180263	0.00277888
Rv1228a	103.688	0.734536	0.253138	2.90173	0.00371112	0.00550555
Rv1230c	672.401	1.57695	0.285903	5.51569	3.47405e-08	1.0645e-07
Rv1231c	162.767	0.401972	0.175338	2.29255	0.0218737	0.0291321
Rv1232c	1016.67	1.05518	0.172614	6.11297	9.77957e-10	3.79514e-09
Rv1234	1594.94	-2.18524	0.272199	-8.02808	9.9009e-16	7.28016e-15
Rv1245c	1121.77	-0.480533	0.16092	-2.98615	0.00282514	0.00426205
Rv1248c	5761.2	-1.86835	0.192666	-9.69734	3.0946e-22	4.07556e-21
Rv1249c	697.32	0.287845	0.107296	2.68273	0.00730244	0.0104371
Rv1250	1306.47	0.958641	0.176767	5.4232	5.85422e-08	1.73752e-07
Rv1251c	2316.23	1.17133	0.226995	5.16017	2.46728e-07	6.80589e-07
Rv1257c	1421.87	0.677079	0.182926	3.70138	0.000214431	0.000373969
Rv1260	967.348	-1.19507	0.280666	-4.25796	2.06301e-05	4.14532e-05
Rv1261c	452.425	-1.33724	0.184588	-7.24443	4.34249e-13	2.45004e-12
Rv1262c	317.5	0.643993	0.170099	3.78599	0.000153095	0.000271302
Rv1265	5957.47	-3.35294	0.362915	-9.23891	2.49029e-20	2.71292e-19
Rv1268c	552.254	1.38474	0.337768	4.09966	4.13759e-05	7.96195e-05
Rv1269c	341.617	1.30572	0.255861	5.10323	3.33907e-07	9.00064e-07
Rv1273c	1140.78	0.530392	0.230677	2.29929	0.0214886	0.0286515
Rv1276c	266.535	2.15875	0.393879	5.48075	4.23517e-08	1.28112e-07
Rv1277	867.328	-0.844117	0.291418	-2.89659	0.00377247	0.0055913
Rv1286	7025.28	-3.59328	0.431871	-8.32026	8.77689e-17	6.99783e-16
Rv1287	287.238	-0.933563	0.240385	-3.88361	0.000102915	0.0001866
Rv1289	590.244	-1.63586	0.24209	-6.75725	1.40632e-11	6.7678e-11
Rv1290A	539.104	1.26874	0.317002	4.00232	6.27256e-05	0.000117359
Rv1290c	796.783	0.473919	0.146549	3.23386	0.0012213	0.00192798
Rv1291c	264.887	1.72994	0.285198	6.06577	1.31324e-09	4.97914e-09
Rv1303	2058.05	-3.82548	0.366199	-10.4465	1.52084e-25	2.523e-24
Rv1312	1408.75	-1.24177	0.287875	-4.31356	1.60644e-05	3.28798e-05
Rv1314c	772.604	0.391257	0.156375	2.50204	0.012348	0.0171107
Rv1318c	1231.42	1.31751	0.23742	5.54927	2.86863e-08	8.92296e-08
Rv1319c	1086.72	0.45772	0.200308	2.28509	0.0223077	0.0296684
Rv1320c	2432.37	-0.750586	0.231564	-3.24137	0.00118957	0.00188198
Rv1321	763.075	-0.360914	0.130626	-2.76296	0.00572792	0.00828943
Rv1322A	8630.11	-4.66582	0.412053	-11.3233	1.00567e-29	2.46364e-28
Rv1324	2769.2	-2.43632	0.302047	-8.06604	7.26147e-16	5.45822e-15
Rv1331	621.068	-0.988934	0.28169	-3.51072	0.000446892	0.000747932
Rv1332	1554.33	-3.81071	0.317175	-12.0145	2.97989e-33	1.04362e-31
Rv1337	1644.66	-3.79396	0.35346	-10.7338	7.06404e-27	1.32535e-25
Rv1339	1552.82	-2.42953	0.247325	-9.82323	8.9427e-23	1.21848e-21
Rv1341	354.607	0.64003	0.229207	2.79237	0.00523239	0.00761427
Rv1342c	307.141	-1.36949	0.229087	-5.97803	2.25853e-09	8.28419e-09
Rv1353c	320.091	0.72335	0.26613	2.71804	0.00656703	0.00944023
Rv1356c	657.857	0.712499	0.244826	2.91023	0.00361168	0.0053732
Rv1357c	570.115	1.33716	0.339462	3.93904	8.18088e-05	0.000149803
Rv1358	2326.53	1.53771	0.311941	4.92949	8.24455e-07	2.08573e-06
Rv1359	384.492	0.59995	0.246561	2.43327	0.014963	0.0204762
Rv1362c	707.19	-1.97257	0.258584	-7.62835	2.37779e-14	1.54851e-13
Rv1363c	836.302	-2.48209	0.258023	-9.61964	6.60625e-22	8.44172e-21
Rv1364c	2299.81	-1.45358	0.233432	-6.227	4.75442e-10	1.91147e-09
Rv1366	673.588	0.770232	0.193379	3.98301	6.80467e-05	0.000126713
Rv1366A	362.985	-1.41794	0.277993	-5.10063	3.38518e-07	9.10936e-07
Rv1367c	978.798	0.911009	0.199585	4.56453	5.00621e-06	1.10465e-05
Rv1372	850.326	-0.418623	0.107748	-3.8852	0.000102244	0.000185499
Rv1375	4631.81	-2.84546	0.374946	-7.58899	3.22398e-14	2.07106e-13
Rv1376	1211.66	0.464063	0.179398	2.58679	0.00968756	0.0136318
Rv1377c	695.194	0.668393	0.167702	3.98561	6.73075e-05	0.000125435
Rv1393c	5029.31	-3.35043	0.283778	-11.8065	3.61179e-32	1.1309e-30
Rv1395	740.061	0.995282	0.276029	3.60571	0.000311298	0.00053115
Rv1401	503.025	1.38214	0.220435	6.27007	3.60891e-10	1.47731e-09
Rv1403c	1208.08	-1.22735	0.259603	-4.72779	2.26977e-06	5.33108e-06
Rv1404	4304.54	-2.88573	0.359247	-8.0327	9.53471e-16	7.03278e-15
Rv1405c	9487.77	-3.49802	0.371815	-9.40795	5.05906e-21	5.97981e-20
Rv1413	231.275	0.850297	0.233668	3.63891	0.000273799	0.000470906
Rv1414	149.004	1.59628	0.244497	6.52884	6.62822e-11	2.93154e-10
Rv1417	405.04	-0.857811	0.209434	-4.09586	4.20598e-05	8.08368e-05
Rv1419	2650.01	-3.4187	0.311846	-10.9628	5.7705e-28	1.21257e-26
Rv1421	687.048	-0.759348	0.106049	-7.16036	8.0465e-13	4.38293e-12
Rv1422	537.421	0.473008	0.131264	3.60349	0.000313976	0.000534562
Rv1432	514.039	1.54939	0.371158	4.17446	2.98688e-05	5.86948e-05
Rv1433	698.811	0.434146	0.13412	3.237	0.00120792	0.00191005
Rv1434	92.8147	1.0828	0.29922	3.61875	0.000296034	0.000506935
Rv1435c	776.759	-1.29727	0.218515	-5.93675	2.90724e-09	1.05168e-08
Rv1439c	566.663	0.529256	0.215537	2.45552	0.0140681	0.0193242
Rv1443c	588.386	1.22031	0.25334	4.81688	1.45819e-06	3.52968e-06
Rv1444c	503.131	-1.23863	0.219992	-5.63033	1.79868e-08	5.78908e-08
Rv1451	1550.15	-0.451313	0.129322	-3.48985	0.000483295	0.000803453
Rv1453	1024.35	1.16887	0.231126	5.05728	4.25272e-07	1.12643e-06
Rv1455	1162.93	2.38714	0.311384	7.66621	1.77155e-14	1.16982e-13
Rv1456c	654.622	2.31642	0.304027	7.61912	2.55415e-14	1.65652e-13
Rv1457c	472.687	1.13276	0.244856	4.62624	3.72365e-06	8.39153e-06
Rv1458c	638.536	1.20679	0.189939	6.35354	2.10416e-10	8.79618e-10
Rv1459c	1311.2	0.337812	0.136273	2.47894	0.0131773	0.0182011
Rv1460	381.729	-1.58059	0.219318	-7.20687	5.72538e-13	3.17718e-12
Rv1461	15866.4	-3.47016	0.322821	-10.7495	5.96e-27	1.13625e-25
Rv1463	1109.65	-1.23106	0.204077	-6.03234	1.61607e-09	6.01161e-09
Rv1465	270.399	-1.42548	0.212464	-6.7093	1.95554e-11	9.20895e-11
Rv1466	391.303	0.379923	0.162108	2.34364	0.0190967	0.0257054
Rv1473	1243.28	0.716581	0.134152	5.34156	9.21488e-08	2.67946e-07
Rv1473A	252.683	1.44492	0.25516	5.66279	1.4893e-08	4.83946e-08
Rv1474c	426.014	0.774756	0.273356	2.83424	0.00459348	0.00672591
Rv1476	1022.76	-0.620883	0.280407	-2.21422	0.0268134	0.0352639
Rv1480	691.958	-1.30422	0.241157	-5.40819	6.36654e-08	1.87545e-07
Rv1481	1303.16	-0.578322	0.193009	-2.99635	0.00273235	0.00412733
Rv1482c	793.841	2.28948	0.375555	6.09627	1.08573e-09	4.16666e-09
Rv1486c	1104.74	0.670337	0.16607	4.03647	5.42618e-05	0.000102538
Rv1488	1919.78	-1.06683	0.209307	-5.09694	3.45182e-07	9.26757e-07
Rv1489	549.492	-2.4804	0.293312	-8.45651	2.75488e-17	2.2811e-16
Rv1489A	162.602	1.26224	0.258518	4.8826	1.04698e-06	2.6026e-06
Rv1491c	3296.95	-2.11131	0.380149	-5.55391	2.79344e-08	8.70625e-08
Rv1498A	445.595	-1.20649	0.178048	-6.77622	1.23363e-11	6.00061e-11
Rv1498c	1091.99	-1.95137	0.252028	-7.74265	9.73637e-15	6.60453e-14
Rv1499	407.738	1.02757	0.358231	2.86846	0.00412474	0.0060848
Rv1500	1197.33	-1.38901	0.295082	-4.70721	2.51128e-06	5.84605e-06
Rv1501	518.95	-1.2283	0.314593	-3.9044	9.44577e-05	0.000171834
Rv1502	5494.16	-3.23292	0.47757	-6.76951	1.29217e-11	6.2532e-11
Rv1505c	629.202	-2.1993	0.439913	-4.99939	5.75111e-07	1.49567e-06
Rv1506c	574.725	-1.77148	0.318235	-5.56659	2.59773e-08	8.12844e-08
Rv1507A	520.801	0.682565	0.240885	2.83357	0.00460313	0.00673795
Rv1507c	1732.78	-2.14389	0.415662	-5.15779	2.49886e-07	6.88497e-07
Rv1508A	320.968	-0.963418	0.248571	-3.87582	0.000106267	0.000192132
Rv1508c	2267.42	-0.71865	0.221715	-3.24132	0.00118977	0.00188198
Rv1509	1491.62	-1.32802	0.304887	-4.35578	1.32594e-05	2.734e-05
Rv1510	790.259	1.32926	0.239349	5.55367	2.79733e-08	8.71265e-08
Rv1513	629.513	-0.828564	0.293969	-2.81854	0.00482424	0.00704635
Rv1514c	557.701	0.596402	0.242687	2.45749	0.0139911	0.0192297
Rv1516c	638.949	0.735957	0.219729	3.34939	0.000809911	0.00131364
Rv1517	756.86	1.43045	0.261247	5.47546	4.3638e-08	1.31834e-07
Rv1518	572.037	0.908136	0.225119	4.03402	5.48306e-05	0.000103489
Rv1519	75.8138	-0.757828	0.23655	-3.20366	0.00135691	0.00212975
Rv1523	939.98	0.44224	0.137789	3.20956	0.00132939	0.00208954
Rv1524	965.707	1.29297	0.20586	6.28085	3.36731e-10	1.38682e-09
Rv1526c	1059.67	0.777641	0.267185	2.9105	0.0036085	0.00537015
Rv1531	606.025	0.352716	0.150306	2.34665	0.018943	0.0255309
Rv1533	2176.09	-2.74103	0.26987	-10.1569	3.08834e-24	4.7408e-23
Rv1534	884.08	-0.880339	0.207226	-4.2482	2.15491e-05	4.3153e-05
Rv1540	1615.39	-1.42289	0.165944	-8.57454	9.94839e-18	8.69427e-17
Rv1543	1651.09	-1.95525	0.273645	-7.14522	8.9851e-13	4.86615e-12
Rv1545	83.5263	-3.16302	0.485544	-6.51438	7.29882e-11	3.21311e-10
Rv1546	313.723	-2.11839	0.356954	-5.93462	2.94521e-09	1.06297e-08
Rv1556	372.903	0.540162	0.132926	4.06363	4.83146e-05	9.18502e-05
Rv1558	260.806	-1.53169	0.223283	-6.85987	6.89222e-12	3.42294e-11
Rv1565c	2888.3	-1.24178	0.336026	-3.69549	0.000219461	0.000382036
Rv1566c	429.756	-1.90618	0.376741	-5.05966	4.20009e-07	1.11437e-06
Rv1567c	474.875	-1.08975	0.288633	-3.77557	0.00015964	0.00028216
Rv1571	214.632	1.93844	0.22692	8.54237	1.31497e-17	1.13452e-16
Rv1576c	7867.99	-4.00815	1.07908	-3.71442	0.000203667	0.000356117
Rv1577c	2304.73	-3.15089	0.968224	-3.25429	0.00113675	0.00180657
Rv1580c	31.5209	-2.11686	0.587966	-3.6003	0.000317844	0.000540953
Rv1584c	118.086	-3.11838	0.6751	-4.61914	3.85328e-06	8.65066e-06
Rv1586c	1332.36	-2.99569	0.959142	-3.12331	0.00178831	0.00275861
Rv1587c	12.3619	1.60924	0.745506	2.15859	0.0308817	0.0402228
Rv1588c	177.556	1.35316	0.350812	3.85724	0.000114675	0.000206468
Rv1591	730.921	1.42296	0.260603	5.46027	4.75399e-08	1.42529e-07
Rv1592c	4920.07	-2.2601	0.255317	-8.85212	8.58751e-19	8.10414e-18
Rv1593c	5389.43	-2.85993	0.309793	-9.23172	2.66316e-20	2.89406e-19
Rv1598c	896.165	-0.635493	0.179355	-3.54322	0.000395273	0.000666256
Rv1615	1099.93	-2.7754	0.289649	-9.58196	9.5225e-22	1.19107e-20
Rv1616	223.034	-1.28396	0.204785	-6.26979	3.61526e-10	1.47863e-09
Rv1619	1240.27	1.22821	0.200798	6.11666	9.55568e-10	3.7154e-09
Rv1624c	449.722	-1.64682	0.266016	-6.19069	5.99013e-10	2.37994e-09
Rv1626	1990.4	-2.1014	0.280168	-7.50049	6.35784e-14	3.97617e-13
Rv1627c	1236.09	-1.04323	0.158872	-6.56648	5.15187e-11	2.31101e-10
Rv1628c	1366.59	-3.53789	0.312151	-11.3339	8.91648e-30	2.20718e-28
Rv1632c	510.68	-1.4375	0.349151	-4.11712	3.83631e-05	7.40329e-05
Rv1634	952.956	0.49546	0.11781	4.20558	2.60411e-05	5.15804e-05
Rv1638A	265.523	0.859905	0.246697	3.48567	0.000490912	0.000814862
Rv1639c	1231.54	-1.00444	0.202222	-4.967	6.79965e-07	1.74817e-06
Rv1645c	734.969	-0.863324	0.186471	-4.62979	3.66034e-06	8.25278e-06
Rv1669	446.012	1.14921	0.27286	4.21172	2.53435e-05	5.02828e-05
Rv1670	286.364	-2.75349	0.40095	-6.8674	6.53806e-12	3.25389e-11
Rv1672c	981.976	1.5121	0.288559	5.24016	1.6044e-07	4.53956e-07
Rv1673c	509.964	1.13356	0.307028	3.69204	0.00022246	0.000387116
Rv1674c	482.165	0.908502	0.298347	3.04512	0.00232588	0.00353935
Rv1676	979.26	-0.644247	0.164897	-3.90696	9.34659e-05	0.000170095
Rv1678	1016.69	-2.63677	0.336072	-7.84585	4.30026e-15	3.00764e-14
Rv1680	379.735	0.868159	0.189634	4.57808	4.69268e-06	1.0392e-05
Rv1682	1441.11	-1.78702	0.33791	-5.28845	1.23356e-07	3.54114e-07
Rv1683	4348.39	-0.953101	0.282799	-3.37024	0.000751028	0.00122149
Rv1684	220.297	0.985915	0.257689	3.82599	0.000130249	0.000232383
Rv1685c	916.127	-1.38514	0.416071	-3.3291	0.000871258	0.00140783
Rv1686c	881.011	-0.921924	0.40286	-2.28845	0.0221114	0.0294238
Rv1687c	909.747	-1.23587	0.418451	-2.95345	0.00314241	0.00471511
Rv1691	114.521	1.39654	0.332454	4.20069	2.66107e-05	5.26565e-05
Rv1692	283.267	1.12111	0.240124	4.66888	3.02841e-06	6.93382e-06
Rv1693	12.5629	-2.33048	0.563628	-4.13479	3.55283e-05	6.88152e-05
Rv1697	2379.41	-2.19591	0.465373	-4.7186	2.37469e-06	5.55818e-06
Rv1702c	642.648	0.635181	0.151355	4.19664	2.70906e-05	5.35246e-05
Rv1703c	681.086	-1.41176	0.24362	-5.7949	6.83621e-09	2.34384e-08
Rv1707	1867.07	-0.883642	0.148951	-5.93244	2.98466e-09	1.07475e-08
Rv1711	531.265	-0.980435	0.255364	-3.83937	0.00012335	0.000220574
Rv1714	326.385	1.12827	0.245851	4.58926	4.44823e-06	9.90172e-06
Rv1716	429.091	0.501111	0.182684	2.74305	0.00608711	0.0087958
Rv1717	75.635	2.36738	0.352245	6.72082	1.80701e-11	8.54354e-11
Rv1718	494.837	1.40014	0.295011	4.74606	2.07413e-06	4.89719e-06
Rv1719	456.651	1.27478	0.204125	6.24508	4.23579e-10	1.71609e-09
Rv1722	939.572	1.44581	0.215464	6.7102	1.94354e-11	9.16155e-11
Rv1723	512.571	1.72417	0.253836	6.79245	1.10247e-11	5.39034e-11
Rv1724c	356.286	-1.12198	0.261111	-4.29695	1.73161e-05	3.5289e-05
Rv1725c	611.309	0.786859	0.241345	3.26031	0.00111289	0.00177044
Rv1726	753.676	2.42214	0.437187	5.54028	3.0199e-08	9.35041e-08
Rv1727	351.318	2.29607	0.385394	5.95773	2.55772e-09	9.30941e-09
Rv1729c	627.75	0.525281	0.127832	4.10916	3.97096e-05	7.65376e-05
Rv1732c	600.548	-1.38948	0.289483	-4.79986	1.58778e-06	3.81454e-06
Rv1733c	2196.81	-2.27648	0.43898	-5.18584	2.15044e-07	5.98075e-07
Rv1735a	448.138	-4.17796	0.574238	-7.27566	3.44721e-13	1.96603e-12
Rv1738	65660.1	-6.75545	0.503324	-13.4217	4.51519e-41	3.13938e-39
Rv1739c	1486.34	1.14595	0.248069	4.61949	3.84679e-06	8.64021e-06
Rv1742	565.874	0.744367	0.180047	4.13429	3.56047e-05	6.89349e-05
Rv1744c	222.137	0.57943	0.222754	2.60121	0.00928943	0.013091
Rv1747	3513.04	-1.2768	0.230848	-5.53094	3.18522e-08	9.84119e-08
Rv1748	734.569	1.13371	0.286597	3.95575	7.62943e-05	0.000140727
Rv1749c	699.538	0.369233	0.117248	3.14917	0.00163737	0.00254487
Rv1751	1872.78	-0.867667	0.249039	-3.48406	0.000493871	0.000819018
Rv1752	483.301	1.06876	0.256542	4.16604	3.09939e-05	6.0729e-05
Rv1766	501.397	0.438802	0.194068	2.26108	0.0237544	0.0314861
Rv1767	391.328	0.751207	0.154894	4.84981	1.2358e-06	3.03211e-06
Rv1769	1414	-0.371758	0.164137	-2.26492	0.0235175	0.0311896
Rv1770	597.157	-0.633852	0.285574	-2.21957	0.026448	0.0348124
Rv1771	1256.69	-0.850635	0.25864	-3.28887	0.00100589	0.00160997
Rv1772	4610.97	-4.02291	0.375202	-10.722	8.02629e-27	1.49403e-25
Rv1773c	1119.96	1.70113	0.422962	4.02194	5.77205e-05	0.000108553
Rv1775	627.781	0.270962	0.108782	2.49087	0.0127431	0.0176323
Rv1776c	789.938	0.755629	0.206957	3.65114	0.000261082	0.000451499
Rv1779c	1873.81	-0.573632	0.12616	-4.54687	5.44497e-06	1.19648e-05
Rv1786	422.267	-0.59723	0.24163	-2.47167	0.0134484	0.018543
Rv1794	7538.72	-3.44064	0.386368	-8.90509	5.33432e-19	5.1576e-18
Rv1805c	280.012	0.980586	0.38198	2.56711	0.0102549	0.014366
Rv1810	7920.41	-5.56172	0.43059	-12.9165	3.63295e-38	1.84694e-36
Rv1813c	7836.46	-4.80019	0.459353	-10.4499	1.46677e-25	2.44186e-24
Rv1815	2166.12	-3.30781	0.454933	-7.27098	3.56883e-13	2.02806e-12
Rv1817	2121.78	-0.882533	0.238263	-3.70403	0.000212204	0.000370221
Rv1825	662.182	-0.822478	0.213984	-3.84364	0.000121224	0.000217184
Rv1828	1883.56	-3.66629	0.300008	-12.2206	2.41167e-34	9.27023e-33
Rv1829	2468.05	-4.05827	0.354892	-11.4352	2.7883e-30	7.20386e-29
Rv1830	1002.05	-2.6064	0.290438	-8.97402	2.85887e-19	2.81013e-18
Rv1831	2668.18	-6.93632	0.483064	-14.359	9.35409e-47	1.10565e-44
Rv1835c	1768.33	1.07602	0.224724	4.78821	1.68279e-06	4.03255e-06
Rv1836c	3776	-2.45436	0.282261	-8.69534	3.45788e-18	3.12598e-17
Rv1841c	2030.65	-2.02991	0.209403	-9.69379	3.20398e-22	4.20789e-21
Rv1847	229.695	-1.0231	0.163699	-6.24992	4.10674e-10	1.66667e-09
Rv1855c	1382.28	-2.12974	0.227977	-9.34189	9.46273e-21	1.08067e-19
Rv1856c	1148.6	-1.43174	0.251244	-5.69863	1.20777e-08	3.99604e-08
Rv1861	582.975	-2.45767	0.289007	-8.50386	1.83389e-17	1.54281e-16
Rv1863c	2414.48	-2.17548	0.285681	-7.61507	2.63557e-14	1.70698e-13
Rv1866	1895.27	1.57954	0.314716	5.01894	5.19586e-07	1.35649e-06
Rv1867	1285.38	1.17576	0.203707	5.77183	7.8416e-09	2.66727e-08
Rv1868	1667.17	0.754984	0.160867	4.69322	2.68944e-06	6.21794e-06
Rv1869c	2359.68	-1.60993	0.208212	-7.73216	1.05734e-14	7.10951e-14
Rv1870c	3708.08	-4.50598	0.379795	-11.8643	1.8151e-32	5.83794e-31
Rv1871c	3443.3	-4.73972	0.394696	-12.0085	3.20432e-33	1.11397e-31
Rv1874	435.849	-0.338971	0.159662	-2.12306	0.0337488	0.0437642
Rv1875	512.792	1.24013	0.224329	5.52817	3.23598e-08	9.96723e-08
Rv1879	733.056	1.431	0.219594	6.51657	7.19326e-11	3.16959e-10
Rv1882c	780.37	-0.546227	0.22762	-2.39973	0.0164073	0.0223233
Rv1883c	1562.09	-2.56803	0.367215	-6.99325	2.68593e-12	1.39092e-11
Rv1887	1988.34	-2.54613	0.301176	-8.45395	2.81602e-17	2.32765e-16
Rv1890c	857.82	0.68519	0.200236	3.42192	0.000621814	0.0010186
Rv1891	671.342	-2.25663	0.265773	-8.49083	2.05169e-17	1.72298e-16
Rv1892	85.7478	-1.7911	0.248061	-7.22041	5.18328e-13	2.90018e-12
Rv1893	386.83	-1.83431	0.246313	-7.44705	9.54522e-14	5.76002e-13
Rv1894c	2498.7	-1.41	0.208916	-6.74911	1.48757e-11	7.13311e-11
Rv1896c	834.495	-0.814607	0.153411	-5.30995	1.09653e-07	3.17089e-07
Rv1897c	393.894	1.43262	0.233801	6.12751	8.92638e-10	3.48505e-09
Rv1898	566.067	0.319259	0.121245	2.63317	0.00845923	0.011989
Rv1904	2069.11	-3.03693	0.276524	-10.9825	4.6384e-28	9.92323e-27
Rv1906c	1644.95	-2.10979	0.23598	-8.94058	3.87146e-19	3.78187e-18
Rv1907c	1156.47	-0.795467	0.23221	-3.42564	0.000613356	0.00100518
Rv1910c	500.009	-0.345877	0.159304	-2.17117	0.0299183	0.0390002
Rv1913	672.227	1.25103	0.316004	3.95889	7.5299e-05	0.000139064
Rv1914c	610.845	0.955984	0.187463	5.09959	3.40395e-07	9.15466e-07
Rv1919c	1351.87	0.436618	0.181453	2.40623	0.0161179	0.021955
Rv1927	683.257	-0.520391	0.127177	-4.09185	4.27946e-05	8.21489e-05
Rv1928c	500.412	-0.666492	0.215602	-3.09131	0.00199275	0.00305305
Rv1929c	815.208	-2.51178	0.326027	-7.70422	1.31647e-14	8.74195e-14
Rv1930c	153.819	2.10327	0.426017	4.93707	7.93068e-07	2.01593e-06
Rv1931c	634.191	2.36361	0.371971	6.3543	2.09372e-10	8.76029e-10
Rv1939	227.982	0.998929	0.31979	3.1237	0.00178592	0.00275582
Rv1941	541.898	1.45496	0.281178	5.17451	2.28512e-07	6.32556e-07
Rv1944c	373.425	1.7442	0.369391	4.72184	2.33719e-06	5.47585e-06
Rv1947	484.749	1.35817	0.27021	5.02633	4.99959e-07	1.31051e-06
Rv1951c	134.482	0.814896	0.307381	2.65109	0.00802323	0.0114224
Rv1957	1908.01	-2.93569	0.314954	-9.32102	1.1523e-20	1.30649e-19
Rv1961	482.384	1.22024	0.290976	4.19359	2.74572e-05	5.42036e-05
Rv1972	344.807	2.44855	0.391874	6.2483	4.14932e-10	1.6825e-09
Rv1973	93.808	2.86203	0.439017	6.51917	7.06973e-11	3.11807e-10
Rv1974	45.275	0.900082	0.38255	2.35285	0.0186303	0.0251453
Rv1975	557.558	1.39105	0.321858	4.32194	1.54665e-05	3.17799e-05
Rv1976c	803.55	0.642117	0.195499	3.2845	0.00102164	0.00163331
Rv1978	783.466	-1.0901	0.154717	-7.04574	1.84478e-12	9.70203e-12
Rv1979c	1861.39	-1.64465	0.31148	-5.28011	1.29103e-07	3.69491e-07
Rv1986	772.316	1.50323	0.299338	5.02185	5.11763e-07	1.3368e-06
Rv1987	1606.76	-2.61343	0.353017	-7.40314	1.33002e-13	7.91982e-13
Rv1989c	812.83	-2.77303	0.339248	-8.17406	2.98186e-16	2.29988e-15
Rv1990c	793.423	-1.66242	0.350122	-4.74812	2.05316e-06	4.85368e-06
Rv1993c	260.71	-3.10493	0.424926	-7.30699	2.73203e-13	1.58103e-12
Rv1995	605.994	0.758429	0.308024	2.46224	0.0138072	0.0189989
Rv1996	71977.9	-7.82873	0.617711	-12.6738	8.26269e-37	3.83e-35
Rv1998c	654.583	1.12438	0.253441	4.43648	9.1441e-06	1.93351e-05
Rv1999c	950.563	2.14537	0.416083	5.15612	2.52125e-07	6.93453e-07
Rv2000	849.037	0.495826	0.177738	2.78965	0.00527653	0.0076667
Rv2004c	6932.8	-2.87571	0.380553	-7.55666	4.1354e-14	2.63152e-13
Rv2005c	6810.3	-3.08342	0.43434	-7.09909	1.25577e-12	6.7316e-12
Rv2008c	964.601	1.22113	0.275772	4.42802	9.51008e-06	2.00462e-05
Rv2012	683.578	1.12293	0.294753	3.80973	0.000139117	0.000247832
Rv2015c	585.149	-0.866769	0.186799	-4.64012	3.48207e-06	7.87337e-06
Rv2016	1028.62	-2.43177	0.369363	-6.58367	4.58982e-11	2.07463e-10
Rv2021c	705.535	-2.10442	0.22958	-9.16641	4.89028e-20	5.1495e-19
Rv2022c	691.118	-2.37382	0.282387	-8.40626	4.23287e-17	3.44458e-16
Rv2023c	344.02	-2.781	0.449141	-6.19181	5.94777e-10	2.3651e-09
Rv2024c	3067.07	-1.21746	0.287654	-4.23236	2.31247e-05	4.61323e-05
Rv2025c	1592.56	-1.25427	0.464825	-2.69837	0.00696807	0.00998032
Rv2028c	2081.21	-2.30835	0.464978	-4.96442	6.89066e-07	1.76964e-06
Rv2030c	27536.4	-4.84896	0.482599	-10.0476	9.41398e-24	1.38228e-22
Rv2033c	457.084	1.65737	0.306659	5.40459	6.49551e-08	1.90987e-07
Rv2034	76.6105	0.866449	0.304283	2.84751	0.00440631	0.0064719
Rv2035	389.974	-3.15606	0.380483	-8.29487	1.08708e-16	8.5662e-16
Rv2037c	963.001	0.907313	0.234184	3.87436	0.000106907	0.000193144
Rv2040c	620.133	-1.171	0.247856	-4.72453	2.3065e-06	5.40928e-06
Rv2041c	869.849	-0.4354	0.162081	-2.6863	0.00722473	0.0103354
Rv2042c	670.962	-0.966186	0.197107	-4.90184	9.49411e-07	2.37881e-06
Rv2047c	1227.61	0.385093	0.184014	2.09273	0.0363729	0.0469482
Rv2049c	295.979	1.71536	0.350762	4.89037	1.00644e-06	2.50974e-06
Rv2050	1769.44	-2.72748	0.319197	-8.5448	1.28759e-17	1.11293e-16
Rv2054	1021.24	0.580485	0.19046	3.0478	0.00230523	0.00350905
Rv2059	1060.42	0.363637	0.164008	2.21719	0.0266102	0.0350161
Rv2067c	1990.76	-1.43358	0.304162	-4.7132	2.43854e-06	5.68512e-06
Rv2073c	241.533	1.76272	0.341701	5.15865	2.48735e-07	6.85726e-07
Rv2074	851.24	-1.47149	0.372287	-3.95256	7.73182e-05	0.000142241
Rv2075c	706.567	0.943838	0.264967	3.5621	0.000367902	0.000621895
Rv2077A	252.303	1.13751	0.327976	3.46828	0.000523794	0.000866212
Rv2078	165.032	0.913686	0.277855	3.28835	0.00100776	0.00161242
Rv2079	1029.99	0.695952	0.201854	3.4478	0.000565181	0.000930747
Rv2081c	636.714	-0.643856	0.201495	-3.1954	0.00139637	0.00218828
Rv2082	1392.03	0.522373	0.197949	2.63893	0.00831684	0.0118049
Rv2083	135.283	0.970394	0.257124	3.77403	0.000160631	0.000283805
Rv2085	178.413	0.460988	0.220438	2.09124	0.0365068	0.0471081
Rv2086	370.806	1.35271	0.375814	3.5994	0.000318947	0.00054244
Rv2090	615.085	1.86668	0.397611	4.69473	2.66956e-06	6.175e-06
Rv2091c	4194.77	-3.40809	0.299115	-11.3939	4.48422e-30	1.12773e-28
Rv2100	821.222	1.92079	0.239317	8.02617	1.00565e-15	7.38308e-15
Rv2102	499.523	1.04057	0.285349	3.64668	0.000265654	0.000458566
Rv2113	556.527	1.61087	0.276571	5.82446	5.72971e-09	1.98172e-08
Rv2114	505.288	-1.54434	0.2382	-6.48337	8.96948e-11	3.90135e-10
Rv2117	215.886	1.92967	0.396107	4.87159	1.10703e-06	2.74177e-06
Rv2118c	912.975	1.75683	0.296312	5.92898	3.04818e-09	1.09429e-08
Rv2119	875.239	1.58928	0.297434	5.34329	9.12765e-08	2.65736e-07
Rv2125	873.557	0.288329	0.13122	2.19729	0.0279998	0.0366712
Rv2128	777.449	-2.40461	0.350586	-6.85882	6.94334e-12	3.44471e-11
Rv2129c	813.404	0.335376	0.126524	2.65069	0.00803274	0.0114325
Rv2132	590.75	-1.02393	0.244388	-4.18976	2.79253e-05	5.50357e-05
Rv2133c	966.215	-0.707774	0.27335	-2.58926	0.00961829	0.0135383
Rv2134c	3077.95	-3.88066	0.324047	-11.9756	4.76827e-33	1.64557e-31
Rv2136c	1365.25	-2.71253	0.31889	-8.50618	1.79759e-17	1.51768e-16
Rv2137c	1867.29	-2.76325	0.331627	-8.33241	7.92108e-17	6.3476e-16
Rv2141c	1501.45	1.22932	0.191497	6.41954	1.3669e-10	5.82227e-10
Rv2143	693.061	1.04613	0.211104	4.95552	7.21385e-07	1.84662e-06
Rv2144c	2065.32	-3.3402	0.287651	-11.612	3.58137e-31	1.03882e-29
Rv2146c	1808.77	-2.82053	0.296907	-9.49972	2.10459e-21	2.56456e-20
Rv2147c	1561.5	-1.36293	0.339566	-4.01374	5.97654e-05	0.000112131
Rv2148c	778.178	-1.54584	0.27858	-5.54902	2.8728e-08	8.93006e-08
Rv2159c	1190.72	-3.94784	0.451006	-8.75342	2.06985e-18	1.90024e-17
Rv2161c	1423.39	-3.61241	0.334297	-10.806	3.22459e-27	6.1975e-26
Rv2165c	1434.2	-1.05969	0.286588	-3.69759	0.000217654	0.00037931
Rv2166c	1696.34	-2.1964	0.350062	-6.27433	3.51145e-10	1.44116e-09
Rv2169c	1736.77	-1.65783	0.267873	-6.18889	6.05912e-10	2.40533e-09
Rv2170	257.462	0.817732	0.295678	2.76562	0.00568155	0.00822738
Rv2172c	4176.82	-2.3933	0.264682	-9.04216	1.53604e-19	1.55846e-18
Rv2175c	635.146	0.471154	0.150805	3.12426	0.00178253	0.00275148
Rv2177c	739.575	0.387997	0.176091	2.20339	0.0275674	0.036165
Rv2179c	285.375	1.29729	0.231893	5.59434	2.21467e-08	7.00397e-08
Rv2180c	662.853	0.805417	0.191425	4.20748	2.58234e-05	5.11706e-05
Rv2181	1978.74	0.516168	0.123108	4.19281	2.75523e-05	5.43459e-05
Rv2182c	4277.46	-2.95968	0.323554	-9.1474	5.83228e-20	6.12778e-19
Rv2183c	285.78	-0.516394	0.159976	-3.22794	0.00124684	0.00196501
Rv2184c	989.823	0.820078	0.160333	5.11485	3.13994e-07	8.51241e-07
Rv2189c	503.498	1.6905	0.298763	5.65834	1.52846e-08	4.94632e-08
Rv2190c	1182.8	-1.8458	0.409147	-4.51135	6.44164e-06	1.3926e-05
Rv2191	762.093	1.53245	0.309088	4.95798	7.12303e-07	1.82436e-06
Rv2199c	1365.32	-2.91594	0.31696	-9.19973	3.58861e-20	3.83001e-19
Rv2204c	11268.3	-5.36156	0.381064	-14.07	5.80911e-45	6.10344e-43
Rv2206	809.284	-0.265779	0.118461	-2.2436	0.024858	0.0328567
Rv2212	949.353	1.06017	0.184912	5.73334	9.84719e-09	3.29728e-08
Rv2216	583.574	-0.776393	0.291358	-2.66474	0.00770479	0.0109956
Rv2219	1396.36	-1.91047	0.258079	-7.40266	1.33479e-13	7.93819e-13
Rv2219A	767.781	0.962344	0.225382	4.26984	1.95612e-05	3.94899e-05
Rv2224d	266.956	1.81987	0.263286	6.91214	4.77388e-12	2.40388e-11
Rv2226	1051.25	0.966794	0.16767	5.76605	8.11508e-09	2.7504e-08
Rv2227	644.941	1.09532	0.19549	5.60295	2.10735e-08	6.678e-08
Rv2229c	412.686	1.30994	0.200059	6.54777	5.84044e-11	2.59855e-10
Rv2230c	387.68	1.45748	0.254879	5.7183	1.07592e-08	3.57984e-08
Rv2235	688.53	-1.22602	0.165496	-7.40815	1.2807e-13	7.63576e-13
Rv2237	519.218	0.84996	0.149178	5.69761	1.21496e-08	4.017e-08
Rv2239c	1320.91	-3.97416	0.39295	-10.1137	4.80584e-24	7.30612e-23
Rv2240c	447.306	1.76948	0.270835	6.53343	6.42821e-11	2.84575e-10
Rv2242	689.916	-0.596687	0.114754	-5.1997	1.99614e-07	5.57788e-07
Rv2248	998.799	-1.06785	0.322214	-3.3141	0.000919378	0.00148002
Rv2250c	477.405	1.00403	0.174838	5.74261	9.3226e-09	3.13049e-08
Rv2252	701.3	-0.889579	0.23109	-3.84948	0.000118367	0.000212387
Rv2253	405.115	0.651265	0.19343	3.36694	0.000760084	0.00123579
Rv2254c	380.558	1.19935	0.269584	4.4489	8.6312e-06	1.83326e-05
Rv2256a	112.826	-1.61235	0.320204	-5.03539	4.76866e-07	1.25257e-06
Rv2256c	2037.83	-1.66478	0.237952	-6.9963	2.6282e-12	1.36251e-11
Rv2257c	590.068	0.699964	0.294769	2.37462	0.0175672	0.0237851
Rv2260	659.433	0.604728	0.18509	3.2672	0.00108616	0.001732
Rv2263	1126.05	1.34094	0.265304	5.05435	4.31855e-07	1.14195e-06
Rv2265	736.08	1.66162	0.370601	4.48357	7.34034e-06	1.5725e-05
Rv2271	176.425	-1.53324	0.34973	-4.38407	1.1648e-05	2.42607e-05
Rv2272	184.396	0.801504	0.1793	4.47019	7.81488e-06	1.66661e-05
Rv2275	709.58	-1.32767	0.30735	-4.31975	1.56203e-05	3.20681e-05
Rv2277c	885.166	0.386788	0.181519	2.13084	0.0331019	0.0429843
Rv2282c	965.217	2.10488	0.326842	6.44004	1.19441e-10	5.12446e-10
Rv2283	94.0599	1.37083	0.354135	3.87092	0.000108427	0.000195666
Rv2285	1077.51	0.651967	0.160435	4.06374	4.82919e-05	9.1844e-05
Rv2286c	790.017	0.714074	0.200885	3.55464	0.000378491	0.000639109
Rv2288	36.2748	-1.53905	0.302	-5.09618	3.46568e-07	9.29423e-07
Rv2292c	163.41	0.718919	0.318687	2.25588	0.0240782	0.0318795
Rv2294	1043.71	1.26368	0.239186	5.28325	1.26913e-07	3.63663e-07
Rv2295	2057.88	-2.63883	0.246249	-10.7161	8.55402e-27	1.58602e-25
Rv2296	1181.05	-0.284502	0.116627	-2.43942	0.0147109	0.0201603
Rv2297	573.215	-1.24179	0.199738	-6.21708	5.06503e-10	2.02945e-09
Rv2298	1480.55	0.348263	0.0874414	3.98282	6.81024e-05	0.000126767
Rv2300c	847.456	1.10254	0.203684	5.41298	6.19856e-08	1.83167e-07
Rv2302	995.535	-2.41676	0.354002	-6.82696	8.67345e-12	4.27167e-11
Rv2304c	30.9581	-0.491929	0.20674	-2.37946	0.0173381	0.0234951
Rv2305	793.719	1.23987	0.231195	5.36286	8.19162e-08	2.39074e-07
Rv2307A	345.611	-1.16526	0.259525	-4.48999	7.12266e-06	1.53142e-05
Rv2307B	480.045	-1.91156	0.289336	-6.60671	3.92952e-11	1.78471e-10
Rv2307D	449.742	-2.44862	0.274868	-8.90834	5.18005e-19	5.0187e-18
Rv2307c	727.455	0.607569	0.237315	2.56018	0.0104618	0.0146298
Rv2308a	353.701	1.39611	0.307109	4.54599	5.46773e-06	1.20072e-05
Rv2310	117.405	2.69326	0.452107	5.95713	2.56699e-09	9.33594e-09
Rv2311	232.329	1.12958	0.206858	5.46065	4.74403e-08	1.42411e-07
Rv2323c	2874.21	-2.46549	0.443832	-5.55502	2.77584e-08	8.66281e-08
Rv2326c	2812.02	-0.677959	0.171481	-3.95355	7.70005e-05	0.000141823
Rv2327	958.669	-1.47326	0.356971	-4.12711	3.67352e-05	7.10074e-05
Rv2331A	75.3981	0.796178	0.216577	3.67619	0.000236747	0.000411068
Rv2336	1991.16	-2.63059	0.428268	-6.14238	8.12958e-10	3.18448e-09
Rv2337c	1380.92	0.577759	0.119292	4.84323	1.27747e-06	3.12139e-06
Rv2342	412.838	0.806535	0.179329	4.49752	6.87521e-06	1.48112e-05
Rv2345	1545.14	0.817007	0.186779	4.37419	1.21884e-05	2.52526e-05
Rv2348c	4336.75	-2.69939	0.316383	-8.53203	1.43802e-17	1.23393e-16
Rv2360c	419.682	0.88555	0.157591	5.61931	1.91725e-08	6.13728e-08
Rv2365c	74.4059	-2.32732	0.32268	-7.21248	5.49435e-13	3.05256e-12
Rv2366c	1972.07	-1.30939	0.184564	-7.09453	1.2979e-12	6.9496e-12
Rv2367c	895.477	-1.93523	0.252396	-7.66742	1.7549e-14	1.16044e-13
Rv2370c	906.958	1.18622	0.287888	4.12041	3.78198e-05	7.30442e-05
Rv2372c	301.009	-0.888461	0.343552	-2.5861	0.00970686	0.0136549
Rv2375	919.594	-0.808594	0.280288	-2.88487	0.00391577	0.00579098
Rv2377c	53.8867	-0.992141	0.3826	-2.59315	0.00951006	0.013394
Rv2401	467.855	1.01163	0.390263	2.59217	0.00953735	0.0134284
Rv2401A	499.354	0.875199	0.256503	3.41204	0.000644782	0.00105449
Rv2402	2228.62	0.416711	0.127728	3.2625	0.00110433	0.0017586
Rv2405	696.549	-0.374369	0.150838	-2.48192	0.0130676	0.0180601
Rv2407	488.29	0.624	0.255345	2.44376	0.0145352	0.0199369
Rv2409c	902.31	-0.649529	0.24618	-2.63843	0.00832917	0.0118188
Rv2410c	727.704	-0.789601	0.180014	-4.38634	1.15273e-05	2.4041e-05
Rv2411c	1830.51	-0.306035	0.0933165	-3.27953	0.00103979	0.00165973
Rv2413c	331.967	2.44954	0.328931	7.44696	9.5513e-14	5.76002e-13
Rv2414c	480.136	1.42524	0.30412	4.68645	2.7799e-06	6.40203e-06
Rv2415c	623.487	2.35331	0.36322	6.47902	9.232e-11	4.01185e-10
Rv2417c	216.967	0.657885	0.193951	3.39202	0.000693796	0.00113191
Rv2420c	104.416	-1.6055	0.268092	-5.9886	2.11657e-09	7.78766e-09
Rv2422	239.457	2.26193	0.481304	4.69958	2.60698e-06	6.03909e-06
Rv2424c	522.589	1.36912	0.240589	5.69068	1.26534e-08	4.17192e-08
Rv2426c	489.66	-0.573361	0.184007	-3.11597	0.00183341	0.00282266
Rv2432c	1089.22	-3.08306	0.421202	-7.31968	2.48563e-13	1.4473e-12
Rv2433c	12.9328	0.796421	0.294611	2.7033	0.00686548	0.00983935
Rv2434c	630.818	0.630714	0.204061	3.09081	0.00199609	0.00305718
Rv2438A	341.676	1.02139	0.447231	2.28382	0.0223821	0.0297505
Rv2446c	112.604	-0.704051	0.200705	-3.50789	0.00045168	0.000755143
Rv2451	252.932	1.29941	0.275079	4.72379	2.31486e-06	5.42621e-06
Rv2452c	1198.33	-1.76708	0.345085	-5.1207	3.0441e-07	8.2668e-07
Rv2454c	6472.77	-4.11413	0.339814	-12.107	9.69667e-34	3.63856e-32
Rv2455c	30575.6	-5.19841	0.430536	-12.0743	1.44466e-33	5.33621e-32
Rv2459	1351.02	-0.309389	0.0953171	-3.24589	0.00117082	0.00185511
Rv2464c	857.03	0.642982	0.154522	4.16109	3.16728e-05	6.19822e-05
Rv2466c	1630.62	-1.81257	0.283994	-6.38244	1.74294e-10	7.35768e-10
Rv2468A	25.4082	-1.50048	0.412062	-3.64139	0.000271175	0.000466902
Rv2468c	217.933	0.600328	0.252827	2.37446	0.0175748	0.0237886
Rv2469c	606.132	0.535729	0.232265	2.30654	0.0210802	0.0281546
Rv2472	251.106	-3.40317	0.318424	-10.6875	1.1642e-26	2.12522e-25
Rv2473	750.075	0.691653	0.156324	4.42448	9.6674e-06	2.03325e-05
Rv2474c	959.487	0.397678	0.179081	2.22066	0.0263739	0.0347245
Rv2475c	239.908	-2.24292	0.260698	-8.60352	7.73095e-18	6.81939e-17
Rv2477c	3531.93	-2.1797	0.252153	-8.64436	5.41058e-18	4.83577e-17
Rv2478c	363.81	0.816359	0.341021	2.39387	0.0166718	0.0226441
Rv2481c	190.283	2.37185	0.449084	5.28154	1.28105e-07	3.66858e-07
Rv2484c	4866.85	-2.68017	0.408613	-6.5592	5.40958e-11	2.41515e-10
Rv2488c	1788.81	1.36187	0.301453	4.51769	6.25191e-06	1.35779e-05
Rv2489c	142.981	1.90961	0.375123	5.09062	3.56898e-07	9.54958e-07
Rv2499c	879.936	-3.90265	0.390387	-9.99687	1.57296e-23	2.26737e-22
Rv2508c	1407.45	2.16344	0.350444	6.17343	6.68258e-10	2.64839e-09
Rv2510c	1438.6	0.640606	0.172642	3.7106	0.000206766	0.000361001
Rv2512c	325.379	1.43793	0.442993	3.24593	0.00117066	0.00185511
Rv2513	1218.1	-1.80701	0.313563	-5.76282	8.27183e-09	2.79406e-08
Rv2515c	1008.76	1.48656	0.340687	4.36341	1.28049e-05	2.64488e-05
Rv2516c	4230.41	-3.47578	0.375459	-9.25742	2.09438e-20	2.30285e-19
Rv2517c	2143.68	-5.51287	0.385095	-14.3156	1.74857e-46	1.96839e-44
Rv2522c	708.513	1.31918	0.26628	4.95413	7.26544e-07	1.85882e-06
Rv2529	534.919	1.59768	0.405428	3.94073	8.12351e-05	0.000148868
Rv2532c	179.591	0.734313	0.178317	4.11802	3.82137e-05	7.37748e-05
Rv2541	21.7308	1.38107	0.420489	3.28444	0.00102185	0.00163331
Rv2542	595.53	0.593575	0.184372	3.21945	0.00128436	0.00202281
Rv2548A	75.7466	-1.9349	0.250018	-7.73901	1.00191e-14	6.77686e-14
Rv2553c	4756.55	-2.99221	0.366533	-8.16356	3.253e-16	2.50491e-15
Rv2554c	142.452	-1.26742	0.392377	-3.2301	0.00123747	0.00195156
Rv2556c	855.41	-0.966392	0.173972	-5.55488	2.77806e-08	8.66404e-08
Rv2557	4704.44	-3.30285	0.334115	-9.88537	4.81818e-23	6.71986e-22
Rv2558	3686.33	-2.62547	0.39587	-6.63216	3.30802e-11	1.51701e-10
Rv2559c	575.04	1.1685	0.27197	4.29641	1.73584e-05	3.53448e-05
Rv2563	472.133	1.07348	0.221087	4.85546	1.20108e-06	2.95305e-06
Rv2565	1780.5	-0.316045	0.15084	-2.09524	0.0361501	0.0466733
Rv2566	1287.97	2.02745	0.271362	7.47136	7.93673e-14	4.86073e-13
Rv2567	2235.03	0.980337	0.20156	4.86375	1.15182e-06	2.84673e-06
Rv2568c	899.328	0.955791	0.175651	5.44141	5.28597e-08	1.57878e-07
Rv2569c	583.616	0.675992	0.17539	3.85423	0.000116097	0.000208868
Rv2571c	594.374	1.22166	0.204891	5.96249	2.4843e-09	9.0631e-09
Rv2573	334.435	2.13957	0.436092	4.90625	9.28354e-07	2.32976e-06
Rv2574	26.7351	-1.72199	0.32349	-5.32316	1.01978e-07	2.95437e-07
Rv2576c	2711.68	-2.16242	0.224803	-9.61919	6.63535e-22	8.45604e-21
Rv2578c	925.466	1.59621	0.341027	4.68059	2.86049e-06	6.57162e-06
Rv2581c	1338.77	-1.66889	0.169061	-9.87154	5.531e-23	7.69134e-22
Rv2585c	1501.27	-1.0235	0.204878	-4.99567	5.86319e-07	1.52314e-06
Rv2597	780.565	0.497913	0.136621	3.64449	0.000267927	0.000461983
Rv2598	134.328	1.96028	0.399051	4.91236	8.99845e-07	2.26301e-06
Rv2599	136.502	-0.812648	0.226277	-3.59138	0.000328926	0.000558206
Rv2603c	1064.26	-0.716419	0.158052	-4.5328	5.82058e-06	1.27288e-05
Rv2609c	515.712	0.544729	0.232323	2.34471	0.019042	0.0256424
Rv2611c	522.964	0.990997	0.226399	4.37722	1.20203e-05	2.49373e-05
Rv2613c	497.243	-3.05052	0.338524	-9.01123	2.03762e-19	2.03246e-18
Rv2614A	115.244	1.70052	0.419308	4.05554	5.00193e-05	9.48242e-05
Rv2616	384.51	1.61662	0.330057	4.898	9.68178e-07	2.4207e-06
Rv2617c	634.457	-2.29833	0.331067	-6.94218	3.86097e-12	1.97348e-11
Rv2618	416.661	1.19337	0.208613	5.7205	1.06212e-08	3.5389e-08
Rv2619c	461.384	-1.08112	0.289768	-3.73099	0.000190726	0.000334231
Rv2621c	837.171	-2.35686	0.445026	-5.29601	1.18359e-07	3.40799e-07
Rv2624c	8727.82	-4.32918	0.62161	-6.96447	3.29653e-12	1.69229e-11
Rv2625c	16372.5	-4.71492	0.634982	-7.42528	1.12538e-13	6.75227e-13
Rv2627c	24724.1	-4.93486	0.527836	-9.34923	8.82897e-21	1.01074e-19
Rv2628	6051.56	-4.51485	0.575677	-7.84267	4.41054e-15	3.07567e-14
Rv2629	49559.8	-6.38178	0.573647	-11.1249	9.48789e-29	2.15667e-27
Rv2630	8071.62	-5.03842	0.554523	-9.08606	1.02697e-19	1.05326e-18
Rv2631	9251.67	-3.35282	0.518534	-6.46596	1.00661e-10	4.36228e-10
Rv2632c	598.333	-0.912002	0.208087	-4.38279	1.17169e-05	2.43935e-05
Rv2633c	949.713	-1.72654	0.26845	-6.4315	1.26347e-10	5.40607e-10
Rv2635	160.14	1.16225	0.361115	3.21852	0.00128854	0.00202872
Rv2636	404.5	0.504135	0.17349	2.90584	0.00366271	0.00544227
Rv2638	437.086	1.46834	0.240204	6.11288	9.78485e-10	3.79514e-09
Rv2640c	1079.47	-2.27368	0.421457	-5.39479	6.86019e-08	2.0121e-07
Rv2642	194.69	1.27952	0.2611	4.90048	9.56014e-07	2.39409e-06
Rv2644c	460.233	1.85856	0.282585	6.57701	4.80011e-11	2.16142e-10
Rv2645	33.944	0.552615	0.231883	2.38317	0.0171644	0.023273
Rv2646	276.378	0.99054	0.234989	4.21526	2.49495e-05	4.95636e-05
Rv2647	425.375	1.25605	0.273834	4.58693	4.49813e-06	9.99866e-06
Rv2650c	1659.59	-0.787502	0.250436	-3.14452	0.00166359	0.00258392
Rv2652c	283.508	1.63045	0.286424	5.69246	1.25224e-08	4.1345e-08
Rv2653c	117.345	2.14474	0.409475	5.23778	1.62517e-07	4.59558e-07
Rv2655c	644.319	0.832599	0.292155	2.84985	0.00437397	0.00642639
Rv2656c	72.5614	1.88424	0.404985	4.65263	3.2773e-06	7.45314e-06
Rv2657c	57.2884	-2.17196	0.317139	-6.84862	7.45671e-12	3.69165e-11
Rv2658c	460.795	-3.81436	0.404356	-9.43318	3.9785e-21	4.73812e-20
Rv2659c	1932.44	-1.38933	0.430316	-3.22863	0.00124386	0.00196097
Rv2660c	58.2861	1.25543	0.313729	4.00162	6.29094e-05	0.00011761
Rv2661c	299.011	1.0197	0.202929	5.02492	5.03644e-07	1.31851e-06
Rv2663	450.618	-3.92964	0.385264	-10.1999	1.98558e-24	3.0881e-23
Rv2664	324.12	-0.894826	0.306989	-2.91485	0.00355856	0.00530251
Rv2665	608.143	-0.880702	0.178239	-4.94114	7.76689e-07	1.97855e-06
Rv2668	137.19	1.15114	0.305754	3.76492	0.000166605	0.000293703
Rv2670c	1096.59	1.92945	0.260354	7.41088	1.25462e-13	7.49916e-13
Rv2672	919.519	0.442186	0.159494	2.77243	0.00556398	0.008067
Rv2675c	1156.92	-1.38143	0.1735	-7.96212	1.69121e-15	1.21891e-14
Rv2676c	597.39	-0.858182	0.176166	-4.87143	1.10791e-06	2.74252e-06
Rv2681	908.278	1.15722	0.251282	4.60525	4.11963e-06	9.22236e-06
Rv2683	514.207	-1.42887	0.217168	-6.57956	4.71851e-11	2.1267e-10
Rv2686c	785.068	-0.598658	0.202749	-2.95271	0.00314996	0.00472494
Rv2687c	324.33	-0.515675	0.235983	-2.18522	0.0288726	0.0377307
Rv2689c	1031.65	1.72045	0.26211	6.56383	5.24415e-11	2.34795e-10
Rv2690c	2306.37	0.456786	0.147233	3.10246	0.0019192	0.00294705
Rv2693c	1975.44	-1.92557	0.352972	-5.45529	4.88927e-08	1.46399e-07
Rv2694c	4196.06	-5.34811	0.448898	-11.9139	1.00229e-32	3.36088e-31
Rv2695	230.463	1.32727	0.242144	5.48131	4.22189e-08	1.27874e-07
Rv2698	617.852	0.44593	0.162951	2.73658	0.00620812	0.0089597
Rv2699c	1477.54	-2.62634	0.359358	-7.30844	2.70271e-13	1.5679e-12
Rv2700	759.731	0.885793	0.197729	4.47982	7.4705e-06	1.59749e-05
Rv2706c	132.158	0.66085	0.313518	2.10785	0.0350436	0.0453686
Rv2707	5784.84	-3.81958	0.347872	-10.9798	4.77829e-28	1.01378e-26
Rv2708c	1336.05	-2.09374	0.284717	-7.35376	1.92713e-13	1.12906e-12
Rv2709	1758.78	-3.59842	0.341775	-10.5286	6.37719e-26	1.10445e-24
Rv2712c	809.59	1.09777	0.195839	5.60548	2.07682e-08	6.59449e-08
Rv2714	2334.77	-2.69129	0.290742	-9.25662	2.11e-20	2.31464e-19
Rv2715	2263.89	-2.99522	0.265224	-11.2932	1.41835e-29	3.4214e-28
Rv2716	1067.82	-0.475449	0.111588	-4.26076	2.03732e-05	4.09717e-05
Rv2721c	3666.71	-1.08967	0.188363	-5.78494	7.25375e-09	2.4816e-08
Rv2722	247.751	2.28351	0.387954	5.88603	3.95581e-09	1.39993e-08
Rv2729c	2580.87	-1.4887	0.210461	-7.0735	1.51072e-12	8.04357e-12
Rv2732c	259.85	1.17219	0.262006	4.4739	7.68053e-06	1.64018e-05
Rv2733c	992.884	0.439868	0.165378	2.65977	0.00781941	0.0111423
Rv2735c	1355.81	-1.84307	0.390751	-4.71673	2.39662e-06	5.59565e-06
Rv2738c	128.453	0.844548	0.271471	3.11101	0.00186451	0.00286773
Rv2739c	228.854	1.69661	0.365596	4.64066	3.47304e-06	7.8567e-06
Rv2743c	905.327	-1.98293	0.407762	-4.86296	1.15642e-06	2.85661e-06
Rv2749	217.835	1.29887	0.234919	5.52902	3.22023e-08	9.93167e-08
Rv2751	764.271	-0.725586	0.175197	-4.14155	3.4496e-05	6.69528e-05
Rv2752c	2281.88	-0.936123	0.176037	-5.31776	1.05054e-07	3.0416e-07
Rv2762c	82.6459	1.16218	0.302328	3.84411	0.000120993	0.000216933
Rv2765	649.506	1.62488	0.327611	4.95977	7.05775e-07	1.80862e-06
Rv2771c	400.794	-1.06427	0.296124	-3.59401	0.000325623	0.000552998
Rv2772c	143.541	2.02609	0.309615	6.54389	5.99373e-11	2.66334e-10
Rv2774c	347.321	0.80355	0.253863	3.1653	0.00154925	0.00241584
Rv2775	447.8	-0.715171	0.232774	-3.07238	0.00212359	0.00324614
Rv2776c	957.033	1.00073	0.159772	6.2635	3.76424e-10	1.53557e-09
Rv2777c	1830.75	-2.18204	0.274942	-7.93634	2.08227e-15	1.48716e-14
Rv2778c	577.313	-2.78385	0.334139	-8.3314	7.98909e-17	6.39127e-16
Rv2779c	511.322	-0.658963	0.140351	-4.6951	2.66481e-06	6.16702e-06
Rv2781c	846.534	0.878706	0.263434	3.33559	0.000851196	0.00137824
Rv2787	1353	0.767392	0.180772	4.24508	2.18516e-05	4.37033e-05
Rv2791c	1790.96	-1.96421	0.233579	-8.40917	4.12937e-17	3.37196e-16
Rv2797c	880.683	1.41229	0.284191	4.9695	6.71244e-07	1.72856e-06
Rv2800	707.582	1.60346	0.312383	5.13301	2.85152e-07	7.79306e-07
Rv2802c	293.274	1.38523	0.271792	5.09665	3.45725e-07	9.27688e-07
Rv2803	189.869	1.97526	0.351076	5.62632	1.84097e-08	5.91313e-08
Rv2804c	470.363	2.63659	0.432338	6.09844	1.0711e-09	4.12055e-09
Rv2805	380.519	1.8744	0.312092	6.0059	1.90268e-09	7.04455e-09
Rv2806	96.4862	1.42169	0.253462	5.60907	2.03415e-08	6.4677e-08
Rv2807	575.81	0.597078	0.279499	2.13624	0.0326595	0.0424332
Rv2808	446.685	-1.10643	0.322413	-3.43172	0.000599763	0.000984611
Rv2809	1671.13	-2.24526	0.316943	-7.08412	1.39928e-12	7.48393e-12
Rv2811	249.006	0.820529	0.241817	3.39318	0.00069085	0.00112749
Rv2812	437.344	1.50955	0.307024	4.91672	8.80065e-07	2.21799e-06
Rv2813	587.201	1.66236	0.47692	3.48561	0.00049102	0.000814862
Rv2816c	318.015	-0.861032	0.27014	-3.18735	0.00143582	0.00224712
Rv2818c	494.01	-0.8216	0.298495	-2.75247	0.00591469	0.00855449
Rv2819c	995.93	-0.785254	0.187666	-4.18432	2.86017e-05	5.63219e-05
Rv2820c	350.274	-0.497768	0.228853	-2.17505	0.029626	0.0386512
Rv2821c	344.02	-1.15704	0.305115	-3.79212	0.000149364	0.000265187
Rv2822c	85.9496	-0.775132	0.364794	-2.12485	0.0335991	0.043594
Rv2824c	794.397	0.555247	0.194243	2.85851	0.00425631	0.00626521
Rv2826c	944.335	0.627969	0.207706	3.02336	0.00249986	0.00379067
Rv2828A	2.25519	1.19429	0.569858	2.09577	0.0361026	0.0466247
Rv2837c	2191.07	-1.90503	0.198749	-9.58514	9.2336e-22	1.158e-20
Rv2840c	4807.34	-4.24228	0.316628	-13.3983	6.18364e-41	4.23714e-39
Rv2842c	1777.12	-2.53534	0.232055	-10.9256	8.69638e-28	1.80335e-26
Rv2843	165.641	1.10279	0.286431	3.8501	0.000118067	0.000212043
Rv2844	265.795	1.57126	0.297647	5.27892	1.29945e-07	3.71675e-07
Rv2851c	1393.56	-3.87714	0.356152	-10.8862	1.34152e-27	2.74576e-26
Rv2854	631.335	0.925301	0.211034	4.3846	1.16198e-05	2.42232e-05
Rv2859c	398.966	1.12609	0.22287	5.05268	4.35654e-07	1.15135e-06
Rv2862c	392.191	0.976082	0.232635	4.19577	2.7195e-05	5.37084e-05
Rv2864c	1325.02	0.995712	0.210173	4.73758	2.16289e-06	5.09017e-06
Rv2867c	1843.67	-0.972632	0.204789	-4.74943	2.03992e-06	4.8272e-06
Rv2884	610.873	0.394439	0.129707	3.04101	0.00235789	0.00358575
Rv2885c	1280.04	0.334784	0.143798	2.32815	0.0199041	0.0267385
Rv2886c	1241.56	0.749005	0.177138	4.22837	2.35387e-05	4.68989e-05
Rv2891	394.392	2.05821	0.457399	4.49981	6.80132e-06	1.46633e-05
Rv2893	543.99	2.29067	0.374869	6.1106	9.9258e-10	3.84514e-09
Rv2896c	187.4	0.987658	0.273954	3.60519	0.000311925	0.000531835
Rv2897c	730.014	2.29626	0.365932	6.2751	3.4941e-10	1.43653e-09
Rv2898c	89.8193	0.765768	0.226654	3.37857	0.000728634	0.00118752
Rv2901c	2559.34	-5.46715	0.48675	-11.2319	2.84186e-29	6.61886e-28
Rv2908c	60.736	-1.79831	0.416015	-4.3227	1.54132e-05	3.16842e-05
Rv2912c	576.42	-1.28094	0.370542	-3.45695	0.000546333	0.000901278
Rv2913c	3071.56	-1.50167	0.454942	-3.30079	0.000964124	0.00154784
Rv2915c	517.423	1.76065	0.239462	7.35252	1.94503e-13	1.13813e-12
Rv2917	1234.32	1.47028	0.404199	3.6375	0.000275292	0.000473302
Rv2923c	173.782	0.673844	0.161571	4.17058	3.0382e-05	5.95794e-05
Rv2926c	902.765	-2.01726	0.205695	-9.80704	1.05003e-22	1.42659e-21
Rv2927c	1884.44	-1.78509	0.22978	-7.76872	7.92855e-15	5.40147e-14
Rv2929	53.088	-0.739658	0.356082	-2.07721	0.0377818	0.0486869
Rv2943	838.291	0.777122	0.215879	3.5998	0.000318464	0.000541814
Rv2949c	4169.85	-3.792	0.566637	-6.69213	2.19952e-11	1.02964e-10
Rv2951c	1772.89	-0.923087	0.294929	-3.12986	0.0017489	0.00270223
Rv2952	1033.8	-1.79774	0.368598	-4.87724	1.0758e-06	2.66862e-06
Rv2954c	2538.18	-2.52447	0.347139	-7.27222	3.53628e-13	2.01197e-12
Rv2955c	854.154	1.07574	0.21139	5.08887	3.60195e-07	9.63235e-07
Rv2956	1783.1	-2.48409	0.429518	-5.78344	7.3187e-09	2.50201e-08
Rv2957	1009.48	-1.79975	0.36995	-4.86483	1.14556e-06	2.83274e-06
Rv2959c	1120.4	-2.10886	0.416815	-5.05947	4.20423e-07	1.11484e-06
Rv2960c	260.723	0.945254	0.303957	3.10982	0.001872	0.00287831
Rv2961	344.889	1.1726	0.305974	3.83234	0.000126932	0.000226809
Rv2962c	1415.59	1.06932	0.209097	5.114	3.15414e-07	8.54328e-07
Rv2963	744.226	1.18864	0.196756	6.04119	1.52982e-09	5.71777e-09
Rv2966c	275.291	1.08114	0.20011	5.40273	6.56334e-08	1.92862e-07
Rv2968c	651.936	-0.981085	0.218831	-4.4833	7.34979e-06	1.57381e-05
Rv2969c	1440.11	-2.70809	0.235721	-11.4885	1.50683e-30	4.0024e-29
Rv2970A	362.959	-2.15887	0.259834	-8.30865	9.67953e-17	7.67866e-16
Rv2971	1624.78	-1.87131	0.268025	-6.98182	2.91373e-12	1.50559e-11
Rv2972c	464.954	1.2049	0.296422	4.06479	4.80751e-05	9.14685e-05
Rv2974c	247.447	0.599378	0.247021	2.42643	0.0152482	0.0208423
Rv2978c	1403.24	-1.19053	0.230137	-5.17315	2.30183e-07	6.36809e-07
Rv2979c	592.868	-1.30566	0.234547	-5.56676	2.59524e-08	8.12603e-08
Rv2980	184.643	0.576904	0.173499	3.32512	0.000883796	0.0014276
Rv2983	419.451	2.24359	0.292817	7.66208	1.82948e-14	1.2056e-13
Rv2989	351.919	0.497711	0.200814	2.47847	0.0131949	0.01822
Rv2990c	12664.1	-5.23382	0.356649	-14.675	9.32453e-49	1.42214e-46
Rv2994	1061.62	1.2574	0.199083	6.31594	2.68517e-10	1.11364e-09
Rv2997	529.234	1.47239	0.329254	4.4719	7.75276e-06	1.65411e-05
Rv2998	802.761	1.46504	0.205279	7.13681	9.55216e-13	5.16144e-12
Rv3000	611.069	1.769	0.39412	4.48848	7.17336e-06	1.54023e-05
Rv3005c	2814.47	-1.71064	0.288467	-5.9301	3.02746e-09	1.08768e-08
Rv3013	330.643	1.61981	0.372769	4.34536	1.3905e-05	2.86212e-05
Rv3015c	305.352	1.3683	0.308896	4.42964	9.43904e-06	1.99142e-05
Rv3023c	235.552	1.51756	0.267655	5.66986	1.42918e-08	4.66332e-08
Rv3026c	426.875	1.21167	0.260892	4.64434	3.41165e-06	7.72523e-06
Rv3031	820.799	1.27196	0.214264	5.93641	2.91337e-09	1.05309e-08
Rv3032	406.277	0.845251	0.242803	3.48123	0.000499119	0.000827431
Rv3032A	257.594	1.41536	0.29376	4.81808	1.44946e-06	3.51078e-06
Rv3034c	1698.41	-1.02332	0.222515	-4.59886	4.24819e-06	9.49666e-06
Rv3035	1020.6	1.20421	0.266187	4.52391	6.07083e-06	1.32332e-05
Rv3037c	503.315	1.234	0.204143	6.04477	1.49624e-09	5.60653e-09
Rv3038c	1092.27	-0.528483	0.203057	-2.60263	0.00925111	0.0130409
Rv3040c	329.841	0.949822	0.198702	4.78013	1.75182e-06	4.18737e-06
Rv3041c	502.794	1.5161	0.257629	5.88482	3.98488e-09	1.40811e-08
Rv3049c	14152.3	-4.18691	0.354359	-11.8154	3.24827e-32	1.02385e-30
Rv3050c	2079.74	-2.0202	0.223609	-9.03453	1.64707e-19	1.66397e-18
Rv3054c	747.241	0.973022	0.310185	3.13691	0.00170739	0.00264586
Rv3055	497.375	1.6847	0.310551	5.42487	5.79963e-08	1.7224e-07
Rv3057c	1085.9	0.738078	0.149586	4.93412	8.05112e-07	2.04325e-06
Rv3058c	1231.26	-1.14961	0.155445	-7.39562	1.40752e-13	8.34973e-13
Rv3060c	2691.5	-2.24486	0.230691	-9.731	2.2239e-22	2.95354e-21
Rv3064c	485.269	-1.15273	0.235447	-4.89592	9.78454e-07	2.44252e-06
Rv3069	351.886	0.99127	0.193263	5.12913	2.9108e-07	7.95046e-07
Rv3070	90.0033	0.729319	0.208121	3.5043	0.000457808	0.000763767
Rv3071	684.141	0.849631	0.190956	4.44936	8.61274e-06	1.83016e-05
Rv3072c	543.192	1.4856	0.286871	5.17863	2.23518e-07	6.20184e-07
Rv3073c	186.637	-1.55934	0.194819	-8.00404	1.20407e-15	8.7582e-15
Rv3074	915.81	0.647546	0.191464	3.38208	0.000719391	0.00117286
Rv3075c	1617.04	-0.768199	0.156836	-4.8981	9.67694e-07	2.4207e-06
Rv3076	382.262	0.989024	0.28493	3.47112	0.000518298	0.000857723
Rv3083	2239.39	-0.784896	0.191306	-4.10283	4.08128e-05	7.8568e-05
Rv3085	524.206	0.783278	0.21731	3.60442	0.000312851	0.000533031
Rv3091	953.237	1.23782	0.223883	5.5289	3.22246e-08	9.93206e-08
Rv3093c	344.106	1.03156	0.224122	4.60269	4.17072e-06	9.3323e-06
Rv3095	1342.54	-2.38073	0.30388	-7.83442	4.71022e-15	3.27018e-14
Rv3096	1495.35	-1.14809	0.192333	-5.96928	2.38299e-09	8.71368e-09
Rv3098A	1839.91	-2.74624	0.261725	-10.4928	9.31907e-26	1.57923e-24
Rv3099c	832.479	-1.92474	0.210693	-9.13526	6.52505e-20	6.81025e-19
Rv3108	136.098	1.10396	0.351145	3.14387	0.00166728	0.0025888
Rv3114	186.9	1.27422	0.264298	4.82114	1.4274e-06	3.46268e-06
Rv3115	44.6074	1.47947	0.419898	3.5234	0.000426046	0.000715321
Rv3123	389.219	1.29079	0.299072	4.31596	1.58908e-05	3.25809e-05
Rv3127	38593	-6.41631	0.481412	-13.3281	1.58895e-40	9.88491e-39
Rv3131	47997	-5.96663	0.454687	-13.1225	2.44696e-39	1.3298e-37
Rv3134c	8871.58	-3.67711	0.457221	-8.04231	8.81629e-16	6.5603e-15
Rv3136A	510.564	1.11479	0.288843	3.85949	0.000113624	0.000204731
Rv3137	491.254	1.34885	0.245536	5.49351	3.94031e-08	1.19729e-07
Rv3142c	1824.73	-2.16168	0.287423	-7.52088	5.44075e-14	3.42528e-13
Rv3143	281.533	0.466889	0.181699	2.56957	0.0101825	0.014273
Rv3160c	2287.97	-3.57789	0.477974	-7.48554	7.12543e-14	4.40956e-13
Rv3161c	8994.22	-4.51278	0.429899	-10.4973	8.88708e-26	1.51144e-24
Rv3162c	441.748	2.13342	0.345939	6.16705	6.95762e-10	2.75047e-09
Rv3163c	824.828	1.35304	0.24499	5.52284	3.3356e-08	1.02474e-07
Rv3165c	217.801	0.881085	0.178716	4.93007	8.21994e-07	2.08274e-06
Rv3166c	397.981	0.714958	0.268682	2.66099	0.00779121	0.0111088
Rv3167c	487.844	2.19557	0.373355	5.88065	4.08648e-09	1.44293e-08
Rv3168	1113.27	1.00787	0.311569	3.23481	0.00121726	0.00192306
Rv3169	540.626	1.08656	0.17488	6.2132	5.19162e-10	2.07665e-09
Rv3172c	709.049	-2.43838	0.30515	-7.99077	1.34093e-15	9.70892e-15
Rv3173c	1991.22	-2.64068	0.29089	-9.07793	1.10656e-19	1.12998e-18
Rv3174	480.265	0.888251	0.334044	2.65909	0.00783528	0.0111616
Rv3175	841.977	1.89878	0.428398	4.43229	9.3237e-06	1.96885e-05
Rv3178	303.247	0.819276	0.341168	2.40139	0.0163331	0.0222288
Rv3178a	194.681	1.11716	0.360264	3.10096	0.00192895	0.00296013
Rv3179	1068.39	0.881141	0.252181	3.49408	0.000475696	0.000791375
Rv3180c	447.641	1.15689	0.312944	3.69681	0.00021833	0.000380347
Rv3181c	303.327	1.19677	0.334905	3.57346	0.000352297	0.000596583
Rv3182	564.457	-1.46054	0.216529	-6.74523	1.52783e-11	7.31131e-11
Rv3183	147.639	0.703927	0.216314	3.25419	0.00113716	0.00180662
Rv3189	1279.85	-0.860854	0.373066	-2.30751	0.0210264	0.0280986
Rv3190A	430.854	1.88619	0.289974	6.50471	7.78451e-11	3.40789e-10
Rv3191c	1015.83	1.62037	0.271947	5.95838	2.54748e-09	9.27927e-09
Rv3192	570.319	2.06642	0.435356	4.7465	2.06965e-06	4.8902e-06
Rv3193c	6394.08	-1.97009	0.279252	-7.05488	1.72747e-12	9.12569e-12
Rv3194c	1036.71	0.657543	0.215039	3.05778	0.00222985	0.00340088
Rv3195	1264.21	0.426231	0.193602	2.20158	0.027695	0.0363224
Rv3196	461.555	1.87547	0.377818	4.96395	6.90725e-07	1.77294e-06
Rv3197	8985.81	-2.92548	0.312234	-9.36949	7.2887e-21	8.42567e-20
Rv3200c	1374.19	-0.760439	0.250329	-3.03776	0.00238346	0.00362347
Rv3201c	1735.91	1.49803	0.33977	4.40894	1.03879e-05	2.17897e-05
Rv3202c	1389.09	1.14891	0.34613	3.31931	0.000902405	0.00145468
Rv3204	121.631	-0.92091	0.294445	-3.12761	0.00176231	0.00272206
Rv3205c	1377.81	-0.878319	0.214319	-4.09819	4.16396e-05	8.00619e-05
Rv3207c	2583.47	-2.57957	0.373006	-6.91562	4.65828e-12	2.35303e-11
Rv3209	978.288	-0.838171	0.331593	-2.52771	0.0114808	0.0159839
Rv3212	2940.57	-1.46551	0.290592	-5.04318	4.57849e-07	1.20529e-06
Rv3213c	2220.69	-1.2524	0.307872	-4.06792	4.74347e-05	9.0432e-05
Rv3218	767.278	1.87407	0.304139	6.16189	7.18819e-10	2.83687e-09
Rv3220c	3687.66	-1.05452	0.305749	-3.44897	0.000562739	0.000927048
Rv3226c	922.222	1.22419	0.312803	3.91362	9.09225e-05	0.000165594
Rv3228	502.876	0.852818	0.243536	3.50182	0.000462094	0.000770374
Rv3230c	5091.19	-2.46744	0.340904	-7.23791	4.55635e-13	2.56763e-12
Rv3231c	162.282	1.31887	0.349851	3.76981	0.000163375	0.00028833
Rv3237c	706.366	-1.73861	0.343246	-5.0652	4.07977e-07	1.08488e-06
Rv3238c	1175.23	-1.13627	0.342298	-3.31953	0.000901679	0.001454
Rv3239c	2328.92	0.924094	0.195915	4.71681	2.39567e-06	5.59565e-06
Rv3241c	1821.77	-1.51984	0.305082	-4.98173	6.30176e-07	1.63348e-06
Rv3242c	295.262	1.67542	0.361137	4.6393	3.49592e-06	7.90091e-06
Rv3249c	10598.9	-5.04133	0.466291	-10.8116	3.0345e-27	5.87997e-26
Rv3253c	1506.76	1.33139	0.293894	4.53018	5.89321e-06	1.28698e-05
Rv3256c	336.843	0.706746	0.246526	2.86682	0.00414616	0.00611448
Rv3259	574.788	1.25085	0.341368	3.66423	0.000248082	0.000429646
Rv3263	1744.91	0.636875	0.287379	2.21615	0.026681	0.0350995
Rv3269	1394.83	-2.30073	0.269652	-8.5322	1.43589e-17	1.23393e-16
Rv3271c	947.249	1.09892	0.255378	4.30313	1.68405e-05	3.43791e-05
Rv3272	2006.81	-0.652443	0.24218	-2.69405	0.00705906	0.0101076
Rv3277	2616.89	-1.35417	0.275678	-4.91213	9.00908e-07	2.26435e-06
Rv3284	1019.76	-0.893338	0.246166	-3.629	0.00028452	0.00048828
Rv3289c	993.735	-3.67409	0.547094	-6.71565	1.87225e-11	8.84317e-11
Rv3292	909.144	-0.802274	0.364937	-2.19839	0.0279211	0.0365884
Rv3294c	832.088	1.58288	0.463683	3.4137	0.000640861	0.00104844
Rv3295	1834.48	-1.74092	0.3078	-5.656	1.54938e-08	5.01058e-08
Rv3300c	477.32	1.41327	0.281174	5.0263	5.00032e-07	1.31051e-06
Rv3311	1671.18	0.592831	0.238327	2.48747	0.0128655	0.0177964
Rv3312c	1296.4	1.10835	0.324966	3.41068	0.000648009	0.00105867
Rv3327	1271.55	1.55717	0.310698	5.01184	5.39131e-07	1.40674e-06
Rv3329	1200.98	0.522205	0.251467	2.07664	0.0378351	0.0487423
Rv3333c	505.834	0.951522	0.333422	2.85381	0.00431985	0.00635082
Rv3334	1944.48	-2.13122	0.460716	-4.6259	3.72978e-06	8.40134e-06
Rv3335c	1587.53	0.679045	0.19069	3.56099	0.000369465	0.000624314
Rv3342	876.39	0.730313	0.276229	2.64387	0.00819645	0.011648
Rv3346c	645.066	1.63047	0.339067	4.80869	1.51923e-06	3.66662e-06
Rv3348	23.8178	1.58489	0.540286	2.93343	0.00335244	0.00500959
Rv3349c	499.207	1.5099	0.440368	3.42872	0.000606428	0.000994861
Rv3351c	768.518	1.28292	0.339232	3.78185	0.000155667	0.000275447
Rv3352c	209.657	1.74313	0.45237	3.85332	0.000116528	0.000209564
Rv3353c	455.244	1.60323	0.348593	4.59913	4.24257e-06	9.48858e-06
Rv3354	769.845	0.806413	0.343158	2.34998	0.0187745	0.0253183
Rv3355c	380.623	1.04072	0.260385	3.99686	6.41881e-05	0.000119906
Rv3359	499.102	1.46289	0.306202	4.77753	1.7746e-06	4.23325e-06
Rv3361c	296.455	0.799817	0.245983	3.25152	0.00114791	0.00182126
Rv3362c	173.612	-0.934927	0.246753	-3.78892	0.000151303	0.000268327
Rv3364c	64.4659	1.96676	0.398721	4.93267	8.1114e-07	2.05634e-06
Rv3365c	1879.88	0.598371	0.140501	4.25884	2.05493e-05	4.13084e-05
Rv3368c	473.732	1.1681	0.235425	4.96167	6.98885e-07	1.79291e-06
Rv3369	476.063	1.43962	0.255062	5.64418	1.65968e-08	5.3563e-08
Rv3371	3493.53	-2.76165	0.412263	-6.69876	2.102e-11	9.85938e-11
Rv3376	1929.65	-2.20289	0.387059	-5.69135	1.26037e-08	4.15844e-08
Rv3377c	1952.06	-0.581235	0.274925	-2.11416	0.0345017	0.0446793
Rv3378c	432.668	-0.761695	0.321797	-2.36701	0.0179325	0.024245
Rv3382c	1117.62	0.356481	0.166823	2.13688	0.0326075	0.0423772
Rv3386	431.342	0.777816	0.142817	5.44624	5.14465e-08	1.53852e-07
Rv3387	433.097	1.1916	0.290682	4.09931	4.14388e-05	7.97082e-05
Rv3394c	297.547	1.63697	0.333272	4.91181	9.02372e-07	2.26575e-06
Rv3395A	534.889	1.15245	0.335025	3.43991	0.000581917	0.000956974
Rv3395c	462.171	0.952022	0.272349	3.49559	0.000473012	0.000787465
Rv3399	1060.26	0.699894	0.174795	4.00409	6.22578e-05	0.000116576
Rv3400	496.294	-1.20121	0.220991	-5.43558	5.46174e-08	1.62716e-07
Rv3401	1249.86	0.672381	0.188595	3.5652	0.000363573	0.000615017
Rv3402c	838.373	0.691622	0.201106	3.43908	0.000583686	0.000959217
Rv3403c	1321.57	0.410096	0.147991	2.77109	0.00558684	0.00809767
Rv3404c	653.664	-1.39208	0.324942	-4.28409	1.83492e-05	3.72019e-05
Rv3405c	619.094	1.19416	0.2338	5.10759	3.26292e-07	8.80541e-07
Rv3412	6748.83	-3.8336	0.306993	-12.4876	8.72737e-36	3.75118e-34
Rv3415c	153.008	1.53689	0.347327	4.42489	9.64913e-06	2.03031e-05
Rv3421c	71.8978	0.704675	0.262623	2.68322	0.00729162	0.0104248
Rv3422c	225.422	1.09374	0.196799	5.55767	2.73405e-08	8.53804e-08
Rv3424c	1554.84	-2.71326	0.372127	-7.29122	3.07158e-13	1.76399e-12
Rv3430a	53.0031	-0.453699	0.218768	-2.07388	0.0380901	0.0490442
Rv3430c	925.507	0.984065	0.271801	3.62054	0.000293993	0.000503805
Rv3433c	69.1708	1.03186	0.332533	3.10302	0.00191559	0.00294246
Rv3434c	329.367	-2.12432	0.334191	-6.35661	2.06252e-10	8.63739e-10
Rv3438	806.993	0.698455	0.142834	4.88997	1.00851e-06	2.51356e-06
Rv3439c	571.348	1.28778	0.23951	5.37672	7.58539e-08	2.21929e-07
Rv3446c	336.525	1.87764	0.472487	3.97395	7.06914e-05	0.000131276
Rv3463	683.071	-0.670153	0.281606	-2.37975	0.0173242	0.0234831
Rv3466	365.8	-0.949397	0.266453	-3.56309	0.000366514	0.00061977
Rv3467	406.524	1.52802	0.427565	3.57376	0.000351887	0.000596102
Rv3471c	382.545	1.23527	0.408934	3.02072	0.00252178	0.00382269
Rv3472	709.638	1.61197	0.327621	4.92023	8.64427e-07	2.17974e-06
Rv3481c	636.833	1.67088	0.232499	7.18659	6.64314e-13	3.66925e-12
Rv3483c	500.813	-0.605992	0.216441	-2.7998	0.00511337	0.00745023
Rv3484	4848.35	-1.84068	0.301271	-6.10971	9.98095e-10	3.86169e-09
Rv3486	912.008	0.848319	0.153924	5.51127	3.5625e-08	1.08949e-07
Rv3488	145.243	1.20237	0.283961	4.23428	2.29285e-05	4.57603e-05
Rv3489	156.068	-6.04104	0.507926	-11.8935	1.27864e-32	4.16926e-31
Rv3491	1487.52	-2.22896	0.247428	-9.00852	2.08851e-19	2.07884e-18
Rv3492c	770.147	-1.6604	0.386133	-4.30008	1.70736e-05	3.48398e-05
Rv3493c	280.971	-1.50971	0.369109	-4.09015	4.311e-05	8.26537e-05
Rv3510c	887.097	0.542885	0.174065	3.11887	0.00181549	0.00279597
Rv3517	429.901	1.32213	0.252064	5.24521	1.56101e-07	4.42473e-07
Rv3519	1686.69	-1.44482	0.211617	-6.82754	8.6384e-12	4.25885e-11
Rv3520c	2408.87	-0.826374	0.184218	-4.48585	7.2624e-06	1.55651e-05
Rv3521	733.666	0.382205	0.145027	2.63541	0.00840366	0.0119138
Rv3524	934.986	-0.841738	0.185791	-4.53056	5.88284e-06	1.28531e-05
Rv3525c	810.572	1.31568	0.227969	5.77131	7.86563e-09	2.67352e-08
Rv3528c	1453.59	-1.65731	0.28476	-5.82	5.88461e-09	2.02787e-08
Rv3530c	525.051	-1.67192	0.252543	-6.62034	3.58385e-11	1.63399e-10
Rv3531c	1089.48	-0.558408	0.223229	-2.50151	0.0123666	0.0171313
Rv3541c	134.563	-1.34535	0.234637	-5.73375	9.8234e-09	3.29164e-08
Rv3542c	734.811	-1.29992	0.188896	-6.88167	5.91546e-12	2.95648e-11
Rv3548c	797.993	0.768428	0.195817	3.92422	8.70094e-05	0.000158834
Rv3551	545.558	0.545327	0.19322	2.82231	0.00476797	0.00697493
Rv3553	362.482	1.24354	0.243422	5.10858	3.24592e-07	8.76956e-07
Rv3555c	782.127	1.44365	0.182696	7.90194	2.74603e-15	1.94069e-14
Rv3557c	1566.11	-1.76727	0.307607	-5.74524	9.17932e-09	3.08895e-08
Rv3559c	333.179	1.07853	0.22259	4.84534	1.26394e-06	3.09311e-06
Rv3566A	188.527	-1.97081	0.248057	-7.945	1.94184e-15	1.39106e-14
Rv3572	661.849	-1.24495	0.155469	-8.0077	1.16869e-15	8.54028e-15
Rv3575c	1020.49	1.59244	0.333316	4.77757	1.77422e-06	4.23325e-06
Rv3577	675.651	1.05266	0.177927	5.91624	3.29394e-09	1.17276e-08
Rv3583c	51632.6	-7.01568	0.403433	-17.39	9.82933e-68	9.29461e-65
Rv3586	735.072	0.582922	0.144382	4.03737	5.40549e-05	0.000102188
Rv3587c	893.404	-1.09094	0.237617	-4.59117	4.40777e-06	9.82089e-06
Rv3591c	745.719	2.18487	0.355974	6.13773	8.37067e-10	3.27079e-09
Rv3594	614.395	1.63852	0.25633	6.39224	1.63471e-10	6.91936e-10
Rv3600c	647.967	0.825362	0.140396	5.87881	4.13218e-09	1.45689e-08
Rv3603c	525.23	-1.37054	0.188408	-7.27434	3.48126e-13	1.98306e-12
Rv3604c	800.703	0.560357	0.198687	2.8203	0.00479787	0.00701649
Rv3612c	911.12	-4.21544	0.357451	-11.7931	4.23877e-32	1.31848e-30
Rv3613c	514.275	-4.53464	0.380883	-11.9056	1.10669e-32	3.63364e-31
Rv3618	1201.88	0.663468	0.154349	4.2985	1.71954e-05	3.50582e-05
Rv3626c	1161.74	-2.14606	0.340141	-6.30931	2.80278e-10	1.15835e-09
Rv3629c	1477.36	0.543344	0.137444	3.95319	7.71162e-05	0.000141966
Rv3630	1169.76	1.6872	0.292573	5.76677	8.08063e-09	2.74069e-08
Rv3631	503.105	0.778965	0.187698	4.15011	3.32319e-05	6.46586e-05
Rv3632	175.832	-0.561529	0.223068	-2.5173	0.0118257	0.016435
Rv3633	2250.87	-1.41064	0.290218	-4.86064	1.17008e-06	2.88733e-06
Rv3635	1528.97	1.26221	0.27572	4.57787	4.69725e-06	1.03973e-05
Rv3638	784.555	1.61725	0.376677	4.29346	1.75907e-05	3.57869e-05
Rv3639c	394.26	2.23529	0.401414	5.56855	2.56861e-08	8.0533e-08
Rv3640c	837.07	1.40958	0.340164	4.14381	3.41582e-05	6.63517e-05
Rv3642c	642.757	-2.43607	0.289218	-8.42295	3.67125e-17	3.01348e-16
Rv3643	502.566	2.09556	0.457553	4.57993	4.65136e-06	1.03102e-05
Rv3644c	586.389	0.473655	0.161376	2.93509	0.00333447	0.00498432
Rv3645	3442.96	-1.29645	0.246955	-5.24974	1.52314e-07	4.32517e-07
Rv3647c	558.568	0.65593	0.128317	5.11181	3.19079e-07	8.63541e-07
Rv3649	1025.2	1.99087	0.267817	7.43369	1.05607e-13	6.35253e-13
Rv3651	1216.57	-0.637967	0.25041	-2.54769	0.0108438	0.0151282
Rv3654c	48.7672	2.00745	0.4151	4.83605	1.32443e-06	3.23279e-06
Rv3655c	4.33423	1.47709	0.573792	2.57426	0.0100453	0.0140849
Rv3656c	28.7054	0.705663	0.288887	2.4427	0.0145779	0.0199896
Rv3657c	9.1499	1.64739	0.396774	4.15196	3.29634e-05	6.41891e-05
Rv3658c	158.47	1.28249	0.281947	4.5487	5.39778e-06	1.18701e-05
Rv3660c	588.656	0.958624	0.226623	4.23003	2.33657e-05	4.65934e-05
Rv3661	1391.69	-0.875962	0.206074	-4.25071	2.13094e-05	4.27091e-05
Rv3662c	415.354	2.20774	0.356043	6.20077	5.61876e-10	2.24371e-09
Rv3668c	1058.12	0.691275	0.192402	3.59286	0.000327069	0.000555254
Rv3669	512.432	0.541888	0.172902	3.13407	0.00172402	0.00266902
Rv3671c	1196.83	0.605191	0.157371	3.84563	0.000120242	0.000215668
Rv3672c	576.62	0.663972	0.194628	3.41149	0.000646095	0.00105627
Rv3675	924.404	-1.09641	0.228383	-4.80077	1.5806e-06	3.80115e-06
Rv3678A	507.684	-1.0287	0.335192	-3.06898	0.00214793	0.00328229
Rv3679	9752.61	-3.61655	0.332416	-10.8796	1.44226e-27	2.93922e-26
Rv3680	4769.01	-3.23476	0.348385	-9.285	1.61708e-20	1.79053e-19
Rv3683	1493.71	-1.56457	0.216782	-7.21722	5.30614e-13	2.95842e-12
Rv3684	1069.09	-1.2617	0.215253	-5.86147	4.58796e-09	1.60505e-08
Rv3686c	392.21	-0.665415	0.304277	-2.18687	0.028752	0.0375835
Rv3688c	1709.87	-2.34698	0.296887	-7.90529	2.67308e-15	1.8948e-14
Rv3690	475.101	0.223498	0.0912557	2.44914	0.0143197	0.0196526
Rv3693	411.537	0.880583	0.241356	3.64848	0.000263795	0.000455857
Rv3694c	1911.73	-0.739726	0.149347	-4.95308	7.30495e-07	1.86792e-06
Rv3695	1097.78	0.539951	0.13122	4.11487	3.87402e-05	7.47301e-05
Rv3698	751.002	-0.492613	0.167178	-2.94664	0.00321243	0.00481254
Rv3705c	737.583	-0.784853	0.166877	-4.70319	2.56132e-06	5.94498e-06
Rv3707c	606.165	1.11988	0.212158	5.27854	1.30221e-07	3.72239e-07
Rv3712	283.384	1.75764	0.231462	7.59362	3.11092e-14	2.0066e-13
Rv3714c	570.784	1.02099	0.176591	5.78167	7.39631e-09	2.52672e-08
Rv3716c	789.147	-2.06953	0.283772	-7.29291	3.03334e-13	1.74472e-12
Rv3717	912.448	1.01365	0.24131	4.20063	2.66178e-05	5.26565e-05
Rv3719	1497.76	-1.20737	0.182822	-6.6041	3.99952e-11	1.81301e-10
Rv3720	1190.06	-0.42183	0.147633	-2.85729	0.00427276	0.00628355
Rv3722c	2425.12	-2.72417	0.278794	-9.77126	1.49575e-22	2.00337e-21
Rv3725	1318.4	0.438049	0.122419	3.57828	0.000345864	0.000586319
Rv3727	1267.8	-0.654052	0.197751	-3.30745	0.000941492	0.00151304
Rv3728	1630.25	1.33662	0.216899	6.16243	7.16387e-10	2.82964e-09
Rv3730c	1184.87	1.12941	0.257132	4.39235	1.12131e-05	2.34271e-05
Rv3733c	494.607	-0.371556	0.155471	-2.38987	0.0168543	0.0228854
Rv3735	684.359	-0.611657	0.15394	-3.97335	7.087e-05	0.000131453
Rv3736	845.318	-0.752102	0.204601	-3.67595	0.000236967	0.0004113
Rv3737	956.94	1.14927	0.222572	5.16359	2.42255e-07	6.68854e-07
Rv3740c	24206.6	-5.13614	0.401572	-12.7901	1.86263e-37	8.89545e-36
Rv3741c	19802.4	-7.67889	0.412264	-18.6262	1.97187e-77	3.10767e-74
Rv3742c	59778.5	-10.2004	0.492506	-20.7111	2.74857e-95	1.29952e-91
Rv3747	590.95	-0.65892	0.228163	-2.88793	0.00387788	0.00574034
Rv3748	447.838	1.2403	0.229294	5.40919	6.33121e-08	1.86737e-07
Rv3750c	886.186	-2.93751	0.40444	-7.26316	3.78152e-13	2.14377e-12
Rv3752c	69.1934	1.79229	0.404912	4.42637	9.5832e-06	2.01913e-05
Rv3753c	519.686	-0.361213	0.136534	-2.64559	0.00815483	0.0115923
Rv3755c	1354.26	-3.84415	0.296941	-12.9458	2.4803e-38	1.27466e-36
Rv3762c	1489.94	1.02749	0.230384	4.45992	8.199e-06	1.74459e-05
Rv3766	978.707	-0.413969	0.140101	-2.95478	0.00312888	0.0046963
Rv3767c	1418.4	0.512821	0.208868	2.45524	0.0140791	0.0193337
Rv3768	454.981	0.51883	0.20107	2.58034	0.00987038	0.0138643
Rv3769	856.832	-0.519421	0.165399	-3.14042	0.00168707	0.00261695
Rv3770c	779.05	2.27368	0.342249	6.64335	3.06634e-11	1.41303e-10
Rv3771c	423.841	1.86927	0.353691	5.28504	1.2568e-07	3.60568e-07
Rv3773c	878.566	0.799216	0.199032	4.01551	5.93166e-05	0.000111333
Rv3778c	849.606	0.55639	0.102825	5.41103	6.26621e-08	1.85051e-07
Rv3779	1559.15	-0.480063	0.12442	-3.85842	0.000114123	0.000205552
Rv3780	298.914	-0.460465	0.132834	-3.46646	0.000527353	0.000871183
Rv3785	1101.18	0.462998	0.125627	3.6855	0.000228255	0.000396615
Rv3786c	641.999	0.392155	0.120858	3.24476	0.00117548	0.00186187
Rv3787c	428.393	1.93808	0.290786	6.66495	2.64749e-11	1.22599e-10
Rv3788	427.969	0.44602	0.103909	4.29242	1.76735e-05	3.594e-05
Rv3807c	145.709	1.1436	0.276802	4.13147	3.60455e-05	6.97026e-05
Rv3813c	560.65	0.942322	0.190512	4.94627	7.56506e-07	1.92921e-06
Rv3814c	904.943	-1.62127	0.191078	-8.48487	2.15964e-17	1.80722e-16
Rv3815c	664.487	-1.03478	0.134295	-7.70526	1.30576e-14	8.68306e-14
Rv3816c	1424.21	-1.36625	0.143981	-9.48911	2.33014e-21	2.82485e-20
Rv3817	415.52	0.835052	0.231047	3.61421	0.000301259	0.000515324
Rv3818	1198.96	-1.20406	0.198844	-6.05529	1.40164e-09	5.28464e-09
Rv3821	835.442	-1.50209	0.202315	-7.42453	1.13181e-13	6.78226e-13
Rv3822	5291.41	-2.93781	0.436535	-6.72983	1.69864e-11	8.0715e-11
Rv3827c	1089.53	-0.348091	0.11421	-3.04783	0.002305	0.00350905
Rv3829c	1274.75	0.996604	0.206118	4.83511	1.33073e-06	3.24648e-06
Rv3830c	507.321	1.36352	0.289029	4.71758	2.38667e-06	5.58151e-06
Rv3831	654.015	1.21794	0.257651	4.72708	2.27772e-06	5.3471e-06
Rv3832c	669.434	1.13874	0.332184	3.42804	0.000607962	0.000997032
Rv3835	947.452	0.541404	0.149065	3.63201	0.000281223	0.000482972
Rv3836	365.429	0.418583	0.183617	2.27965	0.0226283	0.0300609
Rv3837c	2758.07	-2.22098	0.333806	-6.6535	2.86206e-11	1.32276e-10
Rv3839	737.613	0.896617	0.299042	2.9983	0.00271488	0.00410226
Rv3840	281.392	0.888189	0.263213	3.37441	0.000739736	0.00120395
Rv3843c	1430.22	-1.30448	0.185774	-7.02183	2.18987e-12	1.14279e-11
Rv3845	296.178	1.47652	0.28101	5.25435	1.48548e-07	4.22331e-07
Rv3847	2941.54	-3.47917	0.30896	-11.2609	2.04682e-29	4.83868e-28
Rv3848	6430.09	-2.8727	0.297939	-9.6419	5.31946e-22	6.81583e-21
Rv3850	304.522	1.44867	0.248485	5.82999	5.54294e-09	1.91993e-08
Rv3851	68.5536	1.53954	0.351637	4.3782	1.19661e-05	2.48576e-05
Rv3857c	462.74	-2.79641	0.414276	-6.7501	1.4774e-11	7.09152e-11
Rv3861	242.873	1.95887	0.469672	4.17073	3.03628e-05	5.95666e-05
Rv3863	1912.86	-1.69271	0.288805	-5.86108	4.59864e-09	1.60698e-08
Rv3888c	1392.16	-1.70806	0.281564	-6.06634	1.30854e-09	4.96533e-09
Rv3897c	208.303	-1.25096	0.234674	-5.33062	9.78758e-08	2.84074e-07
Rv3898c	513.716	-2.54832	0.268432	-9.49337	2.23676e-21	2.71861e-20
Rv3899c	253.604	1.68489	0.205576	8.19594	2.48651e-16	1.92725e-15
Rv3900c	1312.73	-0.790061	0.217595	-3.63087	0.000282464	0.000484927
Rv3901c	199.785	0.891353	0.169807	5.24922	1.52746e-07	4.33484e-07
Rv3902c	551.31	-1.14966	0.263645	-4.36062	1.29692e-05	2.67649e-05
Rv3903c	1224.42	0.861647	0.145353	5.92797	3.06694e-09	1.09936e-08
Rv3906c	248.267	1.45426	0.238913	6.08699	1.15054e-09	4.40111e-09
Rv3909	1212.12	1.00287	0.202175	4.9604	7.03498e-07	1.80376e-06
Rv3910	2220.62	0.794049	0.203474	3.90246	9.52218e-05	0.000173157
Rv3912	244.9	1.79472	0.334668	5.36269	8.19921e-08	2.39148e-07
Rv3916c	3027.92	-2.38432	0.268489	-8.88053	6.65453e-19	6.35609e-18
Rv3920c	2076.84	-2.0991	0.383648	-5.47143	4.46413e-08	1.34692e-07
Rv3921c	3445.38	-3.23501	0.432545	-7.47901	7.48856e-14	4.60415e-13
Rv3922c	1121.37	-3.96696	0.488407	-8.12223	4.57695e-16	3.49029e-15
TB11.2	959.486	-2.16602	0.308176	-7.02852	2.08739e-12	1.09223e-11
TB15.3	2095.15	-2.5008	0.278328	-8.98509	2.58531e-19	2.54653e-18
TB16.3	1148.45	-3.69804	0.386224	-9.57486	1.01992e-21	1.269e-20
TB18.5	1117.13	-2.76123	0.405572	-6.80824	9.87976e-12	4.85567e-11
TB18.6	566.515	0.599718	0.187275	3.20234	0.00136315	0.00213835
TB27.3	1195.61	-0.827282	0.165264	-5.00583	5.56226e-07	1.44895e-06
TB31.7	32160	-5.64065	0.531407	-10.6146	2.54987e-26	4.60144e-25
TB7.3	271.218	-0.64662	0.274536	-2.35532	0.0185066	0.0249855
TB8.4	5033.46	-4.99935	0.370887	-13.4794	2.06677e-41	1.50333e-39
TB9.4	656.32	0.614894	0.204297	3.0098	0.00261416	0.00395765
aac	291.296	-0.610008	0.242728	-2.51313	0.0119665	0.0166209
accA1	2664.96	-0.989945	0.398615	-2.48346	0.0130113	0.0179875
accA3	3939.51	-2.02737	0.273623	-7.40935	1.26921e-13	7.5768e-13
accD3	558.767	1.81774	0.282747	6.42885	1.2857e-10	5.49121e-10
accD4	9674.8	-3.23393	0.286083	-11.3042	1.25144e-29	3.03425e-28
accD5	3314.45	-1.41157	0.299888	-4.707	2.51391e-06	5.8493e-06
accD6	2562.66	-1.18939	0.245573	-4.84333	1.27679e-06	3.12134e-06
accE5	1302.81	-2.74979	0.3998	-6.87791	6.07351e-12	3.02587e-11
aceAa	2019.27	-1.19075	0.203414	-5.85383	4.8037e-09	1.67245e-08
aceAb	1622.8	-0.597595	0.153246	-3.89959	9.63576e-05	0.000175088
aceE	3522.75	-0.975636	0.178614	-5.46226	4.70121e-08	1.41216e-07
acg	7651.17	-3.6956	0.442396	-8.3536	6.62138e-17	5.3332e-16
ackA	1224.37	0.463227	0.134072	3.45506	0.000550161	0.00090696
acn	11762	-3.1499	0.43224	-7.28738	3.16032e-13	1.80896e-12
acpM	5587.65	-6.51278	0.471372	-13.8167	2.0222e-43	1.80395e-41
acrA1	1174.26	0.932189	0.183514	5.07967	3.78084e-07	1.00879e-06
acs	2036.56	1.11968	0.226651	4.9401	7.80834e-07	1.98706e-06
acyP	15.1272	1.39943	0.416736	3.35808	0.000784859	0.00127519
add	976.292	1.17145	0.296335	3.95312	7.71387e-05	0.000141966
adh	849.967	1.16474	0.286364	4.06733	4.75557e-05	9.06261e-05
adhA	793.956	0.755732	0.216138	3.49653	0.000471353	0.00078498
adhB	1185.59	-1.81304	0.206745	-8.76949	1.79472e-18	1.65731e-17
adhC	2316.82	-1.13963	0.231958	-4.91309	8.96505e-07	2.25582e-06
adhD	3329.16	-4.18698	0.325083	-12.8798	5.85232e-38	2.88227e-36
adhE1	718.24	1.59233	0.373124	4.26758	1.97608e-05	3.98418e-05
adi	2897.66	-1.28398	0.211143	-6.08109	1.19367e-09	4.55134e-09
adk	746.142	-3.26001	0.45504	-7.16423	7.82261e-13	4.26589e-12
adoK	4615.28	-2.95993	0.257211	-11.5078	1.20495e-30	3.21864e-29
aftA	851.661	1.98052	0.244354	8.10512	5.26935e-16	4.00539e-15
aftC	668.918	0.6274	0.160023	3.9207	8.82934e-05	0.00016093
aftD	931.802	0.679561	0.202839	3.35024	0.00080741	0.00131003
agpS	1350.43	0.946874	0.171893	5.50852	3.61864e-08	1.10451e-07
ahpC	1053.5	-2.06361	0.305962	-6.74465	1.53391e-11	7.33301e-11
ahpD	508.123	-1.51592	0.28601	-5.30025	1.15645e-07	3.33601e-07
ahpE	368.914	-2.7624	0.364452	-7.57961	3.46603e-14	2.21751e-13
alaS	19378.9	-3.76489	0.328365	-11.4656	1.96463e-30	5.13192e-29
ald	13747.5	-4.41671	0.509418	-8.67012	4.3167e-18	3.8875e-17
aldA	1528.75	1.00777	0.306715	3.2857	0.00101728	0.0016271
aldC	712.648	0.472829	0.162261	2.914	0.00356825	0.00531527
alkA	932.078	1.4926	0.300111	4.97349	6.5759e-07	1.69895e-06
alkB	63369.2	-6.6954	0.508351	-13.1708	1.29187e-39	7.18581e-38
alr	1519.27	-1.36427	0.212667	-6.41507	1.40755e-10	5.98999e-10
amiA1	1441.68	1.1616	0.227791	5.09941	3.40712e-07	9.15797e-07
amiA2	895.52	1.57369	0.269624	5.83661	5.32732e-09	1.84795e-08
amiB1	1180.82	0.742281	0.2549	2.91205	0.00359067	0.00534531
amiB2	942.596	2.20195	0.360086	6.11507	9.65152e-10	3.74958e-09
amiD	1138.74	1.5751	0.287883	5.47132	4.46694e-08	1.34692e-07
ansA	494.427	0.407805	0.166864	2.44394	0.0145279	0.0199327
ansP1	2739.23	-1.77216	0.288574	-6.1411	8.19518e-10	3.20752e-09
ansP2	3114.03	-1.29091	0.202853	-6.36376	1.96875e-10	8.25931e-10
aofH	1050.67	1.71224	0.287835	5.94867	2.7033e-09	9.81659e-09
apa	503.681	-0.363627	0.129113	-2.81635	0.00485726	0.00708801
aprB	18.9427	-3.61475	0.633758	-5.70368	1.17248e-08	3.88473e-08
apt	796.856	-0.872391	0.208553	-4.18306	2.87613e-05	5.6589e-05
arcA	1641.67	0.418077	0.182473	2.29117	0.0219534	0.02923
arfA	698.588	-0.757961	0.163956	-4.62294	3.7834e-06	8.50216e-06
arfB	3.01979	-1.16819	0.537318	-2.17411	0.0296968	0.0387328
arfC	256.124	0.766565	0.187436	4.08975	4.31847e-05	8.27187e-05
argA	481.688	0.583596	0.232462	2.5105	0.0120561	0.0167356
argB	425.25	0.727181	0.329217	2.20882	0.0271872	0.0357059
argC	422.44	0.876061	0.276995	3.16274	0.00156293	0.00243477
argG	845.839	0.437828	0.182686	2.39661	0.0165474	0.0224817
argH	479.706	0.984658	0.201578	4.88476	1.03555e-06	2.57824e-06
argS	1651.11	0.404656	0.0975335	4.14889	3.34091e-05	6.49499e-05
argV	385.476	1.59266	0.341922	4.65796	3.19355e-06	7.28018e-06
argW	19.8243	1.03187	0.357882	2.88328	0.00393559	0.00581846
aroA	778.447	1.83654	0.336098	5.4643	4.64736e-08	1.39776e-07
aroB	318.003	-0.541735	0.169822	-3.19002	0.00142263	0.00222795
aroG	3668.48	-2.37212	0.336974	-7.03947	1.92969e-12	1.01373e-11
arsB1	1379.63	0.555754	0.157933	3.51892	0.000433315	0.00072701
arsB2	434.945	1.98318	0.41718	4.75376	1.99664e-06	4.72953e-06
asd	606.386	0.40981	0.141075	2.90492	0.0036735	0.0054565
ask	2126.59	-0.867459	0.147533	-5.87977	4.10847e-09	1.44962e-08
asnB	1303.31	0.7167	0.150563	4.76013	1.93467e-06	4.59192e-06
asnT	289.48	0.408299	0.195967	2.08351	0.0372045	0.0479691
aspB	1010.12	1.43757	0.300273	4.78755	1.68831e-06	4.04373e-06
aspC	1992.44	-1.58006	0.273575	-5.7756	7.66811e-09	2.6139e-08
aspS	1261.05	1.17597	0.177812	6.61359	3.75114e-11	1.70532e-10
atpA	5303.94	-2.71997	0.250566	-10.8553	1.88161e-27	3.73793e-26
atpB	2772.1	-4.99793	0.424054	-11.7861	4.60433e-32	1.42283e-30
atpC	790.77	-3.76108	0.439889	-8.55008	1.23006e-17	1.06515e-16
atpD	4654.83	-2.75535	0.294385	-9.3597	7.99642e-21	9.19881e-20
atpE	344.846	-2.65774	0.289039	-9.19508	3.74718e-20	3.99024e-19
atpF	1640.19	-3.93287	0.293688	-13.3913	6.79618e-41	4.59034e-39
atpG	2357.8	-3.39575	0.292688	-11.6019	4.02889e-31	1.1615e-29
atpH	3778.95	-1.98189	0.210339	-9.42237	4.41024e-21	5.22597e-20
atsA	9354.75	-3.22796	0.321202	-10.0496	9.22205e-24	1.35831e-22
atsD	2425.37	-0.48002	0.1358	-3.53476	0.000408148	0.000686734
atsF	899.218	1.72673	0.227685	7.58386	3.35429e-14	2.14893e-13
bacA	1378.79	0.658136	0.135843	4.84483	1.2672e-06	3.0995e-06
bcp	839.296	-1.12227	0.160956	-6.97252	3.11305e-12	1.59984e-11
bcpB	1021.7	-1.62378	0.218248	-7.44006	1.00637e-13	6.06128e-13
betP	2019.33	0.337105	0.149331	2.25743	0.0239814	0.0317602
bfrA	2026.05	-3.27577	0.329075	-9.95446	2.41129e-23	3.45472e-22
bfrB	91666.6	-7.68364	0.443885	-17.31	3.95657e-67	3.11778e-64
bioA	559.624	1.4213	0.214194	6.63559	3.23204e-11	1.4836e-10
bioB	1014.36	0.708597	0.190663	3.71649	0.000202009	0.000353348
bioD	35.9612	0.845486	0.362158	2.33458	0.0195654	0.0263098
bioF1	150.486	2.0552	0.291066	7.06094	1.65375e-12	8.77548e-12
bioF2	1246.78	0.526848	0.168042	3.13522	0.00171728	0.00266032
birA	1063.87	1.536	0.308792	4.97421	6.55146e-07	1.69356e-06
bisC	2365.03	0.566576	0.109054	5.19535	2.04334e-07	5.69965e-07
bkdA	9363.57	-3.88097	0.37116	-10.4563	1.37086e-25	2.29026e-24
bkdB	4684	-3.16204	0.39309	-8.04406	8.69099e-16	6.48123e-15
bkdC	4396.22	-2.56594	0.303372	-8.45809	2.71798e-17	2.25449e-16
blaI	2206.94	-3.49592	0.33061	-10.5741	3.92787e-26	6.95542e-25
bpoA	888.535	1.44743	0.268543	5.38995	7.04763e-08	2.06579e-07
bpoB	943.645	1.45729	0.256292	5.68607	1.3e-08	4.2713e-08
bpoC	475.564	0.376926	0.129962	2.90028	0.00372827	0.00552925
cadI	996.701	-3.1689	0.342978	-9.23938	2.47938e-20	2.70728e-19
caeA	3178.4	-0.890332	0.158039	-5.63363	1.76454e-08	5.68307e-08
canA	545.149	-0.433251	0.204744	-2.11606	0.03434	0.0444942
canB	564.696	0.671783	0.161057	4.1711	3.03132e-05	5.9494e-05
carA	742.606	0.507839	0.219936	2.30903	0.0209419	0.0279936
cbs	2033.38	-0.610065	0.138383	-4.40853	1.04074e-05	2.1821e-05
ccdA	271.742	1.29515	0.318464	4.06686	4.76501e-05	9.07694e-05
cdd	294.384	1.5002	0.288406	5.20169	1.9748e-07	5.5215e-07
cdh	563.616	-1.99094	0.350188	-5.68535	1.30545e-08	4.28325e-08
cdsA	1250.16	-1.13008	0.229994	-4.91351	8.94614e-07	2.25226e-06
celA1	746.203	1.0784	0.172946	6.23549	4.5038e-10	1.81534e-09
ceoB	675.133	0.384712	0.114674	3.35484	0.000794099	0.00128976
ceoC	511.108	1.06615	0.201319	5.29583	1.18479e-07	3.40799e-07
cfp2	692.44	0.777304	0.284653	2.7307	0.00631996	0.00910444
chaA	1115.61	0.902403	0.160797	5.61206	1.99931e-08	6.36119e-08
choD	3775.41	-1.63769	0.298333	-5.48947	4.03148e-08	1.2242e-07
citA	855.286	-0.369801	0.153953	-2.40204	0.0163041	0.0222021
citE	1537.73	-0.881648	0.311053	-2.8344	0.00459119	0.00672464
clgR	3710.5	-4.14797	0.439528	-9.43732	3.82424e-21	4.56591e-20
clp6	3591.18	-2.18398	0.250771	-8.70903	3.06482e-18	2.78128e-17
clpB	3753.72	-0.969587	0.343935	-2.8191	0.0048159	0.00704068
clpC1	25036.2	-4.14628	0.319448	-12.9795	1.59907e-38	8.49482e-37
clpC2	430.25	1.78939	0.326682	5.47745	4.31493e-08	1.30441e-07
clpP1	2344.76	-3.63274	0.31213	-11.6386	2.62423e-31	7.75459e-30
clpP2	3990.43	-2.79997	0.279508	-10.0175	1.27696e-23	1.84632e-22
clpX	14693	-4.97204	0.412693	-12.0478	1.99206e-33	7.13519e-32
cmaA1	617.763	-0.634767	0.237827	-2.66903	0.00760705	0.0108593
cmaA2	2049.44	-3.40738	0.328314	-10.3784	3.10852e-25	5.12093e-24
cmk	454.808	0.757568	0.219254	3.45521	0.000549866	0.000906789
cmr	608.089	1.61328	0.356945	4.51969	6.19296e-06	1.34746e-05
cmtR	1146.57	-1.16575	0.268028	-4.34937	1.3653e-05	2.81148e-05
coaE	1681.88	-1.02133	0.352646	-2.89619	0.00377724	0.00559662
cobC	424.392	1.71698	0.307889	5.57661	2.45252e-08	7.7149e-08
cobD	335.011	1.68038	0.296834	5.66101	1.50486e-08	4.88331e-08
cobG	205.224	-0.635679	0.212629	-2.98961	0.00279332	0.00421673
cobIJ	631.092	1.1065	0.220297	5.02275	5.09355e-07	1.33125e-06
cobK	308.06	1.18633	0.256529	4.62454	3.75434e-06	8.44861e-06
cobL	242.427	1.49728	0.346947	4.3156	1.59173e-05	3.26071e-05
cobM	184.768	1.95961	0.299529	6.54229	6.05849e-11	2.68711e-10
cobN	1876.16	1.29656	0.222636	5.82365	5.75765e-09	1.98893e-08
cobQ1	656.372	1.43554	0.251591	5.70584	1.15773e-08	3.83853e-08
cobQ2	346.148	1.82355	0.242185	7.52957	5.0909e-14	3.21788e-13
cobS	127.191	1.34659	0.335779	4.01035	6.06301e-05	0.000113663
cobU	374.492	2.10374	0.358129	5.87427	4.24715e-09	1.4952e-08
cpsY	1330.84	-0.418462	0.184546	-2.26753	0.0233581	0.0309868
crp	2040.39	-1.55178	0.194063	-7.99626	1.28256e-15	9.3148e-15
csd	1302.44	-1.28123	0.253386	-5.05643	4.27171e-07	1.1302e-06
csoR	1452.56	-2.6274	0.366171	-7.17533	7.21334e-13	3.96566e-12
csp	2663.37	-0.584295	0.223007	-2.62007	0.00879119	0.0124222
cspA	7775.39	-6.16159	0.49111	-12.5462	4.16834e-36	1.84186e-34
cstA	1986.87	1.25927	0.24208	5.20187	1.97298e-07	5.51968e-07
ctaC	4722.25	-3.72693	0.378678	-9.84196	7.42467e-23	1.02073e-21
ctaD	2198.99	-1.12959	0.258471	-4.37027	1.24092e-05	2.56773e-05
ctaE	2532.76	-3.26253	0.291194	-11.204	3.89779e-29	8.98964e-28
ctpA	1863.09	0.643385	0.209878	3.06553	0.00217286	0.00331717
ctpC	6518.54	-1.64477	0.38112	-4.31563	1.5915e-05	3.26071e-05
ctpD	1143.84	1.25864	0.224035	5.61804	1.9314e-08	6.1784e-08
ctpE	2263.14	0.463981	0.211622	2.1925	0.0283433	0.0371108
ctpF	22665.2	-4.07874	0.532929	-7.65343	1.95683e-14	1.28142e-13
ctpG	3776.68	-1.18454	0.358412	-3.30495	0.000949917	0.00152555
ctpH	3819.69	-0.65893	0.216058	-3.04978	0.00229008	0.00348824
ctpI	3462.52	0.379315	0.120256	3.15424	0.00160917	0.00250351
ctpJ	1500.28	1.55858	0.348426	4.47322	7.70516e-06	1.6447e-05
cwlM	2024.04	-1.86028	0.202393	-9.19142	3.87688e-20	4.11907e-19
cya	2457.01	-1.41195	0.209976	-6.72432	1.7641e-11	8.34899e-11
cycA	1347.15	0.830274	0.144534	5.74451	9.21871e-09	3.1e-08
cydA	5455.56	-3.95493	0.436202	-9.06674	1.22634e-19	1.24691e-18
cydB	2726.33	-2.55696	0.455284	-5.61619	1.95218e-08	6.2322e-08
cyp123	1271.64	-3.03035	0.424641	-7.13625	9.59107e-13	5.17655e-12
cyp125	1833.98	-1.26139	0.182906	-6.89635	5.33538e-12	2.67789e-11
cyp126	1234.37	-0.5005	0.158031	-3.1671	0.0015397	0.00240333
cyp128	680.019	1.36309	0.32703	4.16809	3.07168e-05	6.02111e-05
cyp132	8954.82	-3.49327	0.307613	-11.3561	6.91948e-30	1.72186e-28
cyp135A1	1103.58	0.508053	0.228583	2.22262	0.0262415	0.034579
cyp135B1	1132.27	-0.683226	0.187518	-3.64351	0.00026894	0.00046325
cyp136	1852.71	-1.42948	0.171835	-8.31888	8.87989e-17	7.06803e-16
cyp137	1458.98	1.09609	0.152886	7.16933	7.53654e-13	4.12894e-12
cyp138	1496.1	1.24815	0.229924	5.42852	5.68221e-08	1.68965e-07
cyp139	952.622	1.09933	0.211462	5.19875	2.00636e-07	5.60312e-07
cyp140	3175.14	-1.7728	0.240463	-7.37244	1.67536e-13	9.83987e-13
cyp141	1720.52	-1.02512	0.260647	-3.93298	8.38995e-05	0.000153335
cyp144	949.78	0.954951	0.261999	3.64487	0.00026753	0.000461467
cyp51	2457.07	-2.58274	0.399123	-6.47105	9.73267e-11	4.22166e-10
cysA1	682.161	0.830852	0.180902	4.59283	4.37282e-06	9.74761e-06
cysA2	722.895	-3.49822	0.381112	-9.17898	4.35195e-20	4.60314e-19
cysD	3566.78	-3.13693	0.437546	-7.16937	7.53438e-13	4.12894e-12
cysE	707.359	0.697172	0.210205	3.31662	0.000911133	0.00146825
cysH	1378.43	-3.63181	0.354874	-10.2341	1.39504e-24	2.18402e-23
cysK1	2472.64	-2.32082	0.36017	-6.44367	1.16617e-10	5.01242e-10
cysK2	632.776	1.34616	0.263894	5.10113	3.37623e-07	9.09562e-07
cysM	1255.55	-1.43457	0.223046	-6.43174	1.26155e-10	5.40271e-10
cysO	321.099	-4.82923	0.375934	-12.8459	9.0633e-38	4.37258e-36
cysQ	1677.14	-1.55896	0.222743	-6.99893	2.57922e-12	1.33859e-11
cysS1	2116.7	-1.8461	0.282324	-6.53893	6.19612e-11	2.74557e-10
cysT	681.222	-0.545602	0.192326	-2.83686	0.00455594	0.00668129
cysU	5.67653	-6.5095	0.837379	-7.77366	7.62481e-15	5.21709e-14
cysW	597.46	-1.31217	0.30546	-4.29572	1.74125e-05	3.54397e-05
dacB1	402.604	1.08792	0.292993	3.71312	0.00020472	0.000357741
dacB2	525.72	1.962	0.309213	6.34516	2.22196e-10	9.27222e-10
dapA	1256.63	-0.728184	0.187606	-3.88145	0.000103837	0.000188173
dapB	542.668	-1.21313	0.267466	-4.53562	5.74342e-06	1.25892e-05
dapC	755.697	1.08326	0.262098	4.13303	3.58013e-05	6.92871e-05
dapD	1213.2	1.40057	0.228944	6.11751	9.50472e-10	3.69863e-09
dapE	695.019	0.784601	0.167272	4.69058	2.72429e-06	6.28929e-06
dapF	996.763	-0.93179	0.221953	-4.19815	2.69106e-05	5.31911e-05
dcd	244.563	-1.32078	0.231253	-5.71139	1.1206e-08	3.71804e-08
dctA	1191	0.393819	0.145255	2.71121	0.00670375	0.00961922
ddlA	1045.03	0.869692	0.215895	4.02832	5.61775e-05	0.000105862
ddn	760.908	-0.333522	0.137013	-2.43423	0.0149235	0.0204398
dedA	728.634	1.69946	0.258271	6.58015	4.69967e-11	2.12023e-10
def	347.88	0.467788	0.20147	2.32188	0.0202394	0.0271466
deoA	602.631	1.66297	0.308568	5.38933	7.07208e-08	2.07167e-07
deoD	499.271	1.6124	0.33118	4.86866	1.12357e-06	2.77983e-06
desA1	59305.2	-7.43281	0.414062	-17.951	4.71572e-72	5.57398e-69
desA2	33767.4	-6.65422	0.401231	-16.5845	9.01985e-62	4.73843e-59
desA3	43785.3	-5.81538	0.399539	-14.5552	5.41082e-48	7.10621e-46
devR	7203.28	-4.03085	0.46762	-8.61993	6.69949e-18	5.94281e-17
devS	12894	-3.74341	0.442516	-8.45938	2.68805e-17	2.23359e-16
dfp	1928.21	-2.23944	0.284786	-7.86359	3.73277e-15	2.62237e-14
dfrA	514.952	-0.65765	0.166316	-3.95421	7.67872e-05	0.000141485
dinG	1524.75	1.8451	0.241502	7.64011	2.17038e-14	1.4193e-13
dinP	1165.09	0.351836	0.104953	3.35233	0.000801333	0.00130062
dinX	686.78	1.74994	0.210863	8.29893	1.05051e-16	8.30573e-16
dipZ	1355.49	0.745027	0.206261	3.61206	0.00030378	0.000519447
dlaT	4197.68	-2.29695	0.316323	-7.26143	3.83032e-13	2.16883e-12
dnaA	5120.05	-3.63831	0.393392	-9.24857	2.27506e-20	2.48993e-19
dnaB	3625.41	-1.06482	0.263833	-4.03598	5.43756e-05	0.000102712
dnaE1	4460.86	-0.784384	0.24984	-3.13954	0.00169213	0.00262394
dnaG	1922.42	0.688519	0.182516	3.77239	0.000161693	0.000285575
dnaJ1	3801.01	-2.05389	0.258415	-7.94801	1.8953e-15	1.36185e-14
dnaJ2	2962.64	-2.58518	0.37313	-6.92838	4.25695e-12	2.15953e-11
dnaK	43559.1	-5.56526	0.406243	-13.6993	1.02468e-42	8.49944e-41
dnaN	1676.02	-1.1376	0.253279	-4.49148	7.07305e-06	1.52145e-05
dnaZX	1274.54	1.03858	0.176853	5.87255	4.29155e-09	1.50858e-08
dosT	3535.53	-2.4085	0.367838	-6.54772	5.84234e-11	2.59855e-10
dppA	1341.32	1.2115	0.264318	4.58351	4.57231e-06	1.01445e-05
dppB	483.33	1.18021	0.233022	5.06482	4.08788e-07	1.08642e-06
dppC	439.368	0.771318	0.206171	3.74116	0.000183176	0.000321596
dppD	1131.54	1.65706	0.249933	6.63003	3.35608e-11	1.53755e-10
dprE1	833.412	0.694018	0.124341	5.58156	2.3837e-08	7.5084e-08
drrA	2397.93	-2.24889	0.384195	-5.85351	4.81305e-09	1.67447e-08
drrB	974.017	-2.12567	0.448034	-4.74444	2.0908e-06	4.93033e-06
drrC	1212.82	-2.24651	0.471474	-4.76487	1.88974e-06	4.49232e-06
dsbF	536.182	-0.48476	0.177071	-2.73766	0.00618782	0.00893313
dut	1726.01	-2.81489	0.314268	-8.95699	3.33675e-19	3.26628e-18
dxs1	3096.82	-0.89135	0.181686	-4.90599	9.29585e-07	2.33161e-06
dxs2	1123.31	0.923987	0.270026	3.42185	0.000621973	0.0010186
eccA1	7180.5	-3.06718	0.254663	-12.0441	2.08413e-33	7.40884e-32
eccA3	95097.5	-6.6914	0.433337	-15.4416	8.59782e-54	2.39121e-51
eccA5	5481.06	-1.90959	0.29373	-6.50115	7.9706e-11	3.48612e-10
eccB1	8775.38	-4.11134	0.30403	-13.5228	1.1473e-41	8.4757e-40
eccB2	474.101	0.627262	0.283754	2.21058	0.027065	0.0355553
eccB3	21602.9	-5.45624	0.47554	-11.4738	1.78663e-30	4.7191e-29
eccB4	543.301	1.64347	0.21964	7.48255	7.28934e-14	4.49334e-13
eccB5	5454.06	-2.60508	0.241016	-10.8087	3.13011e-27	6.04047e-26
eccC3	69822.3	-5.47871	0.440757	-12.4302	1.79086e-35	7.4931e-34
eccC4	2153.96	2.04137	0.382363	5.33882	9.35514e-08	2.71857e-07
eccC5	13433.2	-2.63474	0.24112	-10.9271	8.55442e-28	1.78173e-26
eccCa1	45955.4	-5.60491	0.378407	-14.8118	1.22848e-49	2.07438e-47
eccCb1	24817.3	-5.3008	0.39951	-13.2683	3.53704e-40	2.09039e-38
eccD1	4240.91	-1.89528	0.228432	-8.29692	1.06847e-16	8.43357e-16
eccD2	1213.71	0.343631	0.132307	2.59723	0.00939801	0.0132401
eccD3	9927.87	-4.10083	0.445495	-9.20512	3.41295e-20	3.66737e-19
eccD4	742.298	2.28945	0.402459	5.68864	1.28056e-08	4.21327e-08
eccD5	3134.44	-2.18069	0.277963	-7.84527	4.32033e-15	3.01721e-14
eccE2	1328.66	0.804456	0.206863	3.88883	0.000100727	0.000182886
eccE3	1696.77	-1.60012	0.329287	-4.85935	1.17769e-06	2.90461e-06
eccE5	5170.56	-2.79981	0.260705	-10.7394	6.64805e-27	1.25728e-25
echA1	933.189	0.756432	0.16968	4.458	8.27293e-06	1.75953e-05
echA10	752.151	0.551009	0.15215	3.62149	0.000292915	0.000502141
echA11	743.352	0.550102	0.119847	4.59005	4.43146e-06	9.86903e-06
echA12	994.731	-1.60597	0.200482	-8.01056	1.14185e-15	8.35705e-15
echA13	566.964	1.47577	0.32183	4.58556	4.52777e-06	1.00598e-05
echA14	301.451	1.61576	0.200589	8.05509	7.94215e-16	5.96039e-15
echA15	649.567	1.46244	0.265962	5.49867	3.82665e-08	1.16575e-07
echA16	317.109	1.97913	0.270425	7.3186	2.50569e-13	1.45718e-12
echA17	203.127	1.98252	0.305368	6.49223	8.45768e-11	3.69233e-10
echA18	285.586	1.50853	0.239724	6.29281	3.11775e-10	1.28516e-09
echA19	781.387	0.955144	0.171461	5.57063	2.53827e-08	7.96346e-08
echA2	823.019	1.62423	0.297163	5.4658	4.60817e-08	1.38773e-07
echA20	390.12	1.56462	0.308454	5.07245	3.92724e-07	1.0455e-06
echA3	1704.81	-1.87872	0.280897	-6.68829	2.25788e-11	1.05591e-10
echA4	556.941	-2.2713	0.293232	-7.74575	9.50215e-15	6.45491e-14
echA5	538.332	0.768726	0.29735	2.58526	0.00973056	0.0136801
echA7	194.687	1.12814	0.255431	4.4166	1.00266e-05	2.10598e-05
echA9	859.857	1.36532	0.219298	6.22587	4.7889e-10	1.92207e-09
efp	721.247	-2.59362	0.276305	-9.3868	6.1851e-21	7.25637e-20
efpA	11413.5	-3.80996	0.326144	-11.6818	1.57836e-31	4.72308e-30
egtC	538.437	0.652039	0.169805	3.83992	0.000123075	0.000220249
egtD	685.188	-0.576766	0.219873	-2.62317	0.00871147	0.0123206
egtE	495.964	1.9645	0.245729	7.99456	1.30038e-15	9.42978e-15
eis	869.26	1.03486	0.213294	4.85179	1.22353e-06	3.00356e-06
embA	1764.4	0.800881	0.20848	3.84153	0.00012227	0.000218891
embB	1993.93	0.616164	0.266298	2.31381	0.0206781	0.0276644
embC	1700.09	0.876248	0.221097	3.96319	7.3955e-05	0.000136693
embR	1120.32	1.35653	0.229045	5.92253	3.17035e-09	1.13384e-08
emrB	1472.61	0.505534	0.117879	4.28857	1.79831e-05	3.65224e-05
end	2516.8	-2.16565	0.365641	-5.92289	3.16336e-09	1.1322e-08
engA	858.137	0.851526	0.249215	3.41683	0.00063355	0.00103684
eno	964.916	-0.901861	0.203186	-4.4386	9.05476e-06	1.91581e-05
entC	1356.28	0.760619	0.178814	4.25369	2.10277e-05	4.21625e-05
ephC	443.935	1.66815	0.320387	5.20666	1.92274e-07	5.3855e-07
ephE	507.63	1.34746	0.355939	3.78564	0.000153315	0.00027159
ephF	1418.35	-0.820488	0.197587	-4.15255	3.28796e-05	6.40523e-05
epiA	740.777	0.705984	0.174092	4.05525	5.0081e-05	9.49031e-05
epiB	881.122	-1.70635	0.339514	-5.02584	5.01227e-07	1.31291e-06
era	1457.16	-1.6297	0.205202	-7.94193	1.99053e-15	1.42379e-14
ercc3	1763.03	-0.703306	0.102249	-6.87835	6.05485e-12	3.01976e-11
erg3	938.557	-0.78579	0.155088	-5.06675	4.04659e-07	1.07666e-06
erm(37)	709.073	0.799093	0.241215	3.31278	0.000923721	0.001486
espA	15085.2	-4.30296	0.356397	-12.0735	1.45776e-33	5.34287e-32
espB	8757.33	-4.04839	0.321699	-12.5844	2.57249e-36	1.15836e-34
espC	2475.29	-6.00724	0.450447	-13.3362	1.42619e-40	8.99067e-39
espD	6551.62	-5.28112	0.384587	-13.7319	6.53785e-43	5.51982e-41
espE	9142.98	-3.3998	0.322009	-10.5581	4.66024e-26	8.19094e-25
espF	3531.54	-5.72184	0.431833	-13.2501	4.50415e-40	2.62909e-38
espG1	2179.89	-3.15056	0.2867	-10.989	4.3152e-28	9.31611e-27
espG2	718.57	0.824611	0.151457	5.44454	5.19401e-08	1.55229e-07
espG3	8604.61	-5.09175	0.440415	-11.5613	6.47573e-31	1.83337e-29
espH	2223.68	-4.70633	0.316606	-14.8649	5.56592e-50	9.74654e-48
espI	5077.91	-2.56884	0.254963	-10.0754	7.0991e-24	1.05549e-22
espJ	4233.91	-3.66233	0.287866	-12.7223	4.44405e-37	2.08034e-35
espK	17615.4	-4.36447	0.313875	-13.9051	5.89885e-44	5.57796e-42
espL	979.789	-1.94554	0.241917	-8.04219	8.82476e-16	6.5603e-15
espR	1407.56	-2.79318	0.299371	-9.33016	1.05707e-20	1.20429e-19
esxA	21040.1	-7.16997	0.505978	-14.1705	1.39497e-45	1.49896e-43
esxB	15092.2	-4.42098	0.572705	-7.71946	1.16822e-14	7.80134e-14
esxC	493.425	-3.4455	0.388314	-8.87296	7.12274e-19	6.76231e-18
[truncated: 1,676 more rows]

## Sheet: MT31_EBvP
	baseMean	log2FoldChange	lfcSE	stat	pvalue	padj
35kd_ag	11359.6	-4.54191	1.38171	-3.28715	0.00101206	0.0108678
PE13	3221.87	-3.31032	0.92384	-3.58322	0.000339381	0.00511498
PE19	6953.37	-3.19658	1.15872	-2.75871	0.00580293	0.0336746
PE25	1811.92	-3.72888	1.27731	-2.91933	0.00350782	0.0248796
PPE17	7487.78	-3.69456	1.26712	-2.91572	0.00354873	0.024964
PPE18	4213.87	-3.40047	1.04464	-3.25515	0.00113333	0.0117315
PPE20	9176.82	-4.1697	1.33202	-3.13035	0.00174597	0.0152744
PPE3	6227.5	-3.72666	1.28075	-2.90975	0.00361714	0.0250367
PPE41	4420.57	-3.6513	1.28539	-2.84061	0.00450269	0.0283076
PPE59	6768.94	-4.73142	1.70377	-2.77703	0.00548587	0.0330878
PPE68	7318.64	-3.80746	1.23831	-3.07472	0.002107	0.0178011
Rv0079	5872.09	-3.18149	1.15741	-2.7488	0.00598145	0.0339464
Rv0140	10020.7	-6.48247	1.59551	-4.06295	4.84566e-05	0.00132563
Rv0188	24915	-5.20803	1.4404	-3.61569	0.00029955	0.00475418
Rv0249c	2517.77	-3.95506	1.3439	-2.94296	0.0032509	0.023539
Rv0250c	3349.42	-3.84301	1.26955	-3.02707	0.00246933	0.0194333
Rv0383c	3922.34	-3.04605	1.15691	-2.63292	0.00846533	0.0409867
Rv0455c	2484.61	-4.06476	1.32411	-3.0698	0.00214201	0.0179405
Rv0474	2067.25	-4.01997	1.29353	-3.10775	0.0018852	0.0162865
Rv0569	10596.2	-7.38665	1.50038	-4.92317	8.51533e-07	0.000144381
Rv0572c	3636.47	-3.38551	1.25231	-2.70341	0.00686313	0.0361731
Rv0678	15286.9	-4.82247	1.35275	-3.56493	0.000363958	0.00526036
Rv0686	2091.9	-3.08799	1.19602	-2.58189	0.00982601	0.0441019
Rv0693	5745.71	-3.59728	1.21957	-2.94962	0.00318166	0.0234341
Rv0694	6086.66	-3.28231	1.18834	-2.7621	0.0057431	0.0336674
Rv0790c	3340.58	-3.22422	1.21693	-2.64947	0.00806173	0.039875
Rv0791c	3547.12	-2.88099	1.09675	-2.62685	0.00861781	0.0410865
Rv0792c	6153.37	-2.92522	1.15602	-2.53042	0.0113926	0.0493967
Rv0805	23673	-5.1264	1.40292	-3.6541	0.000258081	0.00429761
Rv0885	16420.3	-4.34413	1.34045	-3.24079	0.00119199	0.0119095
Rv0991c	14388.3	-7.02448	1.61235	-4.35668	1.32051e-05	0.000561951
Rv1072	106611	-7.14605	1.57402	-4.54001	5.62519e-06	0.000307778
Rv1073	7935.21	-4.00024	1.29943	-3.07846	0.00208074	0.0177094
Rv1109c	3310.86	-2.97377	1.15449	-2.57584	0.00999972	0.0443617
Rv1156	4421.46	-3.39448	1.1818	-2.87229	0.00407505	0.0267556
Rv1192	4782.27	-2.95472	1.1237	-2.62946	0.008552	0.0410865
Rv1211	3313.23	-3.88819	1.21669	-3.19571	0.00139487	0.0132455
Rv1265	6721.43	-3.09402	1.17938	-2.62342	0.00870528	0.0413321
Rv1286	8791.53	-3.19911	1.18093	-2.70898	0.00674898	0.0357354
Rv1303	2094.29	-3.49425	1.2641	-2.76422	0.00570599	0.0336215
Rv1322A	6755.78	-3.6448	1.21461	-3.00081	0.00269266	0.0209045
Rv1332	2674.2	-3.79519	1.28802	-2.94654	0.00321349	0.0235178
Rv1375	7626.85	-3.12567	1.18067	-2.64738	0.00811192	0.039875
Rv1393c	8411.1	-3.48489	1.24073	-2.80875	0.00497346	0.0303963
Rv1419	3930.58	-3.64095	1.28296	-2.83792	0.00454084	0.0283076
Rv1461	20539.6	-3.53247	1.20136	-2.9404	0.00327785	0.023539
Rv1733c	4123.29	-2.98386	1.1757	-2.53794	0.0111506	0.0485304
Rv1738	118347	-7.24789	1.58174	-4.58221	4.60081e-06	0.000264657
Rv1772	11281.2	-4.96114	1.3923	-3.56328	0.000366256	0.00526036
Rv1794	7324.28	-3.33081	1.17837	-2.82664	0.00470398	0.0290585
Rv1810	13542.6	-5.25395	1.48046	-3.54886	0.000386897	0.0054882
Rv1813c	11279.8	-4.78086	1.32304	-3.61354	0.00030205	0.00475418
Rv1829	3847.1	-4.34373	1.31671	-3.29892	0.000970566	0.0106208
Rv1871c	1933.69	-3.87103	1.06889	-3.62153	0.000292867	0.00475418
Rv1904	3805.39	-3.22505	1.17233	-2.75098	0.0059417	0.0339464
Rv1996	46415.4	-6.68251	1.54824	-4.31619	1.58747e-05	0.000651429
Rv2005c	7307.57	-2.91612	1.12428	-2.59378	0.00949284	0.0434552
Rv2016	3557.38	-3.74577	1.25774	-2.97819	0.00289957	0.0220636
Rv2030c	33931.5	-5.01513	1.3271	-3.77901	0.00015745	0.00311914
Rv2077c	8240.46	-3.67139	1.28219	-2.86337	0.00419157	0.0271324
Rv2091c	5181.61	-3.30173	1.19187	-2.77022	0.00560183	0.0333497
Rv2134c	3238.77	-3.36638	1.23158	-2.73339	0.00626863	0.0344243
Rv2182c	5804.49	-3.12343	1.19883	-2.60541	0.0091764	0.042687
Rv2204c	14563.3	-4.95116	1.41521	-3.49854	0.000467818	0.00625027
Rv2323c	6959.04	-3.2004	1.19229	-2.68424	0.00726951	0.037123
Rv2454c	4922.83	-2.97258	1.1597	-2.56323	0.0103704	0.0454794
Rv2455c	21258.5	-4.06884	1.29976	-3.13046	0.00174532	0.0152744
Rv2516c	9000.89	-4.19976	1.34077	-3.13236	0.00173408	0.0152744
Rv2517c	4563.23	-6.1743	1.50975	-4.08962	4.32076e-05	0.00124114
Rv2557	6934.77	-3.65806	1.23051	-2.97281	0.00295085	0.0222366
Rv2558	4767.08	-2.83735	1.09507	-2.59101	0.00956936	0.0435366
Rv2624c	8591.14	-3.86181	1.26586	-3.05075	0.00228269	0.0184705
Rv2625c	12639.2	-4.19043	1.25517	-3.33853	0.000842234	0.00939541
Rv2627c	29826.9	-4.94915	1.3742	-3.60149	0.0003164	0.00491275
Rv2628	6477.93	-4.29968	1.32668	-3.24093	0.00119141	0.0119095
Rv2629	35242	-5.44603	1.43577	-3.79311	0.000148773	0.00309037
Rv2630	5193.31	-3.94622	1.28624	-3.06803	0.00215473	0.0179405
Rv2694c	6055.72	-5.30044	1.44228	-3.67504	0.000237812	0.00407829
Rv2699c	3738.68	-3.52711	1.24312	-2.8373	0.00454967	0.0283076
Rv2707	7284.39	-3.66939	1.25995	-2.91232	0.00358753	0.0249822
Rv2840c	7274.6	-4.24694	1.25694	-3.37879	0.000728062	0.00849215
Rv2913c	12663.3	-3.33781	1.20987	-2.75881	0.00580119	0.0336746
Rv2990c	9576.71	-4.39068	1.30001	-3.37742	0.000731699	0.00849215
Rv3049c	17884.7	-4.20361	1.29305	-3.25092	0.00115032	0.0118011
Rv3127	37719	-5.76801	1.44271	-3.99804	6.38685e-05	0.00170663
Rv3131	64565.6	-6.06054	1.44845	-4.18416	2.86224e-05	0.000967268
Rv3134c	11974.2	-3.91368	1.23789	-3.16158	0.00156916	0.014578
Rv3161c	9231.69	-3.91525	1.31265	-2.98271	0.0028571	0.0218854
Rv3249c	39932	-5.72901	1.56507	-3.66056	0.000251667	0.00425244
Rv3289c	2469.45	-4.11853	1.38589	-2.97176	0.00296101	0.0222366
Rv3371	7035.29	-3.2513	1.22709	-2.64961	0.00805839	0.039875
Rv3412	7589.98	-3.47111	1.22363	-2.83673	0.00455779	0.0283076
Rv3583c	63969.7	-6.96659	1.47649	-4.71834	2.37776e-06	0.000203462
Rv3679	16389.9	-3.86601	1.27196	-3.03942	0.00237032	0.0189132
Rv3740c	39294.9	-5.57189	1.43541	-3.88174	0.00010371	0.00238326
Rv3741c	33716.4	-8.04783	1.65966	-4.84909	1.24032e-06	0.00017814
Rv3742c	122193	-11.1295	1.88901	-5.89172	3.82202e-09	2.95495e-06
Rv3750c	2978.48	-4.51112	1.33152	-3.38794	0.0007042	0.00849215
Rv3755c	1807.53	-3.58295	1.23961	-2.89038	0.00384774	0.0257927
Rv3847	3083.64	-3.16064	1.19551	-2.64375	0.00819922	0.0400366
Rv3848	9908.52	-3.27557	1.19028	-2.75192	0.00592463	0.0339464
TB31.7	51640.8	-5.99127	1.44456	-4.14748	3.36152e-05	0.00106775
TB8.4	5862.52	-4.60284	1.37533	-3.34673	0.000817709	0.00930245
acg	10545.5	-3.5719	1.23603	-2.88982	0.00385462	0.0257927
acpM	3042.69	-5.42415	1.30945	-4.1423	3.43837e-05	0.00106775
adhD	2976.36	-3.46055	1.18738	-2.91445	0.00356319	0.024964
ald	33163.5	-5.28831	1.42172	-3.71967	0.000199486	0.00358139
alkB	273196	-7.61904	1.70645	-4.46485	8.01243e-06	0.000400273
atpB	1907.62	-4.48475	1.32764	-3.37799	0.000730164	0.00849215
atsA	17689.1	-3.86532	1.26483	-3.05601	0.00224303	0.0183208
bfrB	104697	-7.24213	1.6054	-4.5111	6.44928e-06	0.000336828
bkdA	8210.31	-3.14856	1.19806	-2.62804	0.00858772	0.0410865
blaI	2885.07	-3.32616	1.20652	-2.75682	0.00583672	0.0337005
clgR	4516.36	-4.0636	1.28924	-3.15194	0.00162188	0.01479
clpC1	24609.2	-3.57566	1.23756	-2.8893	0.00386105	0.0257927
clpP1	2172.31	-2.98341	1.18039	-2.52747	0.0114886	0.0494099
clpX	12528.2	-4.55717	1.30115	-3.50242	0.000461051	0.00625027
cmaA2	1945.12	-2.90234	1.12488	-2.58014	0.00987611	0.0441543
ctaC	4664.34	-3.12372	1.16541	-2.68035	0.00735453	0.0373204
ctpF	18389.4	-3.43914	1.1948	-2.87842	0.00399668	0.0263918
cydA	5172.28	-3.22987	1.20191	-2.68729	0.00720335	0.037115
cyp123	1976.91	-3.09332	1.20007	-2.57761	0.00994868	0.0443063
cyp132	16242.3	-3.73105	1.26834	-2.94167	0.00326443	0.023539
cysD	5673.95	-3.30697	1.21176	-2.72906	0.00635156	0.0344243
desA1	45363.9	-7.0582	1.46862	-4.80602	1.53963e-06	0.000193975
desA2	15972.6	-5.20168	1.39678	-3.72405	0.000196049	0.00358139
desA3	78684.2	-5.6877	1.52476	-3.73023	0.000191303	0.00358139
devR	10616.2	-4.17603	1.33467	-3.12888	0.00175476	0.0152744
devS	18459.8	-4.02999	1.27498	-3.16082	0.00157325	0.014578
dnaA	4259.23	-3.12624	1.18295	-2.64276	0.00822336	0.0400366
dnaK	91977.2	-6.11499	1.49089	-4.10156	4.10366e-05	0.001209
dut	2169.1	-2.728	1.07377	-2.54059	0.0110665	0.0483478
eccA3	23471.4	-4.2108	1.2988	-3.24207	0.00118665	0.0119095
eccB1	7052.13	-3.20211	1.15321	-2.77669	0.00549147	0.0330878
eccCa1	36579.8	-4.82123	1.36542	-3.53095	0.000414077	0.00580213
eccCb1	18444.2	-4.54444	1.34324	-3.38319	0.000716485	0.00849215
efpA	23010.7	-4.42496	1.27015	-3.4838	0.00049434	0.0065287
espA	31296.7	-5.23557	1.35613	-3.86068	0.000113073	0.00254747
espB	8431.36	-3.57028	1.24726	-2.86249	0.00420328	0.0271324
espC	5383.34	-7.48188	1.58856	-4.70984	2.47909e-06	0.000203462
espD	15697.9	-6.20631	1.4756	-4.20596	2.5998e-05	0.000933492
espF	2345.21	-4.59291	1.42371	-3.22601	0.0012553	0.0123276
espG3	3186.86	-2.94986	1.15003	-2.56503	0.0103167	0.0454794
espH	1990.32	-3.75111	1.25619	-2.98609	0.00282566	0.0217898
espK	10779.6	-3.22536	1.18626	-2.71894	0.00654911	0.0351632
esxA	16329.5	-6.86852	1.47682	-4.6509	3.3049e-06	0.000237333
esxB	8552.28	-4.55689	1.04403	-4.36471	1.27292e-05	0.000561951
esxK	4024.38	-4.7728	1.01036	-4.72386	2.31414e-06	0.000203462
esxL	5829.67	-4.62453	1.24257	-3.72176	0.000197838	0.00358139
esxN	6613.19	-5.19582	1.37091	-3.79005	0.000150619	0.00309037
esxO	3087.65	-4.23454	1.2206	-3.46924	0.00052194	0.00681488
esxP	2770.05	-3.57407	1.05524	-3.38697	0.000706684	0.00849215
ethA	41359.8	-5.42313	1.4335	-3.78313	0.000154866	0.00311914
fadA4	9141.37	-3.10915	1.15612	-2.6893	0.00716027	0.0370592
fadB2	4268.49	-3.13317	1.14771	-2.72994	0.00633456	0.0344243
fadD26	10264.4	-3.15401	1.19149	-2.64712	0.00811804	0.039875
fadD28	8710.38	-3.45918	1.19978	-2.88318	0.00393683	0.0261469
fadD29	12042.8	-3.54609	1.2103	-2.92992	0.00339044	0.0241964
fadD32	14000.6	-3.16229	1.11401	-2.83864	0.00453059	0.0283076
fadE20	4935.32	-2.96361	1.14443	-2.5896	0.00960873	0.0435366
fadE23	5927.39	-3.63191	1.25041	-2.90457	0.00367763	0.0251524
fadE5	15028.4	-3.14056	1.2031	-2.6104	0.00904359	0.0424126
fbpA	3656.71	-2.89058	1.09827	-2.63194	0.00848986	0.0409867
fdxA	29748.7	-5.64517	1.44673	-3.90202	9.5394e-05	0.00228349
fdxC	5430.16	-5.50824	1.4495	-3.80009	0.000144645	0.00307773
fhaA	11144.2	-3.03099	1.13738	-2.66489	0.00770131	0.0388105
fusA1	14559.9	-3.65688	1.19689	-3.05532	0.00224824	0.0183208
garA	7288.74	-4.27987	1.32282	-3.23542	0.00121466	0.0120314
glnB	2366.78	-4.00466	1.31649	-3.04193	0.00235066	0.0188874
glnH	2602.96	-3.009	1.13472	-2.65175	0.00800767	0.039875
gltA2	3670.34	-2.88488	1.12525	-2.56377	0.0103541	0.0454794
greA	7121.08	-4.37405	1.34351	-3.25569	0.00113116	0.0117315
groEL2	32181.4	-4.42418	1.23414	-3.58483	0.000337302	0.00511498
groES	12871.7	-4.92964	1.26892	-3.88491	0.000102369	0.00238326
grpE	8952.07	-3.94409	1.18137	-3.33857	0.000842116	0.00939541
gyrB	22119.3	-4.3363	1.3226	-3.27861	0.00104319	0.0110984
hbhA	3264.48	-3.47501	1.25313	-2.77306	0.00555317	0.0332323
higB	3797.15	-3.80477	1.26688	-3.00326	0.00267106	0.0208778
hrcA	3886.73	-2.98808	1.18335	-2.5251	0.0115665	0.0494099
hrp1	40948.4	-7.88013	1.60269	-4.91682	8.79606e-07	0.000144381
hsp	6220.18	-3.52881	1.23575	-2.85559	0.00429564	0.0275737
hspX	168007	-9.29369	1.59071	-5.84246	5.14352e-09	2.95495e-06
htpX	4277.61	-2.96793	1.13981	-2.60388	0.00921757	0.0427056
htrA	7782.67	-3.45458	1.22676	-2.81601	0.00486237	0.0298763
icl1	28918.3	-5.13564	1.37837	-3.72587	0.000194639	0.00358139
ideR	5761.25	-2.81718	1.07984	-2.60889	0.00908368	0.0424274
infA	15316.3	-5.36646	1.39492	-3.84714	0.000119507	0.00264064
infB	11621	-3.18082	1.17852	-2.699	0.00695475	0.0364886
infC	33793.6	-6.62935	1.5003	-4.41867	9.93087e-06	0.000456423
iniB	4027.31	-2.50302	0.962499	-2.60055	0.00930756	0.0429493
ino1	4451.39	-3.10588	1.15913	-2.6795	0.00737313	0.0373204
ispD	3661.26	-3.22071	1.19578	-2.6934	0.00707269	0.0369387
kasA	2342.81	-2.44149	0.879444	-2.77618	0.00550024	0.0330878
kshA	6025.93	-2.91403	1.12748	-2.58454	0.00975077	0.0439358
lat	202943	-6.75	1.64362	-4.10679	4.01202e-05	0.001209
lipX	15437.4	-7.31285	1.58918	-4.60166	4.19135e-06	0.000264657
lldD2	7880.43	-2.64383	1.01172	-2.61321	0.00896974	0.0422386
lsr2	3750.85	-5.07282	1.40333	-3.61485	0.000300516	0.00475418
mce2R	4752.29	-3.36804	1.1586	-2.90699	0.00364925	0.0251077
mkl	9064.97	-3.90717	1.21576	-3.21377	0.00131003	0.0127561
mmaA4	3011.42	-3.34386	1.21994	-2.741	0.00612532	0.0343317
mmpL5	21495.8	-4.10558	1.30228	-3.15261	0.00161819	0.01479
mmpS5	7569.71	-4.91938	1.40189	-3.50911	0.000449614	0.00622418
moeB1	20901.9	-3.72396	1.38456	-2.68963	0.0071531	0.0370592
mpa	38018.5	-4.8154	1.37579	-3.50009	0.000465101	0.00625027
mpt64	2997.53	-3.50965	1.29229	-2.71585	0.00661068	0.0353287
narG	43829.5	-4.20746	1.28453	-3.2755	0.00105476	0.0111185
ncRv0046A	2887.92	-3.31613	1.21193	-2.73623	0.00621478	0.0344243
ncRv0842Ac	5426.11	-3.97016	1.26492	-3.13866	0.00169722	0.0152744
ncRv10666	1878.45	-4.83131	1.46707	-3.29316	0.000990677	0.0107386
ncRv10699	3782.05	-3.27306	1.20138	-2.72441	0.00644165	0.0347486
ncRv11144c	9025.05	-4.68652	1.36775	-3.42644	0.000611542	0.00780736
ncRv11534	3321.73	-5.50568	1.49078	-3.69315	0.000221494	0.00391534
ncRv12929	9578.23	-6.63899	1.54836	-4.28775	1.8049e-05	0.000691275
ncRv1954	14307.9	-9.38696	1.78732	-5.25196	1.50486e-07	3.45817e-05
ncRv2659	2851.31	-3.17169	1.18094	-2.68573	0.00723724	0.037123
nrdB	5135.38	-4.50765	1.34519	-3.35094	0.000805376	0.00925377
nrdE	41897.2	-5.8955	1.45001	-4.06585	4.78575e-05	0.00132563
nrdF2	7240.54	-4.66941	1.37772	-3.38923	0.000700885	0.00849215
nrdH	12610.2	-6.98531	1.57577	-4.43293	9.2959e-06	0.000445041
nrdI	5365.19	-5.68858	1.44157	-3.9461	7.94351e-05	0.00194194
nusG	5988.41	-3.59367	1.21218	-2.96464	0.00303035	0.0225671
pckA	18867.8	-3.76851	1.2306	-3.06233	0.00219623	0.0181545
pepD	7855.39	-3.31241	1.21157	-2.73398	0.00625747	0.0344243
pfkB	6187.58	-3.06834	1.18094	-2.59823	0.00937059	0.0430672
phoH1	3383.61	-3.09305	1.16851	-2.64701	0.00812075	0.039875
phoP	6576.26	-2.99393	1.1863	-2.52376	0.0116107	0.0494099
pstS2	6873.95	-3.23451	1.17777	-2.74631	0.00602704	0.0339464
rho	51525.8	-5.1539	1.39855	-3.68517	0.000228547	0.00397879
ribA2	4297.37	-2.81789	1.07664	-2.61729	0.00886312	0.0419084
rne	16085.3	-2.93684	1.13433	-2.58904	0.00962429	0.0435366
rnpB	176120	-4.38706	1.39835	-3.13731	0.00170508	0.0152744
rplB	2907.67	-2.48695	0.985058	-2.52468	0.0115805	0.0494099
rplC	2034.4	-3.05426	1.11532	-2.73847	0.00617262	0.0344243
rplE	1952.92	-3.40369	1.22952	-2.7683	0.00563491	0.0333738
rplF	2181.42	-3.6204	1.2754	-2.83863	0.00453074	0.0283076
rplK	3773.9	-4.34828	1.27231	-3.41763	0.000631681	0.00797584
rplN	2329.64	-3.26987	1.19757	-2.73041	0.00632548	0.0344243
rplS	2212.56	-4.11589	1.28205	-3.21038	0.00132558	0.0127991
rplT	3680.38	-4.8136	1.34435	-3.58062	0.000342779	0.00511498
rpmE	4704.31	-6.1624	1.54624	-3.98541	6.73629e-05	0.00172
rpoB	113521	-5.62826	1.40972	-3.99246	6.53923e-05	0.00170763
rpoZ	6578.31	-6.57736	1.5544	-4.23145	2.32193e-05	0.000860612
rpsD	2318.56	-3.29099	1.19777	-2.74759	0.00600351	0.0339464
rpsG	2045.53	-3.29991	1.13819	-2.89925	0.00374051	0.025431
rpsJ	2461.04	-4.03825	1.30045	-3.10526	0.00190111	0.0163013
rpsL	4572.95	-4.69891	1.37929	-3.40676	0.000657385	0.00821017
rpsM	5343.4	-5.61681	1.41995	-3.95563	7.63319e-05	0.00190664
rpsO	5484.93	-7.53146	1.62556	-4.63315	3.60135e-06	0.000243409
rrf	8872.54	-3.56609	1.24395	-2.86674	0.0041473	0.0270753
rrl	6.08179e+07	-4.2982	1.45051	-2.96323	0.0030443	0.0225671
rrs	1.13912e+07	-4.13968	1.63815	-2.52704	0.0115027	0.0494099
rubA	3686.38	-10.2681	1.8698	-5.49154	3.9845e-08	1.52607e-05
sORF_148	2139.66	-3.88459	1.28027	-3.0342	0.00241177	0.0191112
sORF_200	13149.8	-8.85111	1.63897	-5.40042	6.64841e-08	1.90976e-05
sORF_205	8867.62	-6.53243	1.57331	-4.15204	3.29531e-05	0.00106775
sahH	46395	-4.53957	1.43425	-3.16512	0.00155019	0.014578
sigB	96905.6	-6.54226	1.56167	-4.18928	2.79841e-05	0.000967268
sigE	44127.2	-5.83188	1.52446	-3.82553	0.000130492	0.00282896
ssr	5.67411e+06	-8.1902	1.76076	-4.65152	3.29504e-06	0.000237333
tgs1	146257	-7.10556	1.55077	-4.58194	4.60674e-06	0.000264657
usfY	26161.2	-5.56882	1.55805	-3.57423	0.000351255	0.00517426
vapB10	18339.2	-8.31856	1.74948	-4.75487	1.98572e-06	0.000203462
vapB47	3739.44	-7.29989	1.70103	-4.29145	1.77508e-05	0.000691275
vapC10	9519.78	-4.86114	1.41079	-3.4457	0.000569584	0.00735339
vapC47	5182.56	-5.53176	1.47021	-3.76256	0.000168182	0.00327528
wag31	10403.6	-4.22072	1.26993	-3.32359	0.000888674	0.00981813
whiB1	75561.8	-8.22143	1.71725	-4.78756	1.68821e-06	0.000193975
whiB3	4208.4	-3.18142	1.17378	-2.71039	0.00672032	0.0357354
yrbE2A	2673.23	-3.76777	1.17802	-3.19838	0.00138204	0.0132331

## Sheet: MT55_EBvP
	baseMean	log2FoldChange	lfcSE	stat	pvalue	padj
35kd_ag	24213	-6.33361	0.324006	-19.5478	4.30772e-85	1.84292e-82
MTS2823	8.33822	-8.29883	2.00723	-4.13447	3.55776e-05	0.000163504
PE12	1524.49	-1.89434	0.340973	-5.55567	2.76548e-08	1.90827e-07
PE14	187.159	1.16144	0.445644	2.60621	0.00915493	0.0215308
PE15	221.907	-1.30536	0.44564	-2.92917	0.00339863	0.00928263
PE17	1002.62	-1.30715	0.379325	-3.44599	0.000568973	0.001979
PE18	88.6578	1.5592	0.565847	2.75551	0.00586004	0.0148265
PE19	2869.24	-2.54993	0.399194	-6.3877	1.68402e-10	1.41015e-09
PE24	443.805	0.941245	0.408324	2.30514	0.0211586	0.0432359
PE25	368.627	-1.74578	0.455703	-3.83095	0.00012765	0.00052282
PE26	3517.49	-3.47483	0.383184	-9.0683	1.20887e-19	1.92846e-18
PE33	94.9864	1.25541	0.530217	2.36774	0.0178972	0.0376019
PE34	402.734	0.965387	0.38112	2.53303	0.0113082	0.0257136
PE35	878.723	-3.07186	0.389648	-7.88368	3.1788e-15	3.73053e-14
PE4	812.833	1.01254	0.351384	2.88158	0.00395691	0.0105682
PE5	191.399	-6.08846	0.482719	-12.6128	1.79398e-36	6.59569e-35
PE6	385.635	0.926327	0.374815	2.47142	0.0134576	0.0297052
PE7	335.879	-1.6005	0.380747	-4.2036	2.62709e-05	0.000123507
PE9	428.664	1.01918	0.398894	2.55502	0.0106182	0.0243752
PE_PGRS1	698.033	0.78567	0.350761	2.2399	0.0250974	0.0498769
PE_PGRS10	918.725	-3.03209	0.348622	-8.69737	3.39654e-18	4.8732e-17
PE_PGRS11	6715.86	-2.80384	0.313496	-8.94379	3.76045e-19	5.78322e-18
PE_PGRS14	3996.81	-2.90278	0.330553	-8.78159	1.61179e-18	2.37777e-17
PE_PGRS15	3858.69	-4.2171	0.324852	-12.9816	1.55617e-38	6.31321e-37
PE_PGRS16	1601.83	-1.34395	0.350963	-3.82933	0.000128493	0.000525359
PE_PGRS17	372.043	1.57428	0.39346	4.00112	6.30436e-05	0.000276977
PE_PGRS18	478.535	1.41898	0.404977	3.50386	0.000458568	0.00163363
PE_PGRS20	418.245	1.34389	0.381785	3.52002	0.000431511	0.00155351
PE_PGRS22	306.655	1.10063	0.393337	2.79819	0.00513903	0.0132881
PE_PGRS25	921.388	-3.57671	0.408825	-8.74875	2.15735e-18	3.15295e-17
PE_PGRS26	170.974	1.16989	0.448224	2.61005	0.00905279	0.021376
PE_PGRS27	200.337	1.16557	0.432534	2.69476	0.00704403	0.0173465
PE_PGRS28	298.76	2.10457	0.418237	5.03201	4.85369e-07	2.89867e-06
PE_PGRS31	495.072	0.822461	0.366594	2.24352	0.0248635	0.049494
PE_PGRS33	421.469	-3.90103	0.370388	-10.5323	6.13285e-26	1.40103e-24
PE_PGRS37	80.0155	1.64781	0.582605	2.82834	0.00467899	0.0122238
PE_PGRS38	643.788	-1.55478	0.347097	-4.47939	7.48553e-06	3.87109e-05
PE_PGRS39	1758.98	-1.92994	0.325545	-5.92832	3.06041e-09	2.34184e-08
PE_PGRS41	724.36	-1.39109	0.361033	-3.85309	0.000116637	0.000484031
PE_PGRS43	191.883	1.3258	0.455316	2.91183	0.00359318	0.00973489
PE_PGRS46	1308.67	-0.792141	0.344955	-2.29636	0.0216552	0.0439644
PE_PGRS51	1023.41	-1.08211	0.334746	-3.23263	0.00122658	0.00384051
PE_PGRS55	303.842	1.41266	0.414689	3.40654	0.000657913	0.00223065
PE_PGRS57	362.851	1.764	0.397503	4.43771	9.09205e-06	4.6407e-05
PE_PGRS7	1669.67	-2.46659	0.355427	-6.9398	3.92664e-12	3.69576e-11
PPE12	3726.45	-2.23221	0.407867	-5.47289	4.42762e-08	2.95971e-07
PPE14	403.529	-1.73243	0.38972	-4.44532	8.77603e-06	4.48913e-05
PPE16	2184.27	-1.61618	0.374754	-4.31265	1.61312e-05	7.9135e-05
PPE17	1674.62	-1.71992	0.38679	-4.44665	8.72203e-06	4.46636e-05
PPE2	816.567	0.809441	0.345666	2.34169	0.0191967	0.0398147
PPE20	9424.8	-4.75211	0.358045	-13.2724	3.34797e-40	1.52966e-38
PPE21	3421.23	-1.59891	0.368928	-4.33393	1.4647e-05	7.27096e-05
PPE26	1341.52	-2.24685	0.366215	-6.13533	8.49804e-10	6.82454e-09
PPE3	4509.41	-4.08834	0.344895	-11.8539	2.05469e-32	6.2383e-31
PPE37	1389.64	1.11179	0.355763	3.12508	0.00177754	0.00533148
PPE4	15447.7	-5.22003	0.360036	-14.4986	1.23594e-47	8.68112e-46
PPE41	1088.32	-2.20014	0.434556	-5.06296	4.12795e-07	2.49693e-06
PPE43	696.618	1.08473	0.368848	2.94086	0.003273	0.00899166
PPE44	927.617	0.922033	0.350398	2.63139	0.00850373	0.0203346
PPE49	1505.87	0.81686	0.331418	2.46474	0.0137112	0.0302083
PPE52	1118.04	-0.853341	0.365914	-2.33208	0.0196962	0.0406003
PPE53	3045.66	-1.86034	0.391597	-4.75065	2.02763e-06	1.12391e-05
PPE55	134547	-3.65071	0.344222	-10.6057	2.80402e-26	6.53253e-25
PPE57	1009.27	-1.48691	0.42467	-3.50133	0.000462935	0.00164545
PPE59	141.682	-1.6654	0.514255	-3.23847	0.00120174	0.00377529
PPE60	2554.95	-1.93303	0.328037	-5.89273	3.79865e-09	2.85111e-08
PPE61	1256.4	0.971497	0.331565	2.93004	0.00338918	0.0092622
PPE62	2252.73	-0.873393	0.328522	-2.65855	0.00784766	0.0190366
PPE65	377.235	1.03592	0.406092	2.55095	0.0107429	0.0245896
PPE67	903.528	-2.01924	0.409689	-4.92873	8.27677e-07	4.7675e-06
PPE68	7039.3	-4.31742	0.342671	-12.5993	2.12937e-36	7.64947e-35
PPE69	234.248	1.31711	0.441316	2.9845	0.00284038	0.00796594
Rv0007	407.89	-1.24829	0.39156	-3.18798	0.0014327	0.0044006
Rv0010c	1276.16	-1.14098	0.364089	-3.13378	0.0017257	0.00519586
Rv0011c	1001.17	-2.1921	0.426066	-5.14499	2.67539e-07	1.65881e-06
Rv0012	1116.83	-1.02022	0.338096	-3.01756	0.00254821	0.00727662
Rv0021c	920.803	1.23565	0.364226	3.39253	0.000692515	0.00233954
Rv0023	522.19	1.51082	0.36525	4.13639	3.52818e-05	0.000162599
Rv0027	160.858	-1.33761	0.454289	-2.9444	0.0032358	0.00891029
Rv0034	97.9298	1.3942	0.532436	2.61853	0.00883095	0.0209785
Rv0038	2231.08	-2.05005	0.355564	-5.76563	8.13551e-09	5.93577e-08
Rv0044c	449.437	1.07917	0.388167	2.78016	0.00543324	0.0139264
Rv0047c	3521.05	-3.07185	0.436973	-7.02983	2.06781e-12	1.97386e-11
Rv0049	716.588	-1.04439	0.380145	-2.74734	0.00600816	0.0151487
Rv0057	329.79	-1.44824	0.451961	-3.20436	0.00135365	0.00419372
Rv0060	4933.19	-3.39163	0.394271	-8.60228	7.8146e-18	1.09126e-16
Rv0061c	793.601	-3.16929	0.488893	-6.48259	9.01606e-11	7.74263e-10
Rv0063	589.501	1.18064	0.357678	3.30085	0.00096392	0.00311767
Rv0063a	190.997	-2.87324	0.506371	-5.67417	1.3936e-08	9.89181e-08
Rv0064	25764.6	-4.54005	0.364627	-12.4512	1.37723e-35	4.73083e-34
Rv0068	970.304	1.34042	0.402835	3.32747	0.000876374	0.00286404
Rv0074	767.815	1.3662	0.35521	3.84618	0.000119972	0.000494535
Rv0078A	1388.87	-2.78705	0.416367	-6.69373	2.1755e-11	1.96505e-10
Rv0078B	608.838	-2.30378	0.469231	-4.90969	9.12194e-07	5.21602e-06
Rv0079	1844.52	-1.55396	0.364112	-4.26781	1.97401e-05	9.48894e-05
Rv0080	505.884	-1.58768	0.375289	-4.23056	2.33111e-05	0.000110854
Rv0081	96.1554	-1.77862	0.557628	-3.18961	0.00142464	0.00437908
Rv0083	513.203	1.25118	0.372021	3.36321	0.000770427	0.00256885
Rv0088	2364.67	-2.56538	0.397973	-6.44612	1.14749e-10	9.74747e-10
Rv0093c	869.302	0.925572	0.342118	2.70542	0.0068219	0.0168701
Rv0095c	281.59	0.90562	0.400602	2.26065	0.023781	0.0476835
Rv0104	1567.12	1.26347	0.353569	3.57348	0.000352272	0.00129819
Rv0108c	2073.42	-2.67959	0.43585	-6.14797	7.84826e-10	6.34604e-09
Rv0110	736.936	0.959844	0.346894	2.76697	0.00565799	0.0144083
Rv0111	1652.89	1.07672	0.361112	2.98168	0.00286673	0.00803024
Rv0121c	686.578	0.956428	0.376283	2.54178	0.011029	0.0252076
Rv0123	590.843	-1.41174	0.346907	-4.06951	4.71118e-05	0.000211554
Rv0140	1787.6	-4.81746	0.472879	-10.1875	2.25429e-24	4.71498e-23
Rv0141c	817.535	-1.79586	0.425486	-4.22073	2.43508e-05	0.000115055
Rv0144	2630.72	-1.78693	0.407471	-4.38542	1.15764e-05	5.85789e-05
Rv0145	2136.88	-1.1501	0.349529	-3.29043	0.00100035	0.00320904
Rv0146	1370.86	-1.36803	0.405861	-3.37069	0.000749804	0.00251144
Rv0148	548.558	-1.04087	0.408374	-2.54881	0.0108092	0.0247292
Rv0157A	582.318	-0.996692	0.438015	-2.27548	0.0228774	0.0461074
Rv0161	987.206	1.66035	0.420514	3.94837	7.86846e-05	0.000339404
Rv0175	586.845	-1.72813	0.400729	-4.31248	1.61431e-05	7.9135e-05
Rv0177	549.826	-4.08581	0.418912	-9.75339	1.78405e-22	3.48371e-21
Rv0181c	465.562	-1.95728	0.381111	-5.13571	2.81084e-07	1.73822e-06
Rv0183	585.007	1.10443	0.371746	2.97093	0.002969	0.00827241
Rv0184	340.948	1.43098	0.394217	3.62992	0.000283506	0.00107508
Rv0187	648.34	0.956888	0.373161	2.56428	0.0103391	0.0238393
Rv0188	12157.1	-4.88787	0.473576	-10.3212	5.65163e-25	1.23132e-23
Rv0190	720.058	-1.38465	0.383841	-3.60735	0.000309341	0.00116182
Rv0194	3128.91	1.29766	0.363508	3.56983	0.000357216	0.0013123
Rv0200	641.343	1.25827	0.396744	3.1715	0.00151655	0.00462533
Rv0203	283.413	1.30345	0.408198	3.19317	0.00140719	0.00433676
Rv0205	1211.34	1.25605	0.387878	3.23825	0.00120266	0.00377568
Rv0207c	2763.63	-2.67043	0.429183	-6.22212	4.9048e-10	4.01426e-09
Rv0208c	2161.3	-1.87246	0.370804	-5.04973	4.42428e-07	2.66249e-06
Rv0209	540.884	1.03372	0.391452	2.64072	0.00827291	0.0198736
Rv0210	685.418	1.23545	0.415913	2.97045	0.00297368	0.00828055
Rv0219	299.685	0.993486	0.396931	2.50292	0.0123173	0.0276816
Rv0224c	780.421	1.28453	0.438749	2.92772	0.00341462	0.00932089
Rv0225	1128.29	1.15824	0.394591	2.9353	0.0033323	0.00912264
Rv0226c	792.098	1.15853	0.428214	2.7055	0.00682023	0.0168701
Rv0228	1100.77	1.40558	0.43346	3.2427	0.00118404	0.00372714
Rv0232	7297.86	-4.62532	0.333665	-13.8622	1.07401e-43	5.67896e-42
Rv0235c	839.199	-0.945374	0.375556	-2.51726	0.0118271	0.0266946
Rv0238	2442.8	-3.46649	0.405869	-8.54092	1.33159e-17	1.81636e-16
Rv0245	1211.13	-1.00214	0.342375	-2.92703	0.00342219	0.00933614
Rv0247c	710.419	-2.56682	0.425386	-6.03409	1.5986e-09	1.24348e-08
Rv0248c	2853.98	-0.765137	0.321501	-2.37989	0.0173179	0.0365626
Rv0249c	1480.26	-4.18022	0.450125	-9.28678	1.5902e-20	2.7114e-19
Rv0250c	2285.57	-3.74804	0.378657	-9.89824	4.23662e-23	8.37712e-22
Rv0263c	458.002	1.2938	0.417531	3.0987	0.00194373	0.00573493
Rv0268c	4534.68	-3.83751	0.373263	-10.281	8.58651e-25	1.84512e-23
Rv0269c	1065.39	1.2566	0.36754	3.41895	0.000628644	0.00214688
Rv0272c	1272.46	-2.41464	0.33489	-7.21025	5.58511e-13	5.58037e-12
Rv0273c	1359.39	-2.2857	0.349085	-6.54768	5.84363e-11	5.0832e-10
Rv0274	1796.07	-1.84265	0.413038	-4.46121	8.14981e-06	4.19617e-05
Rv0275c	2793.58	-2.157	0.383501	-5.6245	1.8605e-08	1.30679e-07
Rv0276	4494.97	-2.10541	0.332539	-6.33132	2.43079e-10	2.01752e-09
Rv0281	5024.96	-3.29093	0.318541	-10.3313	5.08855e-25	1.12426e-23
Rv0293c	9067.82	-4.00489	0.355071	-11.2791	1.66422e-29	4.60694e-28
Rv0298	286.132	-3.74603	0.570181	-6.5699	5.03484e-11	4.40408e-10
Rv0302	1138.35	-1.75063	0.342259	-5.11492	3.13868e-07	1.92828e-06
Rv0306	1011.01	1.06286	0.340918	3.11763	0.0018231	0.00543696
Rv0307c	575.645	1.11335	0.358502	3.10556	0.0018992	0.00561762
Rv0309	1092.39	-0.844317	0.349355	-2.41679	0.015658	0.0336776
Rv0313	5328	-3.39248	0.387174	-8.76216	1.91537e-18	2.80802e-17
Rv0315	1137.02	-2.43889	0.369221	-6.60551	3.96143e-11	3.51083e-10
Rv0318c	946.524	1.60825	0.414467	3.88029	0.000104333	0.000436051
Rv0320	335.576	0.89884	0.389575	2.30723	0.0210418	0.0430533
Rv0329c	572.868	1.37114	0.398742	3.43867	0.000584581	0.00202134
Rv0330c	555.789	1.13846	0.433059	2.62888	0.00856665	0.0204539
Rv0331	971.082	1.49984	0.3773	3.97519	7.03218e-05	0.000306705
Rv0332	486.437	1.27896	0.366626	3.48845	0.000485835	0.00171905
Rv0336	260.159	1.31722	0.412602	3.19248	0.00141058	0.00434238
Rv0338c	4085.36	-1.66627	0.343377	-4.8526	1.21852e-06	6.88395e-06
Rv0349	795.907	-0.853483	0.344821	-2.47515	0.0133182	0.0294527
Rv0360c	631.858	1.05321	0.406528	2.59075	0.00957681	0.0223665
Rv0368c	362.438	1.53832	0.438273	3.50996	0.000448169	0.00160386
Rv0371c	96.6885	1.60963	0.612075	2.62979	0.00854381	0.0204097
Rv0373c	1777.88	1.29323	0.382182	3.3838	0.000714904	0.00240654
Rv0375c	326.735	1.28771	0.397583	3.23885	0.00120014	0.0037728
Rv0376c	605.289	1.57657	0.368686	4.2762	1.90112e-05	9.16667e-05
Rv0377	660.336	1.30844	0.378776	3.4544	0.000551509	0.00192252
Rv0380c	334.784	1.0344	0.432768	2.39019	0.0168396	0.0356809
Rv0383c	3909.21	-3.53235	0.40889	-8.63887	5.67731e-18	8.02325e-17
Rv0385	1039.96	1.53761	0.372834	4.12412	3.72159e-05	0.000170533
Rv0390	259.63	-0.949877	0.405357	-2.34331	0.0191134	0.0396595
Rv0393	640.961	1.1139	0.39868	2.79398	0.0052064	0.0134033
Rv0394c	881.278	1.00232	0.399389	2.50964	0.0120853	0.0272121
Rv0395	458.833	1.56217	0.469011	3.33077	0.000866067	0.00283626
Rv0398c	539.374	1.42092	0.38852	3.65727	0.000254919	0.000979221
Rv0401	378.202	2.18989	0.457722	4.78432	1.71564e-06	9.56613e-06
Rv0406c	730.044	1.01539	0.35006	2.90063	0.00372418	0.0100321
Rv0412c	15254.8	-4.43142	0.311743	-14.215	7.39876e-46	4.46392e-44
Rv0420c	499.381	0.913163	0.394417	2.31522	0.0206007	0.0422242
Rv0421c	340.726	1.37544	0.429978	3.19887	0.00137967	0.00426873
Rv0424c	569.384	-3.09604	0.404589	-7.65231	1.97408e-14	2.20143e-13
Rv0426c	394.663	-0.935525	0.369745	-2.53019	0.0114002	0.0258886
Rv0431	369.88	0.930607	0.400086	2.32602	0.0200176	0.0411906
Rv0434	675.963	1.26074	0.397042	3.17534	0.00149661	0.0045734
Rv0435c	1708.12	1.02318	0.348125	2.93911	0.00329152	0.00902676
Rv0439c	696.418	0.991136	0.371792	2.66584	0.0076797	0.018687
Rv0441c	449.784	-1.53797	0.362545	-4.24215	2.21389e-05	0.000105558
Rv0443	1175.42	-0.758807	0.333579	-2.27475	0.0229212	0.0461563
Rv0446c	427.212	0.904289	0.377192	2.39742	0.0165108	0.0351165
Rv0455c	1220.39	-4.00321	0.477945	-8.37588	5.48108e-17	7.16498e-16
Rv0460	53.9251	-1.55017	0.596228	-2.59996	0.00932351	0.0218835
Rv0461	331.517	1.01575	0.400169	2.5383	0.0111392	0.0254224
Rv0463	139.185	1.66215	0.496654	3.3467	0.000817786	0.00269881
Rv0464c	555.544	-1.90339	0.433526	-4.39049	1.13095e-05	5.72899e-05
Rv0465c	2444.84	-0.882858	0.338032	-2.61176	0.00900777	0.0213215
Rv0472c	1553.9	-2.29431	0.413912	-5.54298	2.97362e-08	2.0429e-07
Rv0474	1426.95	-3.85845	0.430643	-8.95973	3.25467e-19	5.03831e-18
Rv0476	866.253	-5.59706	0.438217	-12.7724	2.33955e-37	9.02452e-36
Rv0477	388.462	-1.36413	0.451625	-3.0205	0.00252358	0.00722822
Rv0479c	1669.55	-1.74101	0.378625	-4.59825	4.26064e-06	2.26817e-05
Rv0484c	785.035	1.466	0.365702	4.00872	6.1049e-05	0.000269004
Rv0485	3360.49	-1.87063	0.325572	-5.74568	9.1553e-09	6.62844e-08
Rv0487	1303.46	-1.07144	0.344499	-3.11014	0.00186997	0.00554657
Rv0492c	348.611	1.44249	0.449573	3.20857	0.00133397	0.00414366
Rv0493c	648.443	1.37963	0.368808	3.74077	0.000183456	0.000726107
Rv0494	517.042	1.98746	0.443955	4.47672	7.58002e-06	3.91565e-05
Rv0497	388.297	-1.34297	0.387895	-3.46221	0.00053576	0.00187039
Rv0499	409.785	1.11443	0.411525	2.70805	0.0067679	0.0167719
Rv0500A	769.181	-2.1181	0.432724	-4.89481	9.84019e-07	5.60629e-06
Rv0502	3034.9	-1.97869	0.362202	-5.46295	4.6828e-08	3.11701e-07
Rv0504c	629.396	-1.05671	0.370269	-2.85389	0.00431874	0.0114202
Rv0513	982.497	-4.11977	0.356561	-11.5542	7.03167e-31	1.99344e-29
Rv0518	605.812	1.54009	0.360808	4.26846	1.9683e-05	9.4712e-05
Rv0523c	631.925	1.73182	0.403935	4.28738	1.80795e-05	8.77135e-05
Rv0530A	736.238	-2.1596	0.369369	-5.84673	5.01316e-09	3.72701e-08
Rv0535	291.186	1.00917	0.415195	2.43059	0.0150743	0.0325562
Rv0539	58.6501	1.54304	0.645664	2.38984	0.0168555	0.0356918
Rv0540	422.892	1.57051	0.43558	3.60556	0.000311485	0.00116894
Rv0541c	641.302	1.4233	0.378852	3.75687	0.00017205	0.000687322
Rv0543c	839.979	-4.47019	0.413502	-10.8106	3.06722e-27	7.44038e-26
Rv0547c	469.994	1.05362	0.384501	2.74024	0.00613951	0.0153847
Rv0552	1356.65	0.777587	0.337157	2.30631	0.0210935	0.0431404
Rv0556	286.357	-1.52935	0.438763	-3.4856	0.000491035	0.00173484
Rv0559c	838.046	-2.51523	0.426037	-5.90379	3.55235e-09	2.68768e-08
Rv0561c	800.341	0.902184	0.356178	2.53296	0.0113105	0.0257136
Rv0566c	400.095	1.02875	0.44779	2.29739	0.0215965	0.0438641
Rv0569	1869.09	-5.38726	0.393959	-13.6747	1.43834e-42	7.27833e-41
Rv0571c	1309.16	-1.20093	0.336015	-3.57404	0.00035152	0.00129737
Rv0576	1372.5	-1.15168	0.32798	-3.51142	0.000445712	0.00159629
Rv0584	2510.34	0.983133	0.330251	2.97693	0.00291151	0.0081315
Rv0585c	1896.67	0.827396	0.350687	2.35936	0.0183066	0.0382553
Rv0588	1319.03	-1.30552	0.427424	-3.05439	0.00225517	0.00655113
Rv0601c	59.8605	1.52894	0.652047	2.34484	0.0190354	0.0395674
Rv0607	471.83	0.925466	0.388819	2.3802	0.0173033	0.0365483
Rv0609A	218.954	-2.50594	0.435738	-5.75102	8.8708e-09	6.43236e-08
Rv0610c	663.558	1.28868	0.364719	3.53334	0.000410347	0.00148889
Rv0613c	746.042	1.08927	0.368778	2.95373	0.0031396	0.00868606
Rv0614	366.056	1.55195	0.397409	3.90517	9.416e-05	0.000399925
Rv0615	1121.6	-4.24565	0.452738	-9.37772	6.74151e-21	1.17502e-19
Rv0625c	285.498	2.17716	0.428326	5.08295	3.7161e-07	2.25651e-06
Rv0628c	1354.36	-2.07923	0.337116	-6.16771	6.9288e-10	5.6316e-09
Rv0634c	906.394	-2.35851	0.489385	-4.81934	1.44037e-06	8.09844e-06
Rv0647c	1209.3	0.858048	0.350899	2.44529	0.0144737	0.031534
Rv0653c	762.283	1.60628	0.381004	4.21592	2.4876e-05	0.000117301
Rv0678	35781.4	-6.3421	0.401746	-15.7863	3.8646e-56	4.33019e-54
Rv0679c	390.583	-1.39455	0.472512	-2.95135	0.00316384	0.00874283
Rv0686	1970.14	-3.83864	0.432849	-8.86831	7.42624e-19	1.12373e-17
Rv0687	1356.32	-1.98181	0.362383	-5.46881	4.5306e-08	3.01997e-07
Rv0688	2199.46	-0.951455	0.32223	-2.95273	0.00314982	0.00870921
Rv0689c	219.322	1.10803	0.431186	2.56972	0.010178	0.023537
Rv0692	281.014	-3.24504	0.489143	-6.63413	3.26425e-11	2.92045e-10
Rv0693	2072.14	-2.24369	0.392419	-5.71759	1.08043e-08	7.81028e-08
Rv0694	1748.8	-1.78079	0.392083	-4.54187	5.57582e-06	2.9123e-05
Rv0696	993.252	1.20293	0.364947	3.29618	0.000980098	0.00315482
Rv0697	1395.14	1.03057	0.390295	2.64049	0.00827859	0.0198771
Rv0698	736.745	1.15854	0.408885	2.83342	0.00460523	0.0120737
Rv0712	1762.35	-1.65084	0.334802	-4.9308	8.18932e-07	4.72291e-06
Rv0726c	1463.2	-1.01654	0.406872	-2.49842	0.0124748	0.0279555
Rv0737	490.264	1.30623	0.410739	3.18019	0.00147176	0.00450626
Rv0738	152.918	1.10591	0.464874	2.37894	0.0173625	0.0366403
Rv0739	744.168	1.06751	0.3759	2.83989	0.00451295	0.0118714
Rv0745	249.042	1.86874	0.442491	4.22322	2.40837e-05	0.000114022
Rv0750	753.533	-2.55432	0.422706	-6.04277	1.51495e-09	1.18231e-08
Rv0759c	826.762	-1.67624	0.386185	-4.34051	1.4215e-05	7.07143e-05
Rv0760c	397.482	-2.54397	0.416635	-6.10599	1.02167e-09	8.09426e-09
Rv0762c	1305.4	-3.24674	0.366948	-8.84797	8.91218e-19	1.34425e-17
Rv0763c	140.422	-5.22313	0.509347	-10.2546	1.12899e-24	2.41501e-23
Rv0765c	1840.92	-2.57975	0.324164	-7.95816	1.74609e-15	2.0698e-14
Rv0767c	590.001	-0.916577	0.349627	-2.62158	0.00875228	0.0208335
Rv0770	719.94	0.857234	0.362476	2.36494	0.0180332	0.0378182
Rv0774c	461.835	1.1599	0.380988	3.04446	0.00233099	0.00674639
Rv0776c	798.408	1.39005	0.436052	3.18782	0.00143352	0.0044006
Rv0784	581.115	1.33098	0.410438	3.24283	0.00118349	0.00372714
Rv0787	492.334	1.24664	0.399389	3.12138	0.00180008	0.00537851
Rv0787A	550.816	-4.04965	0.453653	-8.92677	4.38647e-19	6.72402e-18
Rv0790c	1487.38	-2.36035	0.330673	-7.13802	9.46819e-13	9.32162e-12
Rv0791c	1636.84	-1.91227	0.329226	-5.80837	6.30854e-09	4.64601e-08
Rv0792c	2367.02	-1.66538	0.347729	-4.7893	1.67366e-06	9.36532e-06
Rv0793	565.522	1.2263	0.414375	2.95939	0.00308247	0.00853802
Rv0797	582.281	1.12632	0.433944	2.59555	0.009444	0.0221112
Rv0799c	733.509	0.869117	0.345726	2.51388	0.0119409	0.0269258
Rv0804	161.674	1.48603	0.477702	3.11078	0.00186595	0.00554015
Rv0805	5587.26	-3.25553	0.423352	-7.68988	1.47272e-14	1.67407e-13
Rv0807	234.633	1.35813	0.431699	3.14601	0.00165513	0.00499938
Rv0810c	1665.66	-4.85501	0.38496	-12.6117	1.81926e-36	6.63678e-35
Rv0811c	1980.34	-1.23504	0.330254	-3.73967	0.000184264	0.000728693
Rv0817c	730.886	1.14792	0.395429	2.90297	0.00369645	0.00996305
Rv0818	1752.5	-1.90465	0.330909	-5.75582	8.62213e-09	6.26235e-08
Rv0822c	4161.65	-1.99472	0.319519	-6.24289	4.29567e-10	3.52185e-09
Rv0823c	7996.44	-3.55813	0.328283	-10.8386	2.25913e-27	5.56622e-26
Rv0828c	363.414	1.74882	0.40434	4.32512	1.52451e-05	7.53607e-05
Rv0831c	1769.19	-1.96061	0.414951	-4.72492	2.30205e-06	1.26707e-05
Rv0841	286.343	1.62455	0.439429	3.69695	0.000218208	0.000849369
Rv0843	655.075	0.942714	0.407435	2.31378	0.0206798	0.0423496
Rv0845	1015.09	1.33874	0.342725	3.90616	9.37748e-05	0.000398649
Rv0846c	1153.14	0.940422	0.376748	2.49615	0.0125548	0.0281214
Rv0849	1211.22	0.958647	0.357741	2.67972	0.00736832	0.0180601
Rv0852	724.965	0.992558	0.360749	2.75138	0.0059344	0.0149983
Rv0856	621.773	-4.02934	0.475549	-8.47304	2.39079e-17	3.18727e-16
Rv0857	914.348	-1.96576	0.381074	-5.15847	2.48978e-07	1.54781e-06
Rv0859	1908.42	-1.84731	0.336738	-5.48592	4.11329e-08	2.77323e-07
Rv0862c	1323.93	1.39714	0.426614	3.27495	0.00105679	0.00336942
Rv0863	705.725	-5.21682	0.433181	-12.043	2.1104e-33	6.75616e-32
Rv0870c	986.38	-1.82177	0.365249	-4.98775	6.10867e-07	3.59225e-06
Rv0874c	1942.39	-2.03385	0.327929	-6.20212	5.57088e-10	4.5436e-09
Rv0875c	1668.37	-4.33115	0.342194	-12.657	1.02327e-36	3.79175e-35
Rv0876c	5596.2	-1.85149	0.314782	-5.88182	4.05788e-09	3.03117e-08
Rv0877	2555.57	-1.45442	0.325624	-4.46656	7.94858e-06	4.10154e-05
Rv0881	603.639	1.44926	0.403125	3.59506	0.000324318	0.0012113
Rv0882	86.2439	1.7476	0.587405	2.97512	0.00292877	0.00817484
Rv0885	7906.12	-3.63185	0.437931	-8.29321	1.1023e-16	1.42512e-15
Rv0890c	1968.95	1.21402	0.377116	3.21923	0.00128536	0.0040112
Rv0895	806.636	1.2773	0.448842	2.84577	0.00443047	0.0116936
Rv0897c	2520.63	-1.51129	0.318569	-4.74398	2.09557e-06	1.15613e-05
Rv0898c	948.821	-2.58851	0.34621	-7.47671	7.62044e-14	8.09521e-13
Rv0912	795.389	0.926217	0.34694	2.66968	0.00759241	0.0185129
Rv0918	388.548	1.27287	0.390699	3.25793	0.00112227	0.0035637
Rv0919	503.473	-0.965982	0.381209	-2.53399	0.011277	0.0256748
Rv0920c	1323.64	0.806592	0.336033	2.40033	0.0163801	0.0349117
Rv0923c	701.275	1.06461	0.408633	2.6053	0.00917943	0.0215776
Rv0926c	727.778	1.12912	0.352046	3.2073	0.00133988	0.00415655
Rv0927c	489.374	1.03835	0.369244	2.81208	0.0049222	0.0127977
Rv0939	3379.16	-1.73114	0.316478	-5.47001	4.50005e-08	3.00387e-07
Rv0940c	2755.65	-1.76581	0.375666	-4.70049	2.59538e-06	1.41642e-05
Rv0941c	1489.08	-1.97523	0.412333	-4.79037	1.66475e-06	9.32655e-06
Rv0943c	806.825	1.37156	0.410399	3.34201	0.00083173	0.00273523
Rv0944	166.231	1.40929	0.462836	3.04491	0.00232749	0.00674456
Rv0948c	807.973	-1.08034	0.464568	-2.32547	0.0200467	0.0412323
Rv0953c	1126.64	1.00009	0.445768	2.24353	0.0248626	0.049494
Rv0954	1468.19	-0.875307	0.330274	-2.65024	0.00804337	0.0194422
Rv0955	1032.88	1.85195	0.368685	5.02313	5.0837e-07	3.02451e-06
Rv0964c	315.267	1.16554	0.446882	2.60816	0.00910311	0.0214625
Rv0968	388.104	-2.24846	0.389817	-5.76799	8.0222e-09	5.86218e-08
Rv0970	790.399	-0.874541	0.35827	-2.44101	0.0146463	0.0317922
Rv0976c	1582.65	-1.78766	0.326341	-5.4779	4.30394e-08	2.88935e-07
Rv0986	694.579	-2.59093	0.420349	-6.16376	7.10356e-10	5.76368e-09
Rv0987	2435.39	-1.29679	0.444792	-2.91549	0.00355128	0.00964916
Rv0988	1648.65	-1.12426	0.408648	-2.75117	0.00593834	0.0149983
Rv0991c	5968.22	-6.99819	0.473354	-14.7842	1.85137e-49	1.50217e-47
Rv0992c	123.428	1.72806	0.513947	3.36233	0.000772872	0.00257405
Rv0996	16083.2	-5.01704	0.343341	-14.6124	2.34025e-48	1.74813e-46
Rv0997a	467.405	-2.7989	0.42006	-6.66309	2.68121e-11	2.40797e-10
Rv1000c	808.959	1.00424	0.365616	2.74671	0.00601959	0.0151488
Rv1002c	1445.94	0.838192	0.348325	2.40635	0.0161128	0.0344197
Rv1003	752.828	1.57023	0.365445	4.29676	1.73312e-05	8.46067e-05
Rv1005c	715.742	1.19507	0.361947	3.30179	0.000960701	0.00310939
Rv1019	1834.73	-1.68535	0.326782	-5.15741	2.50392e-07	1.55454e-06
Rv1026	359.924	1.68449	0.390594	4.31264	1.61319e-05	7.9135e-05
Rv1041c	477.589	1.32722	0.439695	3.01849	0.00254038	0.00726307
Rv1047	336.814	1.15619	0.397891	2.9058	0.00366316	0.00988464
Rv1050	609.421	2.05068	0.391862	5.23316	1.66635e-07	1.05685e-06
Rv1051c	1178.84	1.51243	0.418704	3.61218	0.000303639	0.00114223
Rv1057	2537	-1.19929	0.318714	-3.7629	0.000167953	0.000671528
Rv1062	435.959	1.57916	0.469892	3.36069	0.000777467	0.0025857
Rv1072	42149.2	-6.61785	0.40261	-16.4374	1.03325e-60	1.51952e-58
Rv1073	4852.19	-3.93036	0.420094	-9.3559	8.28889e-21	1.4341e-19
Rv1078	319.304	-1.89487	0.461433	-4.10649	4.01722e-05	0.000183188
Rv1083	333.414	-7.30372	0.57506	-12.7008	5.85256e-37	2.20337e-35
Rv1084	2915.03	-2.26139	0.319054	-7.0878	1.36256e-12	1.31938e-11
Rv1085c	748.746	1.36394	0.438439	3.1109	0.0018652	0.00554015
Rv1086	1657.13	-0.862308	0.33975	-2.53807	0.0111466	0.0254253
Rv1097c	773.312	1.03056	0.402933	2.55765	0.0105383	0.0242035
Rv1101c	1948.22	-0.987647	0.345398	-2.85944	0.00424386	0.0112505
Rv1109c	1789.67	-2.39727	0.415221	-5.77348	7.76523e-09	5.68323e-08
Rv1112	987.6	1.10451	0.372845	2.96238	0.00305271	0.00846555
Rv1118c	841.277	1.07892	0.390709	2.76143	0.00575489	0.0145997
Rv1125	712.945	1.26827	0.38945	3.25656	0.0011277	0.00357852
Rv1129c	1366.23	0.984413	0.425342	2.31441	0.0206455	0.0422976
Rv1132	1123.89	1.03613	0.357747	2.89627	0.00377622	0.0101606
Rv1138a	579.785	1.54178	0.402593	3.82962	0.000128341	0.000525195
Rv1138c	906.644	1.5268	0.359848	4.24291	2.20638e-05	0.000105306
Rv1146	1127.3	1.44577	0.357325	4.04609	5.20813e-05	0.000232758
Rv1147	725.801	0.913826	0.366195	2.49546	0.0125793	0.0281494
Rv1148c	2059.83	-1.58724	0.320804	-4.94768	7.51047e-07	4.35274e-06
Rv1149	152.312	1.24599	0.491399	2.5356	0.0112255	0.0255699
Rv1151c	803.934	1.24401	0.36418	3.41593	0.000635642	0.00216449
Rv1152	1625.33	-2.10082	0.347343	-6.04825	1.46425e-09	1.14465e-08
Rv1156	4469.06	-3.83994	0.38406	-9.99828	1.55063e-23	3.15899e-22
Rv1159A	1760.07	-1.38843	0.381171	-3.64253	0.000269973	0.00102957
Rv1178	1796.6	-1.34545	0.346472	-3.88328	0.000103057	0.000431867
Rv1179c	1597.13	1.48466	0.443769	3.34556	0.000821163	0.00270805
Rv1184c	1660.61	-0.839479	0.32672	-2.56941	0.010187	0.0235463
Rv1186c	1104.45	1.02485	0.448469	2.28522	0.0223002	0.0450987
Rv1188	512.191	0.859201	0.362603	2.36953	0.0178105	0.0374514
Rv1192	1988.37	-1.68413	0.375685	-4.48282	7.36627e-06	3.8136e-05
Rv1194c	1721.81	-0.892295	0.346114	-2.57804	0.00993623	0.0230685
Rv1204c	516.605	1.52347	0.421433	3.61498	0.000300368	0.00113173
Rv1211	1742.35	-3.48189	0.436128	-7.98363	1.42088e-15	1.70145e-14
Rv1216c	554.469	-1.89195	0.490023	-3.86093	0.000112957	0.000469177
Rv1218c	1428.28	-2.25369	0.369565	-6.09824	1.0724e-09	8.48187e-09
Rv1219c	1104.91	-2.22926	0.366891	-6.07608	1.23157e-09	9.69191e-09
Rv1220c	273.406	1.13155	0.402585	2.81071	0.00494328	0.0128383
Rv1230c	714.76	0.980934	0.377837	2.59618	0.00942659	0.0220814
Rv1232c	1120.67	0.952226	0.379628	2.50831	0.012131	0.0273019
Rv1234	2636.45	-3.38593	0.408434	-8.29003	1.13218e-16	1.45178e-15
Rv1245c	1404.56	-1.16555	0.344732	-3.38103	0.000722147	0.00242571
Rv1248c	7209.68	-1.80854	0.336514	-5.37433	7.68662e-08	5.02406e-07
Rv1251c	2703.19	0.882409	0.380241	2.32066	0.0203054	0.0416734
Rv1254	1342.24	0.809344	0.337278	2.39964	0.0164113	0.0349622
Rv1262c	323.367	0.948318	0.40392	2.34779	0.0188854	0.0392729
Rv1265	10242.1	-4.15657	0.385809	-10.7737	4.58403e-27	1.08952e-25
Rv1268c	663.971	1.16088	0.420169	2.76289	0.00572927	0.0145586
Rv1271c	267.125	1.0967	0.438895	2.49877	0.0124625	0.0279511
Rv1276c	334.324	1.57279	0.495288	3.17551	0.00149575	0.0045734
Rv1277	1725.91	-1.81391	0.324335	-5.59271	2.23559e-08	1.55631e-07
Rv1278	1749.73	-1.30284	0.324479	-4.01517	5.94025e-05	0.000262487
Rv1286	4785.68	-2.39194	0.328157	-7.289	3.12265e-13	3.18767e-12
Rv1289	496.751	-1.35895	0.383138	-3.54689	0.000389803	0.00141983
Rv1291c	291.685	1.74716	0.434359	4.02238	5.76133e-05	0.0002553
Rv1303	2788.55	-4.53121	0.418695	-10.8222	2.70183e-27	6.6223e-26
Rv1314c	724.218	1.27234	0.363252	3.50264	0.000460663	0.00163985
Rv1318c	1327.97	1.06664	0.410544	2.59811	0.00937372	0.0219685
Rv1319c	1132.28	0.921242	0.33987	2.71057	0.00671668	0.0166625
Rv1322A	3227.74	-2.97514	0.392507	-7.57984	3.45982e-14	3.76025e-13
Rv1324	1660.31	-1.42471	0.327132	-4.35516	1.32968e-05	6.64982e-05
Rv1332	1508.29	-3.46752	0.378868	-9.15232	5.57253e-20	9.07415e-19
Rv1333	629.287	-1.33631	0.353228	-3.78313	0.00015487	0.000622922
Rv1337	1651.17	-4.23238	0.379288	-11.1588	6.48938e-29	1.73517e-27
Rv1339	1244.35	-1.68976	0.342997	-4.92645	8.37382e-07	4.8175e-06
Rv1341	287.129	1.09812	0.423407	2.59354	0.00949928	0.0222132
Rv1356c	623.289	1.07818	0.373224	2.88884	0.00386662	0.0103742
Rv1357c	652.152	1.17108	0.399151	2.93394	0.00334693	0.00915737
Rv1358	2583.76	1.34432	0.362097	3.7126	0.00020514	0.000803153
Rv1359	390.286	0.898136	0.390394	2.30059	0.021415	0.0436391
Rv1362c	650.226	-1.26031	0.388641	-3.24287	0.00118333	0.00372714
Rv1363c	725.824	-2.20088	0.373101	-5.89889	3.65959e-09	2.75112e-08
Rv1364c	3105.6	-2.10811	0.369717	-5.70196	1.18435e-08	8.49629e-08
Rv1366A	687.877	-3.07766	0.408516	-7.53375	4.9305e-14	5.3096e-13
Rv1371	712.357	1.24363	0.394602	3.15161	0.0016237	0.00491708
Rv1375	10438	-4.02778	0.400662	-10.0528	8.9272e-24	1.83456e-22
Rv1393c	5857.71	-3.20256	0.355084	-9.01919	1.8949e-19	2.99241e-18
Rv1401	477.278	1.43886	0.369929	3.88956	0.000100428	0.000422354
Rv1403c	1057.53	-0.948331	0.368154	-2.57591	0.00999771	0.023177
Rv1404	2515.84	-2.04859	0.406889	-5.03476	4.78451e-07	2.86098e-06
Rv1405c	13156.5	-3.97245	0.325753	-12.1947	3.31888e-34	1.0999e-32
Rv1414	145.326	1.441	0.481404	2.99333	0.00275949	0.00778034
Rv1419	2563.74	-3.73214	0.428851	-8.70266	3.2419e-18	4.66555e-17
Rv1421	874.611	-0.99288	0.334659	-2.96684	0.0030088	0.00836844
Rv1429	1471.26	-0.871004	0.340131	-2.56079	0.0104436	0.024033
Rv1432	637.412	1.1153	0.427733	2.60746	0.00912161	0.0214846
Rv1435c	751.591	-1.09907	0.355255	-3.09375	0.00197647	0.00581692
Rv1439c	677.582	1.20105	0.365147	3.28923	0.00100461	0.00321295
Rv1443c	672.766	1.08306	0.413845	2.61705	0.00886921	0.0210482
Rv1455	1203.21	1.79298	0.343727	5.21629	1.82541e-07	1.14845e-06
Rv1456c	635.44	1.84684	0.369157	5.00285	5.64891e-07	3.33548e-06
Rv1457c	440.255	1.29397	0.404544	3.19859	0.00138103	0.00427013
Rv1458c	585.568	1.33543	0.378842	3.52503	0.000423442	0.00152933
Rv1460	392.519	-1.76029	0.383775	-4.58679	4.50116e-06	2.38541e-05
Rv1461	11146.2	-2.99211	0.354786	-8.43356	3.35305e-17	4.42001e-16
Rv1462	1232.06	-0.893426	0.342097	-2.61162	0.00901156	0.0213215
Rv1463	1706.46	-2.05418	0.333007	-6.16857	6.89091e-10	5.61049e-09
Rv1465	355.906	-1.46496	0.369265	-3.96723	7.27116e-05	0.000316248
Rv1474c	380.777	1.39556	0.415194	3.36121	0.00077601	0.00258268
Rv1480	819.025	-1.88648	0.365201	-5.1656	2.39671e-07	1.4939e-06
Rv1481	1392.58	-0.780955	0.330575	-2.36241	0.0181563	0.0379919
Rv1482c	917.084	1.70308	0.417762	4.07667	4.56859e-05	0.000205739
Rv1486c	996.518	1.21304	0.362627	3.34514	0.000822418	0.00271029
Rv1488	1509.81	-0.857604	0.355416	-2.41296	0.0158237	0.0339254
Rv1489	330.921	-1.71768	0.411222	-4.177	2.95373e-05	0.000137763
Rv1489A	115.647	1.90615	0.532302	3.58095	0.000342354	0.0012696
Rv1491c	2027.23	-1.11684	0.399289	-2.79706	0.00515693	0.0133202
Rv1496	1258.98	-1.03936	0.329565	-3.15372	0.00161202	0.004888
Rv1498A	613.639	-1.38571	0.403183	-3.43692	0.000588379	0.00203148
Rv1498c	897.706	-1.50893	0.389884	-3.87021	0.000108742	0.000453269
Rv1500	1190.47	-2.20068	0.442787	-4.97006	6.69307e-07	3.90789e-06
Rv1501	360.183	-1.73354	0.474924	-3.65014	0.000262101	0.00100199
Rv1502	1696.24	-2.23606	0.447865	-4.99271	5.95393e-07	3.50678e-06
Rv1507c	589.341	-1.10572	0.431148	-2.5646	0.0103295	0.0238297
Rv1509	1004.96	-1.68819	0.454061	-3.71799	0.000200817	0.000787538
Rv1510	827.617	0.941833	0.342356	2.75104	0.00594068	0.0149983
Rv1518	623.521	1.01661	0.396836	2.56178	0.0104136	0.0239757
Rv1524	1138	1.01757	0.349823	2.90881	0.00362807	0.0098181
Rv1533	1950.33	-2.43457	0.396838	-6.1349	8.52102e-10	6.83133e-09
Rv1540	2475.35	-1.86828	0.324305	-5.76089	8.36736e-09	6.09548e-08
Rv1571	176.447	2.0761	0.47664	4.3557	1.3264e-05	6.64048e-05
Rv1573	197.425	1.19279	0.438508	2.7201	0.00652618	0.0162584
Rv1574	296.68	-1.91126	0.405137	-4.71757	2.38673e-06	1.31061e-05
Rv1576c	16457.4	-4.91994	0.335059	-14.6838	8.18567e-49	6.4203e-47
Rv1577c	4463.24	-3.7843	0.345731	-10.9458	6.96119e-28	1.76126e-26
Rv1578c	1171.22	-1.76175	0.344762	-5.11006	3.22054e-07	1.97599e-06
Rv1579c	224.545	-2.42961	0.410678	-5.91611	3.29645e-09	2.51021e-08
Rv1580c	80.284	-3.76263	0.550431	-6.83579	8.15531e-12	7.5549e-11
Rv1582c	3094.85	-2.51363	0.328245	-7.65779	1.89163e-14	2.11449e-13
Rv1584c	228.522	-4.19479	0.409804	-10.2361	1.36633e-24	2.89637e-23
Rv1585c	1131.78	-3.11112	0.350384	-8.87918	6.73539e-19	1.02579e-17
Rv1586c	3463.09	-4.08262	0.319571	-12.7753	2.25267e-37	8.7612e-36
Rv1588c	288.174	1.21105	0.397777	3.04454	0.00233037	0.00674639
Rv1591	734.023	1.51738	0.431335	3.51786	0.000435036	0.00156081
Rv1592c	3512.12	-1.40672	0.337172	-4.17211	3.01795e-05	0.000140341
Rv1593c	5106.88	-2.48896	0.348191	-7.14826	8.78873e-13	8.67081e-12
Rv1615	955.009	-2.32228	0.415831	-5.58466	2.34158e-08	1.6229e-07
Rv1616	240.343	-1.00319	0.392989	-2.55271	0.010689	0.0245019
Rv1619	1390.11	1.06416	0.342313	3.10875	0.00187882	0.00556784
Rv1624c	397.669	-1.45016	0.46402	-3.12521	0.0017768	0.00533148
Rv1626	1539.96	-1.4912	0.357164	-4.17512	2.97826e-05	0.000138769
Rv1627c	1265.86	-0.88102	0.333466	-2.64201	0.00824168	0.019856
Rv1628c	1164.07	-2.9909	0.400893	-7.46058	8.61441e-14	9.1305e-13
Rv1635c	3187.87	-1.23479	0.321981	-3.83497	0.00012558	0.000515687
Rv1638A	278.178	0.939151	0.407675	2.30367	0.0212409	0.0433477
Rv1670	323.254	-3.81766	0.499974	-7.63571	2.24574e-14	2.48669e-13
Rv1672c	1090.89	1.15901	0.387977	2.98731	0.00281447	0.00790269
Rv1678	502.779	-1.41634	0.390343	-3.62844	0.000285139	0.00107954
Rv1682	823.955	-0.963443	0.426334	-2.25983	0.0238315	0.0477645
Rv1683	9437.33	-2.30476	0.316722	-7.27693	3.41509e-13	3.47114e-12
Rv1685c	754.658	-0.8826	0.353779	-2.49478	0.0126036	0.0281904
Rv1687c	875.233	-0.875825	0.353107	-2.48034	0.0131257	0.0291367
Rv1691	99.4989	1.35045	0.525339	2.57061	0.0101518	0.0234879
Rv1702c	593.593	0.975309	0.357019	2.73181	0.00629869	0.0157167
Rv1714	282.387	1.15276	0.41942	2.74846	0.00598754	0.0151085
Rv1717	73.5358	1.53232	0.59305	2.58379	0.00977211	0.0227324
Rv1722	974.749	1.45822	0.389513	3.74369	0.00018134	0.000718945
Rv1723	593.498	1.23364	0.391121	3.15412	0.00160984	0.00488454
Rv1724c	358.457	-1.59018	0.455949	-3.48762	0.000487348	0.00172311
Rv1726	830.172	1.56326	0.386691	4.04267	5.28458e-05	0.000235951
Rv1727	401.674	1.80898	0.405978	4.45585	8.35601e-06	4.29294e-05
Rv1730c	914.267	0.965512	0.357495	2.70077	0.00691797	0.0170897
Rv1734c	348.202	1.40362	0.485953	2.88838	0.00387235	0.0103777
Rv1735c	514.842	1.16943	0.40571	2.88242	0.00394633	0.0105519
Rv1738	9440.22	-4.36719	0.437354	-9.98547	1.76458e-23	3.564e-22
Rv1739c	1594.71	1.02611	0.343065	2.991	0.0027807	0.00782654
Rv1747	3711.67	-1.21628	0.330031	-3.68534	0.000228394	0.000885356
Rv1748	838.765	0.982651	0.389081	2.52557	0.011551	0.0261845
Rv1761c	332.326	1.5189	0.394399	3.85118	0.00011755	0.000486812
Rv1762c	565.168	0.904159	0.367046	2.46334	0.0137649	0.0302983
Rv1772	4571.75	-3.99917	0.417782	-9.57239	1.04461e-21	1.92029e-20
Rv1773c	1277.27	1.24109	0.41982	2.95625	0.00311409	0.00862052
Rv1780	855.824	1.03852	0.376837	2.75588	0.00585353	0.014818
Rv1794	3198.8	-2.46711	0.401534	-6.14421	8.03601e-10	6.47559e-09
Rv1805c	351.851	1.19937	0.438438	2.73554	0.00622778	0.0155893
Rv1810	4187.34	-4.67164	0.464481	-10.0578	8.48955e-24	1.75227e-22
Rv1812c	1089.9	0.827859	0.336385	2.46105	0.0138532	0.0304498
Rv1813c	1328.5	-1.63415	0.352039	-4.64195	3.45133e-06	1.85622e-05
Rv1816	669.861	1.1341	0.359355	3.15594	0.00159984	0.00486046
Rv1817	3729.56	-2.10276	0.356346	-5.90089	3.61553e-09	2.72671e-08
Rv1828	2360.99	-3.96292	0.383859	-10.3239	5.49438e-25	1.20825e-23
Rv1829	1649.73	-3.76776	0.445418	-8.45893	2.69832e-17	3.56694e-16
Rv1830	699.938	-1.70934	0.374738	-4.56143	5.08071e-06	2.67149e-05
Rv1831	3494.09	-8.99102	0.454263	-19.7926	3.45074e-87	1.80436e-84
Rv1835c	1974.94	1.03378	0.386094	2.67753	0.00741673	0.0181692
Rv1836c	5515.23	-3.06299	0.318379	-9.62056	6.54736e-22	1.22269e-20
Rv1841c	2335.25	-1.96675	0.336943	-5.83706	5.31313e-09	3.92521e-08
Rv1842c	1822.91	-0.770638	0.329175	-2.34112	0.0192259	0.0398569
Rv1855c	1470.23	-1.90111	0.398997	-4.76473	1.89109e-06	1.05194e-05
Rv1856c	1196.95	-1.244	0.373601	-3.32975	0.000869228	0.00284464
Rv1861	470.687	-2.3379	0.452582	-5.1657	2.39541e-07	1.4939e-06
Rv1863c	1704.76	-1.62562	0.398372	-4.08066	4.49087e-05	0.000202433
Rv1866	2105.88	1.1724	0.370635	3.16322	0.00156033	0.00475269
Rv1867	1468.26	0.888832	0.344042	2.5835	0.00978048	0.0227406
Rv1869c	2381.23	-1.25843	0.332709	-3.78238	0.000155336	0.000624263
Rv1870c	992.658	-2.2631	0.401488	-5.63679	1.73251e-08	1.22237e-07
Rv1871c	975.8	-3.34901	0.446271	-7.50442	6.16989e-14	6.56911e-13
Rv1875	479.168	1.19041	0.391282	3.04234	0.00234744	0.00677537
Rv1879	802.475	0.970554	0.343167	2.82822	0.0046807	0.0122238
Rv1883c	757.852	-1.31921	0.39398	-3.34842	0.000812741	0.00268806
Rv1887	1400.44	-1.58946	0.396164	-4.01212	6.0177e-05	0.00026541
Rv1891	1339.21	-3.0289	0.375565	-8.0649	7.3293e-16	8.86676e-15
Rv1892	152.663	-2.10456	0.4477	-4.70084	2.59098e-06	1.41642e-05
Rv1893	738.021	-2.99625	0.428856	-6.98662	2.81579e-12	2.66622e-11
Rv1894c	2521.72	-1.36344	0.37032	-3.68178	0.000231614	0.000894889
Rv1904	2164.47	-2.5223	0.388449	-6.49325	8.40039e-11	7.24033e-10
Rv1906c	1836.6	-2.22377	0.376801	-5.90171	3.59757e-09	2.71752e-08
Rv1907c	1517.39	-1.52507	0.335488	-4.54581	5.47239e-06	2.86145e-05
Rv1913	856.082	1.204	0.455851	2.64122	0.00826076	0.0198647
Rv1922	1485.87	-0.863647	0.355976	-2.42614	0.0152606	0.0328829
Rv1928c	586.572	-1.09632	0.36485	-3.00486	0.002657	0.00752854
Rv1929c	900.934	-3.61246	0.448848	-8.04829	8.39559e-16	1.01048e-14
Rv1930c	144.717	1.46622	0.502618	2.91716	0.00353233	0.00960874
Rv1931c	683.905	1.51392	0.413969	3.65708	0.000255105	0.000979221
Rv1944c	415.561	1.17732	0.412321	2.85535	0.004299	0.0113786
Rv1945	1712.91	-1.08377	0.324957	-3.33514	0.000852572	0.00279596
Rv1947	506.582	1.24696	0.399625	3.12034	0.00180645	0.00539412
Rv1957	3011.31	-3.46688	0.371167	-9.34048	9.59014e-21	1.64712e-19
Rv1972	332.064	1.27042	0.443218	2.86635	0.00415234	0.0110276
Rv1973	90.363	2.15999	0.60834	3.55063	0.000384314	0.00140309
Rv1975	644.482	1.10123	0.447907	2.45861	0.0139474	0.030623
Rv1977	2258.22	-0.792263	0.345645	-2.29213	0.0218983	0.0444195
Rv1978	852.208	-0.837312	0.360271	-2.32411	0.0201193	0.0413637
Rv1985c	2153.63	-0.978887	0.323194	-3.02879	0.00245536	0.00705429
Rv1987	736.179	-1.50343	0.460949	-3.2616	0.00110787	0.00352512
Rv1989c	561.164	-1.57844	0.380633	-4.14688	3.37038e-05	0.000155653
Rv1990c	532.935	-1.08929	0.410018	-2.65668	0.00789139	0.0191132
Rv1993c	200.071	-4.06807	0.439947	-9.24672	2.31485e-20	3.90455e-19
Rv1996	17925.1	-5.78295	0.319605	-18.0941	3.54993e-73	8.35298e-71
Rv1998c	687.474	0.948304	0.355751	2.66564	0.00768422	0.0186883
Rv1999c	906.844	1.45674	0.42633	3.41693	0.000633312	0.00215969
Rv2004c	5621.95	-2.62531	0.320986	-8.17891	2.8642e-16	3.59438e-15
Rv2005c	3894.18	-2.41329	0.344727	-7.00057	2.54918e-12	2.42352e-11
Rv2008c	1161.01	1.13802	0.339469	3.35235	0.000801286	0.00265366
Rv2011c	1351.46	-1.04198	0.326143	-3.19484	0.00139909	0.00431464
Rv2015c	795.867	-0.940867	0.338168	-2.78224	0.00539845	0.0138523
Rv2016	1102.26	-1.95524	0.462367	-4.22877	2.34971e-05	0.000111581
Rv2021c	720.786	-1.90575	0.353415	-5.39238	6.95301e-08	4.55088e-07
Rv2022c	536.858	-2.25786	0.446731	-5.05418	4.32245e-07	2.60454e-06
Rv2025c	2263.77	-1.74827	0.332613	-5.25616	1.47092e-07	9.39231e-07
Rv2030c	4483.07	-1.95112	0.317783	-6.13979	8.26293e-10	6.64707e-09
Rv2033c	482.677	1.0305	0.371196	2.77615	0.00550061	0.0140684
Rv2035	604.494	-3.88556	0.432617	-8.98152	2.67062e-19	4.16156e-18
Rv2049c	304.888	1.48296	0.39921	3.71473	0.000203421	0.000797086
Rv2050	2953.88	-3.32074	0.353279	-9.39977	5.46805e-21	9.71043e-20
Rv2052c	847.766	-0.838426	0.348351	-2.40684	0.0160911	0.034389
Rv2073c	227.146	1.33448	0.445451	2.99579	0.0027373	0.00772751
Rv2074	674.646	-0.947696	0.398502	-2.37815	0.0173999	0.0367027
Rv2076c	471.017	-2.61169	0.509148	-5.12953	2.90468e-07	1.79153e-06
Rv2077c	8033.33	-4.10512	0.392777	-10.4515	1.44183e-25	3.21577e-24
Rv2084	643.446	0.882672	0.370373	2.38319	0.0171631	0.036301
Rv2086	456.291	1.14327	0.441158	2.59152	0.00955529	0.0223273
Rv2090	669.514	1.68646	0.410524	4.10806	3.99001e-05	0.000182124
Rv2091c	3764.42	-3.3591	0.396008	-8.4824	2.20593e-17	2.94918e-16
Rv2100	805.223	1.57514	0.419689	3.7531	0.000174658	0.000695979
Rv2102	451.956	1.34237	0.433947	3.09339	0.00197885	0.0058203
Rv2113	585.439	1.29782	0.445673	2.91205	0.0035907	0.00973386
Rv2117	220.202	1.41772	0.481335	2.94539	0.00322544	0.00888695
Rv2118c	908.781	1.63414	0.408441	4.00093	6.30938e-05	0.000276977
Rv2119	971.052	0.983517	0.372368	2.64125	0.00826016	0.0198647
Rv2128	474.836	-1.41411	0.403032	-3.50867	0.000450353	0.00160801
Rv2129c	862.283	0.85056	0.36148	2.35299	0.0186229	0.0387919
Rv2133c	1841.96	-2.16443	0.332097	-6.51745	7.15131e-11	6.1978e-10
Rv2134c	6868.77	-5.12257	0.345299	-14.8352	8.67884e-50	7.16537e-48
Rv2136c	966.228	-2.11574	0.426933	-4.95567	7.20811e-07	4.18782e-06
Rv2137c	1467.01	-2.84186	0.443357	-6.40988	1.45639e-10	1.22608e-09
Rv2141c	1647.11	0.938244	0.329954	2.84357	0.00446118	0.0117615
Rv2143	713.857	0.874423	0.346893	2.52073	0.0117113	0.0264968
Rv2144c	1567.62	-3.07974	0.40408	-7.62162	2.50518e-14	2.75453e-13
Rv2146c	1428.66	-2.58143	0.423802	-6.09112	1.12121e-09	8.85308e-09
Rv2147c	1281.69	-0.903641	0.344738	-2.62124	0.00876107	0.0208335
Rv2148c	739.658	-1.7816	0.358241	-4.97319	6.58588e-07	3.85008e-06
Rv2159c	3695.46	-6.04508	0.332956	-18.1558	1.15528e-73	2.86144e-71
Rv2161c	2763.95	-5.08394	0.332526	-15.2888	9.07547e-53	8.71616e-51
Rv2164c	688.602	-1.25462	0.350696	-3.57751	0.000346887	0.00128237
Rv2165c	2067.13	-1.63462	0.322038	-5.07585	3.85773e-07	2.3395e-06
Rv2166c	1645.83	-2.43068	0.428217	-5.67628	1.37654e-08	9.78549e-08
Rv2169c	2247.23	-1.70995	0.450664	-3.79429	0.000148067	0.000597134
Rv2172c	3783.2	-1.87118	0.397786	-4.70398	2.55134e-06	1.39937e-05
Rv2179c	313.226	0.959096	0.394037	2.43403	0.0149319	0.0323077
Rv2180c	715.124	0.848923	0.348973	2.43263	0.0149894	0.0324025
Rv2182c	3328.26	-2.77747	0.451973	-6.14521	7.98557e-10	6.44598e-09
Rv2183c	391.912	-0.88161	0.386606	-2.28038	0.0225849	0.0455962
Rv2189c	511.269	1.65391	0.509008	3.24928	0.00115697	0.00365662
Rv2191	867.579	1.04716	0.414837	2.52428	0.0115936	0.0262683
Rv2199c	691.913	-1.36448	0.433862	-3.14497	0.00166105	0.00501405
Rv2204c	7698.6	-5.44695	0.413996	-13.157	1.55103e-39	6.71958e-38
Rv2212	1087.49	0.776141	0.340306	2.28072	0.0225653	0.0455761
Rv2216	1267.91	-2.23106	0.345163	-6.46379	1.02114e-10	8.73728e-10
Rv2219	1010.11	-1.59375	0.34116	-4.67157	2.98903e-06	1.61682e-05
Rv2224d	285.797	1.59104	0.413664	3.84622	0.000119955	0.000494535
Rv2226	1086.49	0.903955	0.374084	2.41645	0.0156729	0.0336941
Rv2227	683.625	1.14937	0.381286	3.01445	0.00257448	0.00733446
Rv2229c	429.658	0.968622	0.389224	2.4886	0.0128249	0.0285901
Rv2230c	413.763	1.34576	0.433425	3.10494	0.0019032	0.00562533
Rv2235	1076.96	-1.72692	0.344035	-5.01961	5.1776e-07	3.07649e-06
Rv2239c	771.732	-3.67191	0.399065	-9.20128	3.53704e-20	5.88174e-19
Rv2240c	474.111	1.93605	0.458229	4.22507	2.38866e-05	0.000113203
Rv2253	442.604	1.23357	0.423611	2.91204	0.00359073	0.00973386
Rv2256a	122.395	-2.53416	0.508094	-4.98757	6.11431e-07	3.59225e-06
Rv2256c	2930.03	-2.42116	0.379914	-6.37292	1.85468e-10	1.55029e-09
Rv2257c	428.44	1.4516	0.381753	3.80246	0.000143267	0.000580718
Rv2258c	833.005	0.848865	0.346776	2.44788	0.0143701	0.0313517
Rv2264c	2212.36	-1.12898	0.349106	-3.23392	0.00122104	0.00382571
Rv2265	821.599	1.26186	0.417873	3.01973	0.00253001	0.00724222
Rv2282c	1133.78	1.36188	0.402326	3.38501	0.000711761	0.00239767
Rv2294	1185.29	1.29164	0.389252	3.31827	0.000905772	0.00295806
Rv2295	2223.89	-2.51194	0.373003	-6.73436	1.64656e-11	1.5046e-10
Rv2297	577.54	-1.6831	0.373211	-4.50977	6.48988e-06	3.37101e-05
Rv2302	583.87	-1.47865	0.492951	-2.99959	0.00270343	0.00764565
Rv2305	803.275	1.34577	0.397113	3.38888	0.000701797	0.00236749
Rv2307A	306.605	-1.38617	0.458341	-3.02431	0.002492	0.00715517
Rv2307B	459.842	-2.26617	0.492513	-4.60125	4.19971e-06	2.23826e-05
Rv2307D	463.39	-1.5838	0.369195	-4.28988	1.78772e-05	8.69111e-05
Rv2310	109.362	2.06384	0.663257	3.11167	0.00186029	0.00553035
Rv2311	237.239	1.1168	0.413894	2.69827	0.00696999	0.0171822
Rv2323c	3145.33	-1.98954	0.330908	-6.01235	1.82849e-09	1.41995e-08
Rv2324	723.046	-0.776369	0.343022	-2.26332	0.0236159	0.047393
Rv2336	722.687	-1.48703	0.4554	-3.26533	0.00109337	0.00348368
Rv2348c	3496.62	-2.87265	0.473553	-6.06617	1.30993e-09	1.02914e-08
Rv2365c	55.8464	-2.48897	0.593388	-4.1945	2.73473e-05	0.000128183
Rv2366c	2029.41	-1.19996	0.322184	-3.72446	0.000195737	0.000772119
Rv2367c	663.196	-1.63225	0.355788	-4.5877	4.48158e-06	2.37771e-05
Rv2372c	618.537	-2.57568	0.346494	-7.43354	1.05727e-13	1.11309e-12
Rv2413c	331.542	1.83894	0.450599	4.08111	4.48203e-05	0.000202229
Rv2414c	473.656	1.12299	0.399783	2.809	0.00496954	0.0128923
Rv2415c	584.378	1.91661	0.377805	5.07301	3.91575e-07	2.37162e-06
Rv2420c	108.281	-1.7096	0.534576	-3.19804	0.00138364	0.00427537
Rv2422	240.662	1.75639	0.510702	3.43917	0.000583505	0.00202031
Rv2424c	549.964	0.971217	0.395891	2.45324	0.0141575	0.0309885
Rv2434c	677.292	0.919754	0.404907	2.27152	0.0231155	0.0465076
Rv2451	233.071	0.993352	0.420619	2.36164	0.0181942	0.0380541
Rv2452c	565.527	-1.47452	0.471173	-3.12946	0.00175126	0.00526273
Rv2454c	16349	-5.24694	0.321254	-16.3327	5.77557e-60	8.23631e-58
Rv2455c	99148.7	-6.70638	0.337588	-19.8655	8.08696e-88	4.75715e-85
Rv2466c	2167.98	-2.21065	0.38753	-5.70446	1.16713e-08	8.38555e-08
Rv2472	207.906	-3.03178	0.426368	-7.1107	1.1546e-12	1.12263e-11
Rv2475c	308.243	-2.34533	0.388429	-6.038	1.56039e-09	1.21576e-08
Rv2477c	3362.39	-2.07029	0.327763	-6.31642	2.67686e-10	2.21783e-09
Rv2481c	191.794	1.84138	0.470343	3.91498	9.04129e-05	0.000385401
Rv2484c	16493.1	-4.6586	0.335829	-13.872	9.36641e-44	5.0089e-42
Rv2489c	151.087	1.36215	0.526856	2.58543	0.00972588	0.022636
Rv2499c	1840.46	-4.54687	0.342141	-13.2895	2.66495e-40	1.22953e-38
Rv2508c	1582.7	1.63418	0.456991	3.57596	0.000348944	0.00128896
Rv2509	1096.21	0.890811	0.358436	2.48527	0.0129453	0.0288177
Rv2510c	1385.51	0.780534	0.334082	2.33636	0.0194727	0.0402171
Rv2512c	393.7	1.20937	0.432754	2.7946	0.00519643	0.0133923
Rv2513	641.546	-1.219	0.425635	-2.86396	0.00418382	0.0111049
Rv2515c	1079.09	1.05111	0.383902	2.73797	0.00618197	0.0154829
Rv2516c	4712.38	-4.02858	0.426748	-9.44019	3.72119e-21	6.73535e-20
Rv2517c	2229.43	-5.7357	0.484212	-11.8454	2.27237e-32	6.85497e-31
Rv2522c	802.157	1.26328	0.422673	2.98879	0.00280083	0.00786908
Rv2529	637.02	1.09439	0.454216	2.40939	0.0159791	0.0341836
Rv2548A	70.1238	-1.42777	0.570604	-2.50221	0.012342	0.0277239
Rv2553c	14027.4	-4.89942	0.338228	-14.4856	1.49517e-47	1.03475e-45
Rv2554c	354.212	-3.20881	0.394735	-8.12902	4.32766e-16	5.35947e-15
Rv2556c	1077.37	-1.2405	0.346647	-3.57856	0.000345496	0.00127923
Rv2557	7763.41	-4.30546	0.389361	-11.0578	2.01078e-28	5.24149e-27
Rv2558	10212	-4.54592	0.405522	-11.21	3.64033e-29	1.00184e-27
Rv2563	404.143	1.60481	0.390937	4.10503	4.04263e-05	0.000184169
Rv2565	2767.46	-0.970111	0.319508	-3.03627	0.00239528	0.0068943
Rv2566	1443.15	1.6311	0.442527	3.68588	0.00022791	0.000884207
Rv2567	2502.68	0.989412	0.378453	2.61436	0.00893955	0.0212044
Rv2573	333.905	1.65476	0.410242	4.03361	5.49263e-05	0.000244544
Rv2576c	2666.83	-1.84331	0.359492	-5.12753	2.93564e-07	1.80826e-06
Rv2578c	1075.2	1.12622	0.369571	3.04738	0.00230844	0.00669761
Rv2581c	1765.19	-1.83301	0.339741	-5.39531	6.84052e-08	4.48349e-07
Rv2598	128.069	1.45438	0.498047	2.92016	0.0034985	0.00952224
Rv2613c	505.241	-3.34826	0.411616	-8.13443	4.1388e-16	5.1391e-15
Rv2616	367.38	1.33474	0.422155	3.16174	0.00156829	0.00477075
Rv2617c	1188.34	-3.20827	0.422528	-7.59304	3.1249e-14	3.41201e-13
Rv2618	448.987	0.880207	0.379119	2.32171	0.0202483	0.0415744
Rv2619c	576.897	-1.44561	0.368188	-3.92629	8.62653e-05	0.000369731
Rv2621c	887.005	-2.7191	0.415961	-6.53691	6.28022e-11	5.4529e-10
Rv2625c	1468.16	-0.87605	0.330953	-2.64705	0.00811969	0.0196056
Rv2627c	3394.24	-1.59396	0.398668	-3.99821	6.38238e-05	0.000279921
Rv2629	4571.5	-2.68385	0.334857	-8.0149	1.10226e-15	1.32327e-14
Rv2630	840.985	-1.34649	0.352101	-3.82416	0.000131221	0.00053419
Rv2632c	581.941	-1.53461	0.390756	-3.92729	8.59078e-05	0.000368534
Rv2633c	965.494	-1.47539	0.464827	-3.17407	0.00150316	0.00459044
Rv2635	169.558	1.31601	0.476365	2.7626	0.00573432	0.0145633
Rv2638	440.671	1.24555	0.371131	3.35608	0.000790544	0.00262363
Rv2644c	525.199	1.41895	0.377775	3.75606	0.000172608	0.000688966
Rv2650c	1686	-0.778154	0.323967	-2.40195	0.0163077	0.0347731
Rv2652c	269.375	1.19318	0.420827	2.83531	0.00457814	0.012016
Rv2653c	111.665	1.32757	0.507125	2.61783	0.00884918	0.0210112
Rv2657c	69.6731	-2.74194	0.580977	-4.71953	2.36391e-06	1.2996e-05
Rv2658c	999.761	-5.72215	0.418931	-13.6589	1.78559e-42	8.93935e-41
Rv2659c	4832.88	-2.89001	0.321887	-8.97832	2.74929e-19	4.27002e-18
Rv2663	991.746	-5.49086	0.439337	-12.4981	7.6495e-36	2.66656e-34
Rv2664	466.75	-1.83915	0.39128	-4.70033	2.59746e-06	1.41642e-05
Rv2670c	1162.64	1.84874	0.362126	5.10523	3.30388e-07	2.01923e-06
Rv2675c	1145.85	-1.17207	0.354154	-3.30949	0.000934677	0.0030377
Rv2676c	715.697	-1.12935	0.346339	-3.26081	0.00111093	0.00353244
Rv2681	940.474	1.05772	0.419194	2.52323	0.0116282	0.0263341
Rv2686c	1452.23	-1.2177	0.336231	-3.62161	0.000292778	0.00110579
Rv2687c	576.52	-1.58936	0.349036	-4.55356	5.27453e-06	2.76414e-05
Rv2688c	2252.82	-1.60839	0.350129	-4.59371	4.3543e-06	2.3154e-05
Rv2689c	1014.44	1.28426	0.372821	3.44471	0.000571681	0.00198402
Rv2693c	4320.3	-3.21709	0.348223	-9.23861	2.49731e-20	4.19726e-19
Rv2694c	10157.4	-6.92879	0.38678	-17.914	9.16301e-72	1.96005e-69
Rv2695	230.477	1.01278	0.420198	2.41024	0.0159421	0.0341431
Rv2699c	1253.8	-2.13781	0.400639	-5.336	9.50197e-08	6.15079e-07
Rv2706c	105.373	1.36422	0.556829	2.44999	0.0142861	0.0312119
Rv2707	5468.25	-3.57986	0.389207	-9.19781	3.65308e-20	6.0533e-19
Rv2708c	892.307	-1.34049	0.385493	-3.47734	0.000506407	0.00177847
Rv2709	1358.27	-3.95634	0.431214	-9.1749	4.52007e-20	7.38592e-19
Rv2712c	842.55	0.939963	0.361238	2.60206	0.00926652	0.0217606
Rv2714	5525.32	-3.62563	0.343014	-10.5699	4.10826e-26	9.43096e-25
Rv2715	4473.38	-3.67575	0.340111	-10.8075	3.17251e-27	7.65632e-26
Rv2721c	4566.03	-1.61851	0.390372	-4.14607	3.38237e-05	0.000156053
Rv2722	219.233	2.75713	0.483961	5.697	1.21931e-08	8.73372e-08
Rv2729c	2520.12	-1.56239	0.362212	-4.31347	1.60712e-05	7.90294e-05
Rv2731	2235.48	-1.49362	0.326393	-4.57614	4.73627e-06	2.50156e-05
Rv2735c	495.999	-1.05115	0.451569	-2.32777	0.0199246	0.0410171
Rv2739c	200.94	1.32786	0.481259	2.75914	0.00579539	0.0146787
Rv2743c	1646.43	-3.2319	0.343076	-9.42037	4.49495e-21	8.07375e-20
Rv2765	726.45	0.990024	0.348394	2.84167	0.00448774	0.0118183
Rv2772c	134.639	1.6366	0.49091	3.33381	0.000856662	0.00280742
Rv2776c	1061.94	0.911412	0.339975	2.68082	0.00734428	0.0180105
Rv2777c	1335.07	-1.6887	0.393858	-4.28758	1.8063e-05	8.77135e-05
Rv2778c	313.289	-2.08442	0.476697	-4.37264	1.22754e-05	6.19827e-05
Rv2779c	586.836	-0.794599	0.351793	-2.25871	0.0239015	0.0478844
Rv2781c	721.998	1.55656	0.380994	4.08552	4.39784e-05	0.00019862
Rv2791c	1285.34	-1.44029	0.333425	-4.31968	1.56254e-05	7.69981e-05
Rv2797c	949.205	1.04968	0.398733	2.63255	0.00847469	0.0202755
Rv2800	759.851	1.00791	0.363806	2.77047	0.00559755	0.0142853
Rv2802c	269.121	1.31489	0.407184	3.22923	0.00124125	0.00388385
Rv2803	146.091	1.90656	0.512385	3.72095	0.000198474	0.000780951
Rv2804c	488.27	2.18461	0.438495	4.98206	6.29096e-07	3.69143e-06
Rv2805	336.337	2.32483	0.411654	5.64755	1.62755e-08	1.15177e-07
Rv2809	1284.73	-2.69862	0.478264	-5.64253	1.67568e-08	1.18404e-07
Rv2813	724.105	1.08528	0.395068	2.74706	0.00601313	0.0151487
Rv2816c	243.707	-1.36873	0.488826	-2.80003	0.00510979	0.0132197
Rv2827c	1708.94	-1.18811	0.328172	-3.62038	0.000294165	0.00111014
Rv2837c	2173.14	-1.8506	0.325959	-5.67739	1.36764e-08	9.73694e-08
Rv2840c	3956.05	-4.3303	0.4195	-10.3225	5.57332e-25	1.21991e-23
Rv2842c	2217.09	-2.50257	0.354971	-7.05008	1.78819e-12	1.7209e-11
Rv2844	272.083	1.29057	0.409521	3.15141	0.00162485	0.0049174
Rv2850c	1725.76	-2.18063	0.329696	-6.61405	3.73951e-11	3.32668e-10
Rv2851c	3839.75	-5.67011	0.35331	-16.0486	5.85013e-58	7.64742e-56
Rv2859c	424.02	0.955922	0.397289	2.40611	0.0161234	0.0344268
Rv2867c	2456.69	-1.41178	0.324503	-4.35059	1.35774e-05	6.77786e-05
Rv2891	366.523	1.73995	0.416798	4.17456	2.98563e-05	0.000138975
Rv2893	599.452	1.46249	0.410943	3.55887	0.000372455	0.00136509
Rv2897c	804.918	1.4058	0.377912	3.71992	0.000199285	0.000782835
Rv2901c	983.042	-5.1102	0.464564	-11	3.82196e-28	9.88249e-27
Rv2912c	652.42	-0.8341	0.350839	-2.37745	0.017433	0.0367561
Rv2913c	2622.65	-0.794621	0.3378	-2.35234	0.0186556	0.0388294
Rv2915c	583.25	1.30762	0.414434	3.15519	0.00160395	0.00486981
Rv2917	1564.77	1.01754	0.425445	2.3917	0.0167707	0.0355509
Rv2926c	1098.8	-2.06701	0.337989	-6.1156	9.61943e-10	7.6468e-09
Rv2927c	2571.58	-2.33293	0.335724	-6.94897	3.67952e-12	3.4701e-11
Rv2949c	715.316	-1.92956	0.442088	-4.36465	1.27325e-05	6.39666e-05
Rv2954c	1186.38	-1.31301	0.422182	-3.11006	0.00187047	0.00554657
Rv2955c	866.27	0.928008	0.355866	2.60775	0.00911399	0.0214774
Rv2959c	435.478	-1.37013	0.468557	-2.92414	0.00345408	0.00941767
Rv2960c	267.807	1.2518	0.494769	2.53007	0.011404	0.0258886
Rv2963	709.117	1.0471	0.351501	2.97894	0.00289244	0.00808783
Rv2966c	255.491	1.17367	0.41975	2.79613	0.00517192	0.0133438
Rv2968c	559.83	-1.2262	0.416899	-2.94124	0.00326896	0.00899109
Rv2969c	2011.23	-2.71687	0.354701	-7.65962	1.86478e-14	2.08944e-13
Rv2970A	309.795	-0.867278	0.385648	-2.24888	0.0245199	0.0489358
Rv2972c	576.168	1.17816	0.440321	2.67569	0.00745758	0.0182408
Rv2978c	1735.72	-1.16955	0.326867	-3.57806	0.000346148	0.00128064
Rv2979c	694.032	-1.43031	0.343384	-4.16534	3.10886e-05	0.000144283
Rv2983	421.663	2.15103	0.395017	5.44541	5.16861e-08	3.41622e-07
Rv2990c	20763.1	-5.7528	0.413786	-13.9029	6.08651e-44	3.3306e-42
Rv2994	992.166	1.43301	0.397857	3.60183	0.000315987	0.00118489
Rv2997	606.939	1.1054	0.399475	2.76713	0.00565517	0.0144083
Rv2998	663.448	0.909294	0.353579	2.57169	0.0101204	0.0234384
Rv3000	749.598	1.23349	0.374471	3.29395	0.000987907	0.00317778
Rv3005c	2123.65	-1.09761	0.373785	-2.93648	0.00331965	0.00909329
Rv3008	1554.3	-1.03207	0.33785	-3.05482	0.00225196	0.00654727
Rv3013	358.042	1.06553	0.409971	2.59904	0.00934846	0.0219202
Rv3015c	307.39	1.05632	0.405263	2.60651	0.0091471	0.0215231
Rv3023c	226.765	1.35764	0.423128	3.20859	0.00133388	0.00414366
Rv3026c	340.923	1.4263	0.405379	3.51844	0.000434085	0.00155939
Rv3027c	705.871	0.898368	0.397184	2.26185	0.0237069	0.0475553
Rv3030	676.913	1.48725	0.36941	4.02601	5.67309e-05	0.000251864
Rv3031	853.47	1.09483	0.371252	2.94901	0.00318791	0.00880132
Rv3032	447.581	0.966013	0.402597	2.39946	0.0164194	0.0349637
Rv3032A	310.532	1.41433	0.429451	3.29334	0.000990052	0.0031825
Rv3037c	454.928	1.30197	0.373893	3.4822	0.000497307	0.00175174
Rv3041c	501.939	1.2285	0.401501	3.05977	0.00221505	0.00645052
Rv3047c	696.411	-0.821478	0.352368	-2.3313	0.0197373	0.0406672
Rv3049c	35943.3	-5.42947	0.375453	-14.4611	2.1324e-47	1.43358e-45
Rv3050c	1885.99	-1.7801	0.323571	-5.50141	3.76758e-08	2.55848e-07
Rv3054c	656.406	1.48033	0.365431	4.05093	5.10153e-05	0.000228646
Rv3055	582.283	0.889587	0.394063	2.25747	0.0239787	0.0479574
Rv3058c	1546.24	-1.58897	0.339861	-4.67535	2.93453e-06	1.58917e-05
Rv3060c	2737.76	-1.68688	0.343328	-4.91332	8.95466e-07	5.1266e-06
Rv3072c	615.703	1.01679	0.41613	2.44344	0.0145479	0.031657
Rv3073c	187.62	-1.16079	0.437995	-2.65023	0.00804375	0.0194422
Rv3074	834.056	0.945797	0.348746	2.71199	0.00668802	0.0166089
Rv3075c	2037.1	-0.92687	0.36779	-2.52011	0.0117319	0.0265306
Rv3079c	2100.03	-1.05973	0.35579	-2.97853	0.00289636	0.008094
Rv3081	2681.2	-1.16002	0.366943	-3.1613	0.00157066	0.00477488
Rv3087	1731.97	-2.21451	0.328639	-6.73845	1.60086e-11	1.46569e-10
Rv3091	971.796	1.0437	0.402437	2.59345	0.00950173	0.0222132
Rv3095	1359.6	-2.13106	0.406182	-5.24657	1.5496e-07	9.85461e-07
Rv3098A	1322.86	-1.85245	0.381292	-4.85834	1.18372e-06	6.70347e-06
Rv3099c	923.446	-2.07365	0.378109	-5.48427	4.15189e-08	2.79525e-07
Rv3103c	129.608	-1.08517	0.449661	-2.41329	0.015809	0.0339095
Rv3108	152.424	1.24374	0.510129	2.43808	0.0147655	0.0319981
Rv3127	9118.9	-3.70777	0.365584	-10.1421	3.59421e-24	7.45125e-23
Rv3131	12364.8	-3.79408	0.34574	-10.9738	5.10921e-28	1.29967e-26
Rv3134c	1926.67	-1.13333	0.343788	-3.29659	0.000978659	0.00315234
Rv3137	404.814	1.95811	0.398973	4.90788	9.20678e-07	5.25814e-06
Rv3142c	1039.99	-1.13919	0.400834	-2.84205	0.00448251	0.0118111
Rv3160c	1632.67	-2.53413	0.346575	-7.31192	2.63344e-13	2.70589e-12
Rv3161c	7691.07	-4.39294	0.399834	-10.9869	4.41795e-28	1.13611e-26
Rv3162c	374.947	1.44281	0.404489	3.567	0.000361089	0.0013255
Rv3167c	521.077	1.60951	0.427378	3.76601	0.00016588	0.000663802
Rv3168	1438.47	0.824804	0.335673	2.45717	0.0140038	0.0307235
Rv3169	518.317	0.937976	0.365997	2.5628	0.0103832	0.0239174
Rv3172c	387.3	-1.10934	0.447937	-2.47656	0.0132657	0.0293505
Rv3173c	1165.88	-1.46325	0.369219	-3.96311	7.39802e-05	0.000321172
Rv3175	912.436	1.26757	0.44827	2.82768	0.00468865	0.0122378
Rv3177	600.337	1.06013	0.379791	2.79136	0.00524878	0.0135051
Rv3178a	249.752	0.995646	0.432829	2.30032	0.0214301	0.0436391
Rv3182	608.012	-1.34804	0.382371	-3.52548	0.00042272	0.0015279
Rv3189	1488.87	-1.10213	0.344161	-3.20237	0.00136304	0.00422004
Rv3190A	389.183	1.36231	0.3869	3.5211	0.00042976	0.00154858
Rv3191c	913.308	1.34641	0.377157	3.5699	0.000357122	0.0013123
Rv3192	509.616	1.23006	0.394688	3.11653	0.00182994	0.0054539
Rv3193c	4545.1	-1.65104	0.357098	-4.6235	3.77317e-06	2.01779e-05
Rv3196	428.538	1.17538	0.422567	2.78152	0.00541056	0.0138758
Rv3197	8888.35	-3.10116	0.383013	-8.09676	5.64421e-16	6.91709e-15
Rv3202a	1140.57	-2.37648	0.333174	-7.13285	9.83088e-13	9.63836e-12
Rv3204	225.298	-2.46336	0.40701	-6.05234	1.42753e-09	1.1178e-08
Rv3205c	1807.71	-1.75535	0.323287	-5.42969	5.64514e-08	3.72595e-07
Rv3207c	1103.67	-1.44765	0.437343	-3.31011	0.000932592	0.00303302
Rv3210c	853.523	1.04872	0.350717	2.99022	0.00278775	0.0078417
Rv3213c	3627.58	-1.28824	0.343246	-3.7531	0.00017466	0.000695979
Rv3218	1200.68	2.06819	0.356442	5.80232	6.54017e-09	4.79409e-08
Rv3220c	9305.15	-1.88956	0.31499	-5.9988	1.98785e-09	1.53358e-08
Rv3222c	484.925	-1.18792	0.382174	-3.10831	0.00188158	0.0055725
Rv3224	1922.72	1.27702	0.350279	3.64573	0.000266631	0.00101848
Rv3225c	4664.57	-0.928198	0.315126	-2.94549	0.00322448	0.00888695
Rv3230c	5609.7	-1.87425	0.358544	-5.22738	1.71929e-07	1.0875e-06
Rv3231c	301.415	1.24835	0.470358	2.65405	0.00795322	0.019253
Rv3237c	1104.15	-1.49616	0.364944	-4.0997	4.13692e-05	0.0001881
Rv3238c	1832.25	-1.06198	0.354824	-2.99299	0.00276263	0.00778034
Rv3242c	470.296	1.19748	0.385688	3.10478	0.0019042	0.00562533
Rv3249c	8082.14	-3.72795	0.383193	-9.72866	2.27575e-22	4.38921e-21
Rv3253c	2573.31	1.27576	0.333831	3.82158	0.000132601	0.000539344
Rv3259	1022.98	1.07575	0.353172	3.04598	0.00231922	0.00672473
Rv3269	1687.59	-2.8466	0.343374	-8.29008	1.13169e-16	1.45178e-15
Rv3271c	1457.4	1.20443	0.36522	3.29781	0.000974413	0.00314607
Rv3272	3941.56	-1.08533	0.322222	-3.36827	0.000756415	0.00252999
Rv3277	3946.56	-0.916961	0.334202	-2.74373	0.00607448	0.0152461
Rv3284	1377.19	-1.02183	0.369843	-2.76288	0.00572939	0.0145586
Rv3289c	1527	-4.04724	0.454201	-8.91066	5.07284e-19	7.75091e-18
Rv3292	1793.78	-1.40156	0.359985	-3.89339	9.88538e-05	0.000417225
Rv3294c	1561.4	1.35851	0.344569	3.94264	8.05889e-05	0.0003473
Rv3295	2435.54	-1.02261	0.33883	-3.01805	0.00254403	0.0072691
Rv3300c	773.609	0.942482	0.369169	2.55298	0.0106805	0.0245019
Rv3311	2621.71	0.9864	0.383664	2.571	0.0101405	0.0234732
Rv3312c	2206.25	0.972071	0.346314	2.80691	0.00500194	0.0129549
Rv3322c	910.084	1.0006	0.379602	2.63592	0.008391	0.0201162
Rv3327	2153.47	1.30674	0.42072	3.10595	0.00189667	0.00561367
Rv3334	6815.03	-2.92519	0.382428	-7.649	2.02544e-14	2.25336e-13
Rv3346c	1127.59	1.13245	0.399202	2.8368	0.00455686	0.0119668
Rv3348	55.0284	2.51854	0.760474	3.31181	0.000926957	0.00301886
Rv3349c	934.826	1.05414	0.352984	2.98638	0.00282304	0.00792203
Rv3351c	1407.63	0.929152	0.339987	2.73291	0.00627778	0.0156894
Rv3352c	389.049	1.19467	0.477671	2.50104	0.0123829	0.0278025
Rv3353c	857.519	1.26353	0.388734	3.25038	0.00115251	0.00364638
Rv3359	582.642	1.18259	0.385656	3.06643	0.00216628	0.00632022
Rv3361c	273.635	1.13404	0.430571	2.6338	0.00844347	0.0202317
Rv3364c	46.6493	2.38239	0.764029	3.11819	0.00181965	0.00543011
Rv3365c	1687.59	0.858389	0.331649	2.58824	0.00964671	0.0224851
Rv3368c	522.171	0.831955	0.363915	2.28612	0.0222472	0.0450109
Rv3369	471.565	1.1768	0.366796	3.20833	0.00133509	0.00414443
Rv3371	3948.39	-2.85763	0.440672	-6.48471	8.89029e-11	7.64857e-10
Rv3395A	697.682	0.882332	0.368043	2.39736	0.0165135	0.0351165
Rv3400	399.258	-0.850276	0.37661	-2.25771	0.0239638	0.047948
Rv3401	1221.34	0.840538	0.352843	2.38218	0.0172103	0.0363843
Rv3404c	419.692	-1.38991	0.423209	-3.28421	0.00102268	0.00326509
Rv3406	1633.77	-0.903651	0.363409	-2.4866	0.0128972	0.0287241
Rv3412	5522.33	-3.36375	0.395503	-8.50499	1.81605e-17	2.44181e-16
Rv3415c	141.91	1.5886	0.50749	3.1303	0.00174626	0.00525105
Rv3422c	218.39	1.10873	0.453922	2.44255	0.014584	0.0316716
Rv3424c	1017.24	-1.54046	0.454789	-3.3872	0.000706108	0.00238033
Rv3428c	1211.53	1.17846	0.40113	2.93786	0.00330491	0.00905818
Rv3434c	224.148	-2.18296	0.415786	-5.25021	1.51922e-07	9.67451e-07
Rv3437	433.993	-0.993289	0.413433	-2.40254	0.0162816	0.034733
Rv3446c	398.592	1.13656	0.427421	2.65912	0.00783453	0.0190146
Rv3466	349.841	-1.45188	0.421624	-3.44354	0.000574142	0.00199109
Rv3467	452.51	1.4094	0.371911	3.78961	0.000150885	0.000607932
Rv3472	908.769	0.994084	0.354614	2.80328	0.0050585	0.0130942
Rv3480c	2686.63	-1.08016	0.340168	-3.17538	0.00149641	0.0045734
Rv3481c	609.553	1.498	0.367776	4.07313	4.63848e-05	0.000208687
Rv3486	977.469	0.875597	0.346533	2.52674	0.0115128	0.0261104
Rv3489	47.0848	-5.19961	0.775381	-6.70588	2.00197e-11	1.81528e-10
Rv3491	1393	-1.52143	0.417773	-3.64177	0.000270767	0.00103177
Rv3519	1439.05	-0.821124	0.348829	-2.35395	0.0185752	0.0387135
Rv3525c	918.09	1.04736	0.37128	2.82094	0.00478828	0.0124702
Rv3528c	972.969	-1.73343	0.447157	-3.87655	0.000105948	0.000442406
Rv3530c	754.426	-2.30968	0.351273	-6.57516	4.86009e-11	4.25914e-10
Rv3531c	1605.04	-1.14117	0.325183	-3.50931	0.000449279	0.00160539
Rv3541c	192.295	-2.43353	0.442197	-5.50327	3.72813e-08	2.53535e-07
Rv3542c	1050.8	-1.58661	0.338081	-4.693	2.69228e-06	1.46472e-05
Rv3555c	778.234	1.50381	0.362396	4.14965	3.3299e-05	0.000154086
Rv3566A	249.259	-1.70116	0.390382	-4.35767	1.31456e-05	6.5882e-05
Rv3572	877.968	-1.21414	0.344278	-3.52662	0.000420904	0.00152367
Rv3575c	1209.84	1.15035	0.461185	2.49433	0.0126197	0.0281995
Rv3577	742.443	1.02456	0.404876	2.53056	0.011388	0.0258774
Rv3583c	31136.1	-6.51337	0.443208	-14.696	6.84183e-49	5.45723e-47
Rv3587c	1077.19	-1.55089	0.340332	-4.55699	5.18914e-06	2.72545e-05
Rv3591c	824.073	1.71279	0.456468	3.75226	0.000175247	0.000697138
Rv3594	585.769	1.61059	0.447452	3.59948	0.000318854	0.00119279
Rv3603c	537.907	-1.308	0.360142	-3.63189	0.000281348	0.00106949
Rv3612c	462.079	-2.92462	0.42969	-6.80634	1.0011e-11	9.20153e-11
Rv3613c	327.658	-3.76103	0.516091	-7.28753	3.1569e-13	3.21566e-12
Rv3618	1237.31	0.828165	0.343409	2.4116	0.0158826	0.0340362
Rv3626c	3555.08	-3.73812	0.321552	-11.6252	3.0673e-31	8.80166e-30
Rv3627c	2653.52	-2.50575	0.323592	-7.74356	9.66722e-15	1.10961e-13
Rv3629c	1514.52	0.923774	0.331806	2.78408	0.00536797	0.0137891
Rv3630	1279.97	1.21528	0.349995	3.47227	0.000516077	0.00180569
Rv3631	486.535	1.22258	0.396811	3.08101	0.00206298	0.00605262
Rv3633	1749.45	-0.855361	0.363347	-2.35411	0.018567	0.0387134
Rv3635	1681.89	1.08521	0.368998	2.94097	0.00327186	0.00899166
Rv3638	926.993	1.23013	0.434432	2.83158	0.00463183	0.0121231
Rv3639c	480.739	1.51029	0.424685	3.55627	0.000376163	0.00137487
Rv3640c	1054.99	1.15852	0.411001	2.81877	0.00482087	0.0125412
Rv3642c	463.542	-1.95726	0.447884	-4.37001	1.24239e-05	6.26656e-05
Rv3643	554.18	1.3666	0.408901	3.34213	0.000831372	0.00273523
Rv3649	1096.24	1.62501	0.361157	4.49945	6.81291e-06	3.5349e-05
Rv3654c	40.1215	3.24397	0.921081	3.52192	0.000428437	0.001545
Rv3662c	456.175	1.31309	0.436993	3.00484	0.00265723	0.00752854
Rv3669	434.631	0.854752	0.367981	2.32281	0.0201892	0.0414893
Rv3675	1114.95	-1.35151	0.415505	-3.25269	0.00114319	0.0036228
Rv3679	6481.29	-2.84918	0.438345	-6.49986	8.03931e-11	6.94183e-10
Rv3680	2249.29	-1.76664	0.398039	-4.43837	9.0643e-06	4.63155e-05
Rv3688c	1013	-1.34742	0.371751	-3.62451	0.000289506	0.00109431
Rv3694c	1934.9	-0.79302	0.331185	-2.39449	0.0166433	0.0353446
Rv3695	992.104	0.800843	0.35302	2.26855	0.023296	0.0467966
Rv3707c	587.287	0.933464	0.357517	2.61097	0.00902864	0.0213404
Rv3712	308.166	1.28159	0.472054	2.71493	0.00662904	0.0164972
Rv3714c	546.385	1.24308	0.398076	3.12271	0.00179192	0.00536094
Rv3716c	497.371	-0.978216	0.414033	-2.36265	0.0181447	0.0379919
Rv3717	888.683	1.2626	0.377224	3.34708	0.000816673	0.00269703
Rv3719	2194.63	-1.32743	0.346219	-3.83408	0.000126034	0.000517103
Rv3720	1761.73	-1.09092	0.33835	-3.22423	0.00126314	0.00394709
Rv3722c	2171.69	-1.98445	0.388759	-5.10459	3.3152e-07	2.0222e-06
Rv3723	2740.79	-1.5287	0.321953	-4.74822	2.05214e-06	1.13616e-05
Rv3728	1691.03	1.18868	0.365615	3.25119	0.00114922	0.00363947
Rv3736	1185.78	-1.08025	0.332792	-3.24601	0.00117033	0.00369389
Rv3740c	22258.8	-5.01737	0.461052	-10.8824	1.39774e-27	3.4803e-26
Rv3741c	24564.1	-7.92758	0.428484	-18.5015	2.00885e-76	6.30243e-74
Rv3742c	62915.3	-10.6141	0.458529	-23.1482	1.51429e-118	7.12626e-115
Rv3748	516.679	0.887439	0.379091	2.34096	0.019234	0.0398569
Rv3750c	1291.44	-3.89807	0.413091	-9.43636	3.85944e-21	6.95883e-20
Rv3752c	64.1313	1.59056	0.646961	2.45851	0.0139515	0.030623
Rv3755c	1478.95	-3.52008	0.405452	-8.68187	3.89328e-18	5.55206e-17
Rv3762c	1784.15	0.965809	0.364926	2.64659	0.00813075	0.0196122
Rv3770c	833.314	1.46647	0.358746	4.08776	4.35556e-05	0.0001969
Rv3771c	388.913	1.39967	0.439535	3.18442	0.00145042	0.00444671
Rv3780	319.227	-0.87142	0.383831	-2.27032	0.0231881	0.0466339
Rv3787c	425.83	1.3418	0.381232	3.51965	0.000432118	0.00155351
Rv3813c	540.518	0.935804	0.377843	2.4767	0.0132604	0.0293505
Rv3814c	982.797	-1.58376	0.344907	-4.59185	4.39332e-06	2.33352e-05
Rv3815c	738.962	-1.14819	0.342455	-3.35282	0.000799928	0.00265103
Rv3816c	1595.01	-1.45046	0.329534	-4.40156	1.07474e-05	5.456e-05
Rv3818	1144.04	-1.15075	0.360651	-3.19077	0.00141895	0.00436444
Rv3821	799.832	-1.14844	0.405533	-2.83193	0.00462678	0.012117
Rv3822	2346.96	-1.82935	0.423838	-4.31616	1.5877e-05	7.81558e-05
Rv3830c	551.109	1.03538	0.387118	2.67457	0.00748247	0.0182922
Rv3831	782.728	1.20306	0.346093	3.47612	0.000508725	0.00178262
Rv3832c	891.339	0.923887	0.360922	2.5598	0.0104734	0.024078
Rv3837c	2687.35	-2.22449	0.377005	-5.90044	3.62539e-09	2.72978e-08
Rv3843c	1666.39	-1.52569	0.349997	-4.35915	1.30571e-05	6.55082e-05
Rv3844	12.3313	5.17718	1.7883	2.89504	0.00379114	0.0101942
Rv3847	3946.96	-4.03038	0.440503	-9.1495	5.71992e-20	9.28205e-19
Rv3848	6591.73	-3.009	0.455988	-6.59886	4.14319e-11	3.65813e-10
Rv3850	273.309	1.12397	0.402117	2.79513	0.00518787	0.0133776
Rv3851	57.6083	1.60893	0.67088	2.39823	0.0164743	0.0350648
Rv3856c	1540.36	-0.864787	0.328003	-2.63652	0.00837604	0.0201008
Rv3857c	306.261	-3.04284	0.478705	-6.35639	2.06555e-10	1.72349e-09
Rv3861	268.699	1.05763	0.401744	2.6326	0.00847336	0.0202755
Rv3888c	909.829	-0.899438	0.336636	-2.67184	0.00754371	0.0184037
Rv3896c	617.225	-0.850514	0.346487	-2.45468	0.0141011	0.0308938
Rv3897c	310.324	-2.36397	0.423001	-5.58855	2.28967e-08	1.59161e-07
Rv3898c	849.878	-3.54711	0.376774	-9.41441	4.75732e-21	8.48029e-20
Rv3899c	223.115	1.83456	0.465909	3.9376	8.23016e-05	0.000354356
Rv3900c	966.679	-0.848512	0.346695	-2.44743	0.0143879	0.0313761
Rv3902c	413.098	-1.20704	0.418859	-2.88174	0.00395489	0.0105682
Rv3906c	235.992	1.52883	0.443495	3.44722	0.000566382	0.00197145
Rv3912	227.024	1.32012	0.437868	3.01489	0.00257074	0.00733205
Rv3916c	4000.62	-2.75942	0.38119	-7.23898	4.52087e-13	4.55572e-12
Rv3920c	1047.6	-1.19856	0.389273	-3.07896	0.00207722	0.0060868
Rv3921c	1312.93	-1.76494	0.454624	-3.88219	0.000103518	0.000433413
Rv3922c	372.742	-3.52621	0.513435	-6.86788	6.5161e-12	6.09637e-11
TB15.3	1545.87	-1.6698	0.374794	-4.45526	8.37907e-06	4.3001e-05
TB16.3	1292.04	-4.7702	0.449107	-10.6215	2.36692e-26	5.54166e-25
TB18.5	433.69	-1.30045	0.45673	-2.8473	0.00440914	0.0116439
TB27.3	1623.92	-1.61731	0.330782	-4.88935	1.01167e-06	5.75687e-06
TB31.7	4998.03	-2.78293	0.321162	-8.6652	4.50709e-18	6.38867e-17
TB7.3	439.861	-1.41845	0.45976	-3.0852	0.00203412	0.00597539
TB8.4	3238.48	-4.5914	0.409842	-11.2029	3.94799e-29	1.08019e-27
accA1	5175.15	-2.432	0.318138	-7.64448	2.09796e-14	2.32854e-13
accA2	3325.5	-1.46916	0.323767	-4.53769	5.68726e-06	2.96721e-05
accA3	6464.8	-2.1447	0.33236	-6.45293	1.09709e-10	9.33618e-10
accD1	2937.7	-1.54786	0.318252	-4.86364	1.15246e-06	6.55011e-06
accD2	2194.09	-1.30574	0.3297	-3.96037	7.48333e-05	0.000324451
accD3	623.171	1.24572	0.42243	2.94893	0.00318875	0.00880132
accD4	10211.7	-3.2896	0.31255	-10.525	6.62477e-26	1.49885e-24
accD6	2033.78	-0.907569	0.325587	-2.78749	0.00531184	0.0136524
accE5	1750.07	-2.91307	0.394041	-7.39281	1.43753e-13	1.50334e-12
aceAa	2822.52	-1.547	0.3232	-4.78649	1.6972e-06	9.48576e-06
aceAb	1831.27	-0.853468	0.346508	-2.46306	0.0137758	0.0303081
acg	1861.86	-0.856305	0.328235	-2.60882	0.00908556	0.0214427
acn	3962.34	-0.846509	0.347363	-2.43696	0.0148113	0.0320764
acpM	1886.3	-5.91758	0.442408	-13.3758	8.36986e-41	4.01924e-39
add	1770.8	0.987469	0.397363	2.48506	0.0129531	0.0288215
adh	796.141	1.36125	0.353476	3.85104	0.000117617	0.000486812
adhB	1834.05	-2.50315	0.330825	-7.56637	3.83783e-14	4.16149e-13
adhD	7317.24	-5.302	0.352425	-15.0443	3.76028e-51	3.40305e-49
adhE1	820.567	1.12868	0.412954	2.73318	0.00627266	0.015685
adk	288.437	-2.00822	0.467569	-4.29502	1.74677e-05	8.50963e-05
adoK	5393.38	-3.10652	0.378795	-8.20106	2.38286e-16	2.99832e-15
aftA	869.508	1.53137	0.408369	3.74997	0.000176856	0.000702945
aftC	569.191	1.0958	0.360406	3.04046	0.00236216	0.00681149
aglA	2279.18	-0.928132	0.32015	-2.89905	0.00374294	0.0100768
agpS	1363.02	0.928024	0.348831	2.66038	0.00780523	0.018963
ahpE	185.497	-1.25585	0.494181	-2.54128	0.0110447	0.025219
alaS	51149.3	-5.28553	0.320262	-16.5037	3.44853e-61	5.23509e-59
ald	28246.6	-5.42417	0.355588	-15.2541	1.54647e-52	1.45554e-50
alkA	1009.76	0.880113	0.363755	2.41952	0.0155409	0.0334716
alkB	53119	-5.54793	0.423471	-13.1011	3.2461e-39	1.36394e-37
amiA1	2349.73	1.25026	0.35388	3.53301	0.000410859	0.0014896
amiA2	936.133	1.47401	0.380517	3.8737	0.000107197	0.000447226
amiB2	1038.01	1.25977	0.37105	3.39515	0.000685917	0.00232058
amiD	1297.62	1.30964	0.437547	2.99314	0.00276127	0.00778034
ansP1	2236.21	-1.23522	0.37442	-3.29902	0.000970221	0.00313589
aofH	1131.39	1.2467	0.366543	3.40124	0.000670809	0.00227273
aprB	22.8587	-5.54145	1.00901	-5.49199	3.97425e-08	2.68719e-07
apt	811.062	-1.49608	0.391194	-3.82438	0.000131099	0.00053419
argB	720.689	-0.885624	0.372766	-2.37582	0.0175102	0.0368997
argD	341.339	-1.35918	0.44658	-3.04354	0.00233809	0.00676278
argF	527.017	-1.1344	0.400838	-2.83006	0.00465391	0.0121741
argH	449.4	1.03357	0.381251	2.71098	0.00670837	0.0166506
argJ	487.173	-1.33162	0.383791	-3.46963	0.00052117	0.00182216
argV	406.677	1.12792	0.376294	2.99745	0.00272252	0.00769038
aroA	1197.64	1.53367	0.34576	4.43564	9.1798e-06	4.6804e-05
aroB	345.969	-0.947606	0.371215	-2.55271	0.0106887	0.0245019
aroE	717.928	-2.81622	0.363491	-7.74772	9.35606e-15	1.07652e-13
aroF	234.534	-1.21131	0.424452	-2.85383	0.00431957	0.0114202
aroG	1809.25	-1.05914	0.417448	-2.53718	0.0111749	0.0254668
arsB1	1465.67	0.824812	0.361388	2.28235	0.0224689	0.0454009
arsB2	353.933	1.56649	0.38919	4.02499	5.69782e-05	0.000252723
ask	2389.53	-0.890138	0.320196	-2.77998	0.00543625	0.0139264
aspB	1165.97	1.0633	0.403371	2.63604	0.0083879	0.0201162
atpA	5416.81	-2.43542	0.335579	-7.25736	3.9473e-13	3.98626e-12
atpB	2716.36	-5.95909	0.426723	-13.9648	2.55704e-44	1.43255e-42
atpC	329.835	-3.52106	0.428975	-8.20808	2.24757e-16	2.83568e-15
atpD	4111.56	-2.42413	0.328355	-7.38266	1.55161e-13	1.61546e-12
atpE	558.094	-3.50227	0.373179	-9.38498	6.29311e-21	1.10505e-19
atpF	2088.21	-4.71657	0.350404	-13.4604	2.67536e-41	1.31149e-39
atpG	2284.69	-2.98673	0.33024	-9.04411	1.50896e-19	2.39904e-18
atpH	5549.53	-2.64356	0.341997	-7.72977	1.07739e-14	1.23362e-13
atsA	14075.8	-3.68926	0.43555	-8.47036	2.44646e-17	3.25227e-16
atsD	3514.54	-0.85273	0.319629	-2.66787	0.00763339	0.0185985
atsF	968.363	1.43194	0.428448	3.34215	0.000831311	0.00273523
bacA	1246.43	0.847605	0.336374	2.51983	0.0117413	0.0265392
bcp	1004.91	-0.889329	0.385743	-2.30549	0.0211389	0.0432145
bfrA	1455.56	-2.59188	0.414024	-6.26021	3.84453e-10	3.163e-09
bfrB	66738.8	-7.64465	0.388366	-19.6841	2.9503e-86	1.38841e-83
bioA	534.882	1.52104	0.378581	4.01774	5.8758e-05	0.000259883
bioB	958.77	0.990883	0.381881	2.59474	0.00946624	0.0221522
bioF1	133.687	1.80258	0.539822	3.33922	0.000840145	0.00276098
birA	1733.99	1.10563	0.376918	2.93335	0.00335321	0.00916922
bisC	2305	0.79821	0.330088	2.41818	0.0155986	0.0335805
bkdA	19912	-5.01365	0.353427	-14.1858	1.12151e-45	6.68082e-44
bkdB	10130.1	-4.46665	0.360819	-12.3792	3.38666e-35	1.1549e-33
bkdC	8558.79	-3.62191	0.324138	-11.174	5.46896e-29	1.47913e-27
blaI	2631.86	-4.02389	0.333484	-12.0662	1.5931e-33	5.15093e-32
blaR	317.681	-1.27956	0.375608	-3.40664	0.000657671	0.00223065
bpoA	1027.65	1.36039	0.368448	3.69221	0.000222315	0.000863925
bpoB	977.734	1.36109	0.435963	3.12203	0.00179611	0.00537008
cadI	609.439	-2.64402	0.464383	-5.69363	1.24368e-08	8.89475e-08
caeA	3169.6	-0.88126	0.329755	-2.67247	0.00752953	0.0183881
canB	470.274	1.3491	0.381072	3.54028	0.000399705	0.00145181
ccdA	239.498	0.975969	0.416444	2.34358	0.0190997	0.0396585
ccsA	645.188	0.823288	0.357823	2.30082	0.0214016	0.0436377
cdd	414.408	1.49624	0.377975	3.95857	7.54001e-05	0.000326433
cdh	264.663	-1.7453	0.45638	-3.82422	0.000131185	0.00053419
celA1	773.112	0.808012	0.347908	2.32249	0.0202065	0.0415067
ceoC	574.733	0.929644	0.39433	2.35753	0.0183969	0.0384098
cfp2	593.912	1.3507	0.376359	3.58887	0.000332117	0.00123606
chaA	1112.51	1.10005	0.362974	3.03066	0.00244019	0.00701497
choD	4420.26	-1.81471	0.31775	-5.71114	1.12224e-08	8.07532e-08
citE	3121.01	-2.09057	0.325677	-6.41915	1.37042e-10	1.15784e-09
clgR	6024.43	-5.25062	0.331582	-15.835	1.78368e-56	2.04731e-54
clp6	3095.42	-2.00305	0.361937	-5.53427	3.12531e-08	2.14086e-07
clpB	4850.65	-1.61388	0.321193	-5.02466	5.04333e-07	3.00429e-06
clpC1	22697	-4.04773	0.364116	-11.1166	1.04185e-28	2.73907e-27
clpC2	441.137	1.6053	0.3925	4.08993	4.31498e-05	0.000195253
clpP1	2075.91	-3.4806	0.359392	-9.68468	3.50314e-22	6.6208e-21
clpP2	3507.72	-2.69651	0.404999	-6.65807	2.77454e-11	2.48705e-10
clpX	6624.15	-4.14708	0.453542	-9.14377	6.03143e-20	9.72051e-19
cmaA2	1274.39	-2.54064	0.429478	-5.91564	3.30581e-09	2.51327e-08
cmr	719.201	1.18779	0.415523	2.85855	0.00425579	0.0112705
cmtR	1049.15	-1.3343	0.342824	-3.89209	9.93853e-05	0.000418717
cobB	1234.56	-1.08751	0.338507	-3.21265	0.00131515	0.00409602
cobC	419.921	1.44657	0.436404	3.31475	0.000917263	0.00299143
cobD	346.247	1.4201	0.46136	3.07807	0.00208344	0.00610123
cobG	265.836	-1.52564	0.390264	-3.90926	9.25807e-05	0.000393929
cobK	307.257	1.55486	0.453541	3.42826	0.000607461	0.00208513
cobM	193.542	1.63682	0.469949	3.48297	0.000495888	0.00174805
cobN	1972.15	1.15036	0.398556	2.88633	0.00389768	0.0104343
cobO	1198.06	-2.10108	0.359466	-5.845	5.06578e-09	3.76018e-08
cobQ1	664.752	1.17788	0.395963	2.97472	0.00293254	0.00818052
cobQ2	363.912	1.28665	0.428167	3.00503	0.00265557	0.00752854
cobU	455.255	1.58425	0.436042	3.63326	0.000279867	0.00106488
crp	2182.04	-1.3635	0.377854	-3.60852	0.000307946	0.0011575
csd	2151.22	-2.07895	0.32351	-6.42622	1.30815e-10	1.10722e-09
csoR	1091.28	-2.37586	0.395838	-6.0021	1.94785e-09	1.50766e-08
cspA	3600.6	-5.05638	0.454358	-11.1286	9.10346e-29	2.42039e-27
cstA	2254.94	1.04992	0.349164	3.00695	0.00263883	0.00749466
ctaC	1826.6	-2.44662	0.413045	-5.92338	3.15389e-09	2.40748e-08
ctaE	2097.72	-3.04591	0.420843	-7.23763	4.56585e-13	4.59121e-12
ctpC	15264	-2.6612	0.316072	-8.4196	3.77778e-17	4.95215e-16
ctpD	1189.65	1.05068	0.392513	2.67681	0.00743259	0.0181986
ctpE	2023.92	0.894509	0.346879	2.57873	0.00991638	0.0230338
ctpF	3767.7	-0.859646	0.325497	-2.64103	0.0082655	0.0198659
ctpG	4160.37	-1.58897	0.316982	-5.01281	5.3642e-07	3.18335e-06
ctpH	6567.21	-1.88478	0.3182	-5.92325	3.15643e-09	2.40748e-08
ctpJ	1747.35	1.15316	0.417668	2.76095	0.00576337	0.0146134
ctpV	2573.37	-1.41156	0.324673	-4.34763	1.37615e-05	6.86032e-05
cut1	875.442	1.43894	0.347889	4.13619	3.53115e-05	0.000162599
cwlM	2534.22	-1.75006	0.353031	-4.95725	7.1499e-07	4.15914e-06
cya	3827.67	-1.91058	0.317896	-6.01007	1.85447e-09	1.43775e-08
cydA	9601.1	-4.70283	0.376724	-12.4835	9.18674e-36	3.17888e-34
cydB	4573.65	-3.0794	0.335007	-9.19204	3.85471e-20	6.34275e-19
cydD	3085.95	-1.76461	0.328472	-5.37216	7.78002e-08	5.07805e-07
cyp123	1999.86	-3.66172	0.351775	-10.4093	2.24966e-25	4.99383e-24
cyp125	2248.23	-1.21515	0.356236	-3.41108	0.000647071	0.00220023
cyp132	7852.78	-2.96505	0.365871	-8.10408	5.31478e-16	6.53037e-15
cyp135B1	1489.48	-1.54935	0.335785	-4.61412	3.94771e-06	2.10634e-05
cyp136	2345.64	-1.17387	0.342212	-3.43024	0.000603046	0.00207148
cyp137	1327.27	1.12206	0.333102	3.36851	0.000755769	0.00252962
cyp138	1671.29	0.914646	0.328639	2.78314	0.00538363	0.0138218
cyp140	3428.12	-1.89257	0.355366	-5.32569	1.00568e-07	6.4832e-07
cyp51	5220	-3.23463	0.3319	-9.74577	1.92306e-22	3.73964e-21
cysA1	705.913	1.14551	0.381976	2.9989	0.00270954	0.00765831
cysA2	469.989	-3.11029	0.509006	-6.11051	9.93147e-10	7.88153e-09
cysD	2722.42	-2.4502	0.324339	-7.55443	4.20695e-14	4.54919e-13
cysH	1009.43	-2.72902	0.419571	-6.50432	7.80478e-11	6.7517e-10
cysM	1407.58	-1.64545	0.328523	-5.00864	5.48164e-07	3.24485e-06
cysO	323.982	-5.57414	0.418712	-13.3126	1.95607e-40	9.11414e-39
cysQ	3127.31	-2.734	0.318468	-8.58487	9.0941e-18	1.25873e-16
cysS1	2004.03	-1.44544	0.332245	-4.35052	1.35816e-05	6.77786e-05
cysU	3.91787	-7.17508	2.46319	-2.91293	0.0035806	0.00971758
dacB1	676.747	0.942875	0.352671	2.67353	0.00750584	0.0183398
dacB2	603.15	1.35089	0.384093	3.5171	0.00043629	0.00156373
dapA	1488.9	-1.25745	0.329179	-3.81994	0.000133483	0.000542462
dapC	870.256	1.12563	0.403689	2.78837	0.00529733	0.0136225
dapD	1328.89	1.40151	0.357086	3.92485	8.67834e-05	0.000371613
dapF	1442.66	-1.83654	0.331642	-5.53772	3.06433e-08	2.10215e-07
ddlA	936.415	1.12385	0.340243	3.30308	0.000956302	0.00309729
dedA	735.549	1.36936	0.403453	3.39409	0.000688573	0.00232789
deoA	915.775	1.40034	0.391966	3.57261	0.000353446	0.00130048
deoD	808.321	1.22515	0.372066	3.29282	0.000991867	0.00318553
desA1	39339.7	-7.14749	0.40347	-17.715	3.21108e-70	6.2964e-68
desA2	20610	-5.88534	0.420394	-13.9996	1.56806e-44	9.11026e-43
desA3	41137.4	-5.22471	0.447268	-11.6814	1.58659e-31	4.60894e-30
devR	1135.15	-1.14453	0.359139	-3.18688	0.00143817	0.00441202
dfp	1187.42	-1.48806	0.376247	-3.955	7.65355e-05	0.000331044
dfrA	603.111	-1.20078	0.357468	-3.35913	0.000781879	0.00259853
dgt	1404.97	-0.885401	0.337234	-2.62548	0.00865268	0.0206384
dinG	1672.4	1.3877	0.375078	3.69976	0.0002158	0.00084069
dinX	744.196	1.10583	0.360247	3.06964	0.00214314	0.00626436
dlaT	11078	-3.90032	0.321026	-12.1496	5.76805e-34	1.89821e-32
dnaA	2383.46	-2.25375	0.483696	-4.65943	3.17083e-06	1.71123e-05
dnaE2	3098.08	-1.55657	0.317682	-4.89977	9.59481e-07	5.47311e-06
dnaG	1612.02	0.997056	0.360709	2.76416	0.00570697	0.0145173
dnaJ1	6689.53	-3.19921	0.321591	-9.94806	2.57159e-23	5.14975e-22
dnaJ2	8435.25	-4.3834	0.313536	-13.9805	2.04901e-44	1.16177e-42
dnaK	69585.7	-6.33716	0.398167	-15.9158	4.91974e-57	6.09271e-55
dnaQ	2088.91	-1.44707	0.322513	-4.48684	7.22858e-06	3.74644e-05
dnaZX	1326.66	0.914724	0.35337	2.58857	0.00963748	0.0224808
dosT	1745.12	-0.761576	0.324222	-2.34893	0.0188273	0.0391695
dppA	1606.12	0.886549	0.380549	2.32966	0.0198242	0.0408284
dppB	535.086	1.14853	0.403726	2.84483	0.00444351	0.0117215
dppD	1156.63	1.24643	0.363272	3.43112	0.000601103	0.00206783
dprE1	874.657	0.81042	0.342919	2.3633	0.018113	0.0379519
drrA	1341.02	-1.45255	0.32665	-4.44681	8.71548e-06	4.46636e-05
drrC	438.429	-0.987157	0.409899	-2.40829	0.0160275	0.0342686
dut	1027.02	-2.02345	0.399814	-5.06098	4.17102e-07	2.51975e-06
eccA1	6673.57	-2.91242	0.342391	-8.50612	1.79853e-17	2.43215e-16
eccA3	120077	-7.07326	0.330785	-21.3833	1.91315e-101	1.80065e-98
eccA5	3357.81	-1.02338	0.343092	-2.98281	0.00285615	0.00800539
eccB1	5681.78	-3.17274	0.336841	-9.4191	4.54979e-21	8.14118e-20
eccB2	743.313	-0.847308	0.346859	-2.4428	0.0145738	0.0316641
eccB3	34406.6	-6.10653	0.315816	-19.3358	2.68728e-83	1.05386e-80
eccB4	579.069	1.02575	0.410521	2.49864	0.0124669	0.0279511
eccB5	7498.22	-3.1472	0.366185	-8.59458	8.3572e-18	1.16015e-16
eccC2	5384.16	-0.719636	0.315062	-2.28411	0.022365	0.0452104
eccC3	101488	-5.92885	0.320366	-18.5065	1.82956e-76	6.14992e-74
eccC4	2500.17	1.51785	0.392877	3.86343	0.000111806	0.000465214
eccC5	15302.2	-2.58909	0.356573	-7.26105	3.84095e-13	3.89558e-12
eccCa1	31454.6	-4.95183	0.332559	-14.8901	3.82449e-50	3.21394e-48
eccCb1	17844.2	-4.82738	0.33735	-14.3097	1.90288e-46	1.194e-44
eccD1	3158.46	-1.21971	0.340665	-3.58038	0.000343091	0.00127133
eccD3	15815.8	-4.89542	0.315206	-15.5309	2.14456e-54	2.19397e-52
eccD4	811.621	1.41655	0.371744	3.81056	0.000138654	0.000562991
eccD5	2110.18	-1.52802	0.365294	-4.18299	2.87704e-05	0.000134452
eccE1	1094.26	0.843113	0.341706	2.46736	0.0136112	0.0300301
eccE2	1309.64	1.03636	0.383948	2.69921	0.00695037	0.0171518
eccE3	2456.35	-2.2903	0.319763	-7.1625	7.92172e-13	7.84834e-12
eccE5	5052.51	-2.91669	0.339056	-8.60239	7.80732e-18	1.09126e-16
echA1	923.205	0.94443	0.4037	2.33943	0.019313	0.0399854
echA12	1010.44	-1.36269	0.370204	-3.68091	0.000232403	0.000897202
echA13	648.931	0.970493	0.432606	2.24337	0.0248732	0.049494
echA14	319.175	1.17478	0.395099	2.97338	0.00294539	0.0082115
echA15	627.109	1.43558	0.425542	3.37353	0.000742105	0.00248743
echA16	359.654	1.50365	0.392815	3.82789	0.000129244	0.000527972
echA17	205.082	1.53743	0.471861	3.25823	0.0011211	0.00356239
echA18	249.913	1.61898	0.434897	3.72267	0.000197124	0.00077694
echA19	842.541	0.835755	0.342685	2.43884	0.0147343	0.0319538
echA2	888.189	1.0805	0.374058	2.8886	0.00386965	0.0103764
echA20	396.575	1.41757	0.430876	3.28998	0.00100194	0.00320982
echA3	1058.87	-1.10757	0.34805	-3.1822	0.00146161	0.00447809
echA4	579.23	-1.89	0.359685	-5.25459	1.48353e-07	9.46e-07
echA9	901.178	1.49005	0.387209	3.84818	0.000118997	0.000491658
efp	546.507	-2.32353	0.368263	-6.30942	2.80077e-10	2.31235e-09
efpA	7614.23	-2.94544	0.413797	-7.11807	1.09449e-12	1.06977e-11
egtE	519.663	1.74585	0.415917	4.19761	2.6975e-05	0.000126691
eis	874.303	1.34647	0.376823	3.57321	0.000352625	0.00129848
embA	1672.98	1.00726	0.338047	2.97963	0.00288593	0.00807442
embB	1938.78	0.926927	0.373063	2.48464	0.0129683	0.0288415
embC	1705.46	0.949371	0.353569	2.68511	0.00725068	0.0178274
embR	1247.61	0.85422	0.333673	2.56005	0.0104656	0.0240718
end	5480.31	-3.23045	0.313817	-10.2941	7.49314e-25	1.61756e-23
entC	1944.65	0.888224	0.331933	2.67591	0.00745262	0.0182382
ephC	457.88	1.3535	0.37079	3.65033	0.000261908	0.00100199
ephE	635.053	0.968341	0.387995	2.49576	0.0125688	0.0281394
ephF	1886.2	-1.4282	0.334444	-4.27038	1.95141e-05	9.39954e-05
epiB	517.225	-1.29743	0.444986	-2.91565	0.00354944	0.00964916
era	1318.42	-0.933301	0.333991	-2.79439	0.00519977	0.0133936
espA	11474.9	-4.15052	0.441793	-9.39473	5.73671e-21	1.01112e-19
espB	13339.9	-5.05585	0.3592	-14.0753	5.38792e-45	3.16944e-43
espC	2070.27	-6.91356	0.479132	-14.4293	3.38284e-47	2.21106e-45
espD	4978.98	-4.81713	0.442832	-10.878	1.4676e-27	3.635e-26
espE	6161.95	-2.9319	0.384678	-7.62169	2.50367e-14	2.75453e-13
espF	2187.46	-6.13898	0.423368	-14.5003	1.2055e-47	8.59561e-46
espG1	1811.02	-3.00258	0.3657	-8.21051	2.20248e-16	2.78625e-15
espG2	656.049	0.86234	0.364253	2.36742	0.0179126	0.0376156
espG3	11210.6	-5.52001	0.324692	-17.0008	8.10479e-65	1.41263e-62
espH	2155.1	-4.17209	0.341558	-12.2149	2.58895e-34	8.64084e-33
espI	3859.07	-2.29564	0.34775	-6.60141	4.07258e-11	3.60255e-10
espJ	8466.87	-4.63658	0.333941	-13.8845	7.8699e-44	4.25698e-42
espK	26258.3	-5.27859	0.332257	-15.8871	7.78785e-57	9.39734e-55
espL	1492.12	-2.64002	0.355749	-7.42101	1.1623e-13	1.22094e-12
espR	1081.21	-2.42109	0.441782	-5.48028	4.24658e-08	2.85491e-07
esxA	6303.31	-6.95722	0.429969	-16.1807	6.89604e-59	9.54494e-57
esxB	2379.15	-3.44385	0.482673	-7.13495	9.68192e-13	9.51214e-12
esxC	158.972	-1.23023	0.437593	-2.81136	0.00493323	0.0128193
esxD	267.853	-2.14579	0.501564	-4.27819	1.88417e-05	9.10359e-05
esxG	1426.92	-3.5708	0.348745	-10.239	1.32573e-24	2.82303e-23
esxH	1982.93	-7.49647	0.368348	-20.3516	4.49472e-92	3.02174e-89
esxL	596.962	-1.28474	0.368636	-3.48513	0.000491897	0.00173658
esxN	2012.35	-4.33924	0.447366	-9.69952	3.0292e-22	5.74816e-21
esxO	1613.57	-3.78128	0.435102	-8.69056	3.6065e-18	5.15872e-17
esxP	1716.98	-3.49688	0.404929	-8.63578	5.83258e-18	8.19346e-17
esxR	429.159	0.920235	0.371166	2.47931	0.0131637	0.0292036
esxT	191.076	1.75611	0.487597	3.60155	0.000316325	0.00118521
esxV	289.104	1.27078	0.443774	2.86356	0.00418906	0.0111126
etgB	683.524	1.19191	0.359564	3.31487	0.000916845	0.00299143
ethA	13286.4	-3.98836	0.44283	-9.00653	2.12682e-19	3.33627e-18
ethR	1547.65	-1.02179	0.446776	-2.28704	0.0221938	0.0449221
fabD	1940.02	-3.12391	0.364361	-8.57368	1.00232e-17	1.38326e-16
fabG5	469.228	1.02616	0.417054	2.4605	0.0138745	0.0304824
fadA3	2644.99	-1.15139	0.327124	-3.51975	0.000431956	0.00155351
fadA4	8384.8	-3.51549	0.343539	-10.2332	1.40858e-24	2.97255e-23
fadB	5063.16	-1.8825	0.345567	-5.44756	5.10642e-08	3.37986e-07
fadB2	1559.06	-1.70216	0.39385	-4.32186	1.5472e-05	7.64021e-05
fadB3	227.843	1.05898	0.442208	2.39476	0.0166311	0.0353345
fadD1	1719.09	0.738213	0.327554	2.25372	0.024214	0.0483664
fadD11	1450.63	1.04538	0.341187	3.06396	0.0021843	0.00636491
fadD12	1030.66	0.881348	0.357443	2.4657	0.0136746	0.0301558
fadD13	1884.84	-0.924117	0.322115	-2.86891	0.00411891	0.0109574
fadD15	1656.61	-0.956923	0.41543	-2.30345	0.0212534	0.0433544
fadD17	1155.26	1.46076	0.39809	3.66941	0.000243109	0.000936227
fadD18	483.499	2.36203	0.385303	6.13031	8.77107e-10	6.99605e-09
fadD2	4866.76	-1.67941	0.32358	-5.19011	2.10167e-07	1.31753e-06
fadD21	1323.84	-1.2629	0.436468	-2.89345	0.0038103	0.0102347
fadD25	4049.68	-2.35686	0.419785	-5.61444	1.97197e-08	1.38096e-07
fadD26	5920.93	-2.83719	0.423613	-6.69759	2.11883e-11	1.91754e-10
fadD28	5786.15	-2.96908	0.420177	-7.06626	1.5916e-12	1.53485e-11
fadD29	6489.14	-3.00625	0.437782	-6.867	6.55638e-12	6.12189e-11
fadD3	594.856	1.24241	0.377724	3.28919	0.00100476	0.00321295
fadD31	6531.4	-2.37653	0.354108	-6.7113	1.929e-11	1.75248e-10
fadD32	27929.6	-4.50728	0.328995	-13.7002	1.01311e-42	5.18227e-41
fadD34	1102.99	1.08798	0.372486	2.92085	0.00349072	0.00951207
fadD36	1013.64	1.22658	0.340931	3.59773	0.000321004	0.00119988
fadD5	3502.97	-1.40121	0.359919	-3.89313	9.89575e-05	0.000417288
fadD7	1397.58	1.2724	0.348097	3.65531	0.000256873	0.000984724
fadD9	8787.36	-1.8677	0.370035	-5.04736	4.47951e-07	2.68885e-06
fadE10	4826.67	-1.43963	0.346102	-4.15955	3.1887e-05	0.000147697
fadE12	2083.26	-1.49648	0.322733	-4.6369	3.5367e-06	1.89564e-05
fadE13	1370.93	-0.845133	0.336705	-2.51001	0.0120727	0.0271968
fadE16	591.134	1.16468	0.388226	3	0.00269977	0.00763989
fadE17	524.155	1.30564	0.421799	3.09541	0.00196544	0.00578808
fadE18	574.302	1.76726	0.414351	4.26513	1.99785e-05	9.59376e-05
fadE19	7902.22	-4.07047	0.341226	-11.929	8.36182e-33	2.60601e-31
fadE20	2467.19	-2.33596	0.455742	-5.12561	2.96569e-07	1.82438e-06
fadE22	6750.52	-1.88817	0.355529	-5.31087	1.09104e-07	7.00468e-07
fadE23	9109.95	-4.63168	0.350414	-13.2178	6.9304e-40	3.04808e-38
fadE24	5702.53	-2.31136	0.323092	-7.15388	8.43558e-13	8.33988e-12
fadE25	4102.36	-1.17461	0.316601	-3.71007	0.000207202	0.000810549
fadE28	993.886	-1.05829	0.359141	-2.94671	0.00321171	0.00885951
fadE31	473.654	0.947577	0.385708	2.45672	0.0140213	0.0307475
fadE34	1367.66	1.14794	0.334351	3.43335	0.000596169	0.00205386
fadE35	1634.42	0.782453	0.334681	2.33791	0.0193921	0.0400787
fadE5	4769.98	-1.48878	0.374154	-3.97907	6.9186e-05	0.000302592
fadE6	3895.02	-1.38517	0.321441	-4.30925	1.6381e-05	8.02175e-05
fadE8	2476.42	-1.36522	0.329079	-4.1486	3.34516e-05	0.00015464
fas	63563.2	-4.26774	0.316592	-13.4803	2.04401e-41	1.01254e-39
fbiB	1213.09	1.66785	0.420142	3.96972	7.19569e-05	0.000313546
fbpA	2129.73	-2.41331	0.382186	-6.3145	2.71032e-10	2.24161e-09
fbpC	2346.82	-1.11938	0.332843	-3.36309	0.000770763	0.00256885
fbpD	1575.4	-1.07407	0.333004	-3.22541	0.00125791	0.00393337
fcoT	77.7751	-1.58908	0.572163	-2.77732	0.00548096	0.0140258
fdhF	4119.51	-1.58935	0.317239	-5.00994	5.44475e-07	3.22708e-06
fdxA	4132.78	-3.23683	0.421599	-7.67751	1.62209e-14	1.83499e-13
fdxC	4696.23	-6.33615	0.431768	-14.6749	9.33536e-49	7.202e-47
fdxD	2152.25	-4.35138	0.421986	-10.3117	6.24074e-25	1.35341e-23
fhaA	20953.5	-4.43478	0.337243	-13.1501	1.69964e-39	7.27136e-38
fhaB	2994.52	-3.43634	0.326642	-10.5202	6.97419e-26	1.57036e-24
fic	551.056	-1.00463	0.384728	-2.61126	0.00902083	0.0213327
fixA	1604.48	-1.19075	0.355741	-3.34723	0.00081624	0.00269703
folB	409.612	-2.98105	0.36748	-8.11216	4.97289e-16	6.14236e-15
folD	1134.66	1.22618	0.362427	3.38325	0.000716326	0.0024096
folE	2271.06	-5.75078	0.419639	-13.7041	9.59488e-43	4.96192e-41
folP1	1238.72	-1.70979	0.335789	-5.09186	3.54577e-07	2.15865e-06
fpg	739.42	1.13135	0.365408	3.09612	0.00196069	0.00577771
frdD	136.057	1.16203	0.49585	2.34352	0.0191028	0.0396585
frr	874.693	-3.0895	0.446267	-6.92299	4.42198e-12	4.15366e-11
ftsE	476.168	-0.877608	0.383665	-2.28743	0.0221707	0.0449122
ftsH	11939.6	-3.61527	0.335211	-10.7851	4.05017e-27	9.67519e-26
ftsW	3014.46	-1.79947	0.320246	-5.61904	1.92026e-08	1.34675e-07
ftsX	721.597	-1.84232	0.419428	-4.39245	1.12082e-05	5.68381e-05
ftsZ	1818.38	-1.4254	0.38315	-3.72022	0.000199049	0.000782562
fum	936.051	1.05065	0.391887	2.68102	0.00733988	0.0180091
furA	1741.11	-3.17579	0.338528	-9.38117	6.52416e-21	1.14136e-19
fusA1	9916.51	-3.50032	0.396849	-8.82028	1.14176e-18	1.70576e-17
gabD1	2042.68	-1.24814	0.320914	-3.88933	0.000100523	0.000422378
gabT	1793.13	-0.8798	0.323045	-2.72346	0.00646021	0.0161111
gadB	1671.94	0.756322	0.328155	2.30477	0.0211794	0.0432597
galE1	1444.4	0.875366	0.336218	2.60356	0.00922604	0.0216764
galE2	2917.66	-1.4737	0.372124	-3.96024	7.48734e-05	0.000324451
galE3	437.45	1.59219	0.457493	3.48024	0.000500969	0.00176332
garA	8044.24	-5.18868	0.391799	-13.2432	4.94001e-40	2.23535e-38
gatA	383.38	1.5836	0.404016	3.91965	8.8677e-05	0.000379032
gatB	3441.49	-1.60669	0.326936	-4.91439	8.9058e-07	5.10483e-06
gatC	189.405	1.22848	0.496763	2.47297	0.0133995	0.0295908
gca	779.675	-1.70984	0.47843	-3.57385	0.000351772	0.00129737
gcpE	4185.56	-2.71279	0.347346	-7.81006	5.71624e-15	6.62577e-14
gcvB	13068.9	-2.92457	0.349879	-8.3588	6.33597e-17	8.25958e-16
gcvH	895.547	-2.61442	0.406502	-6.43151	1.26339e-10	1.07126e-09
gdh	20531.1	-2.7027	0.31719	-8.52077	1.58499e-17	2.14956e-16
ggtA	1490.91	0.92786	0.355931	2.60685	0.00913791	0.0215123
glbO	1003.54	-1.8672	0.350855	-5.32185	1.02719e-07	6.61282e-07
glcB	17065.4	-4.05152	0.322858	-12.5489	4.03095e-36	1.41564e-34
glfT2	3606.94	-1.72651	0.322665	-5.35078	8.75775e-08	5.68469e-07
glgA	1369.42	1.04152	0.351463	2.96337	0.00304288	0.00844328
glgB	6437.55	-2.23087	0.326206	-6.83884	7.98368e-12	7.4105e-11
glgE	7477.8	-2.57194	0.329695	-7.80096	6.14368e-15	7.10372e-14
glgP	1992.94	0.785176	0.335592	2.33968	0.0193004	0.039977
glmU	1117.98	0.881372	0.38682	2.27851	0.0226963	0.0457744
glnA1	3729.76	-2.38868	0.407401	-5.86322	4.53986e-09	3.38368e-08
glnA2	5543.44	-2.9083	0.378946	-7.6747	1.65812e-14	1.86677e-13
glnB	1163.33	-4.12897	0.433072	-9.53413	1.51151e-21	2.76777e-20
glnH	13690.4	-5.77506	0.315128	-18.3261	5.12275e-75	1.33931e-72
glnQ	641.367	1.20505	0.449375	2.6816	0.00732701	0.0179963
glnT	111.634	1.716	0.565135	3.03645	0.00239382	0.0068943
glpD2	2863.83	1.25044	0.354131	3.53102	0.000413958	0.00149968
gltA2	1382.96	-1.55441	0.396649	-3.91885	8.89709e-05	0.000379943
gltB	14279.4	-2.2243	0.338868	-6.56391	5.24155e-11	4.56791e-10
gltS	1147.51	1.25826	0.341634	3.68305	0.000230457	0.00089115
gmdA	1272.78	-0.843798	0.347257	-2.4299	0.0151032	0.0326035
gnd1	3210.29	-1.99548	0.325984	-6.12138	9.2767e-10	7.38683e-09
gpdA2	709.546	1.43995	0.351709	4.09414	4.23739e-05	0.000192112
gpgP	369.221	1.20766	0.404051	2.98889	0.00279989	0.00786908
gpsI	4818.73	-1.26865	0.361505	-3.50937	0.000449165	0.00160539
greA	3134	-3.88943	0.399833	-9.72765	2.29842e-22	4.41484e-21
groEL1	5667.88	-2.80221	0.327601	-8.55372	1.19183e-17	1.63998e-16
groEL2	38734.9	-5.08283	0.355384	-14.3023	2.11552e-46	1.30995e-44
groES	13713.9	-5.81507	0.378299	-15.3716	2.53812e-53	2.48842e-51
grpE	10562.7	-4.97805	0.322707	-15.4259	1.09596e-53	1.09736e-51
guaB1	4666.85	-2.13737	0.323971	-6.59739	4.18458e-11	3.68776e-10
guaB2	3026.23	-1.66105	0.321347	-5.16903	2.35315e-07	1.47064e-06
gyrA	5791.97	-1.63557	0.321278	-5.09084	3.56487e-07	2.16748e-06
gyrB	14047	-4.30256	0.430538	-9.99346	1.62806e-23	3.30243e-22
hab	441.687	1.43841	0.39304	3.6597	0.000252508	0.00097163
hadA	497.537	-2.49435	0.488442	-5.10675	3.2775e-07	2.00832e-06
hadB	144.735	-1.72993	0.467101	-3.70354	0.000212609	0.000828947
hadC	257.677	-3.07374	0.515225	-5.96581	2.43421e-09	1.8718e-08
hbhA	2830.31	-3.87066	0.413567	-9.35922	8.03296e-21	1.39495e-19
helY	4014.16	-1.69785	0.323972	-5.24073	1.59945e-07	1.01579e-06
helZ	1569.01	0.863292	0.348387	2.47797	0.0132133	0.0292757
hemA	1444.39	-0.810117	0.338583	-2.39267	0.0167264	0.0354889
hemB	2489.31	-1.80627	0.322024	-5.6091	2.03382e-08	1.42216e-07
hemD	3585.48	-2.61819	0.32407	-8.07907	6.5261e-16	7.91542e-15
hemN	1196.99	1.21437	0.342348	3.54719	0.000389367	0.00141934
hemY	284.795	-1.42004	0.396372	-3.58261	0.000340179	0.00126253
hemZ	643.459	1.33579	0.377197	3.54136	0.000398076	0.00144772
hflX	3159.63	-1.91511	0.319322	-5.99741	2.00487e-09	1.54418e-08
higA	881.155	-3.91615	0.434376	-9.01557	1.95843e-19	3.08241e-18
higB	5710.26	-4.80836	0.403356	-11.9209	9.21245e-33	2.83358e-31
hisA	1277.12	-1.64132	0.340399	-4.82174	1.42311e-06	8.02055e-06
hisB	2276.19	-4.37837	0.331009	-13.2274	6.09889e-40	2.73346e-38
hisC1	4308.61	-3.13433	0.321903	-9.73687	2.09922e-22	4.06541e-21
hisC2	937.624	1.03814	0.387189	2.68123	0.00733524	0.0180071
hisD	2969.3	-2.57012	0.325336	-7.8999	2.79121e-15	3.28386e-14
hisF	1038.87	-1.30705	0.361067	-3.61996	0.000294646	0.00111106
hisH	1187.91	-2.01252	0.335357	-6.00114	1.95936e-09	1.51408e-08
hisI	328.719	-1.5044	0.373	-4.03325	5.50115e-05	0.000244692
hisS	2073.27	-1.5155	0.334974	-4.52423	6.06153e-06	3.15548e-05
hns	742.675	-3.67327	0.380602	-9.6512	4.85851e-22	9.10923e-21
hpt	609.479	-1.17929	0.344386	-3.42432	0.000616332	0.0021125
hrcA	26630.3	-6.51523	0.362927	-17.9519	4.63809e-72	1.03937e-69
hrp1	1720.38	-3.37879	0.370563	-9.11798	7.65402e-20	1.22934e-18
hsaA	2592.17	-1.19195	0.34673	-3.43769	0.000586697	0.00202716
hsaB	645.122	-1.09685	0.362916	-3.02233	0.00250838	0.00719442
hsaC	1363.55	-1.8828	0.339606	-5.54409	2.95485e-08	2.03297e-07
hsaD	1279.75	-0.960835	0.331908	-2.89488	0.00379303	0.0101942
hsaE	4183.61	-3.32778	0.368417	-9.03265	1.67566e-19	2.6551e-18
hsaF	3117.26	-2.72907	0.358885	-7.60429	2.86467e-14	3.13515e-13
hsaG	2773.59	-3.03475	0.330341	-9.18674	4.04938e-20	6.63986e-19
hsd4A	1535.91	-1.36816	0.351272	-3.89487	9.82497e-05	0.000415048
hsp	7403.13	-4.42346	0.336611	-13.1411	1.9133e-39	8.11172e-38
hspR	1214.91	-4.40701	0.373778	-11.7904	4.3721e-32	1.28594e-30
hspX	7200.9	-5.0491	0.427334	-11.8154	3.2516e-32	9.62392e-31
htdY	914.024	-0.983412	0.342749	-2.86919	0.00411527	0.0109539
htpG	2522.94	-0.85645	0.3704	-2.31223	0.0207649	0.0425053
htpX	3309.61	-2.9346	0.362659	-8.0919	5.8742e-16	7.18025e-15
htrA	7763.97	-4.18936	0.357929	-11.7044	1.20949e-31	3.5353e-30
hupB	1243.07	-0.830808	0.361482	-2.29834	0.0215424	0.0437939
hycD	478.883	1.31697	0.437977	3.00694	0.0026389	0.00749466
hycQ	676.13	1.06092	0.386652	2.74385	0.00607228	0.0152461
icd1	3678.49	-1.39287	0.374216	-3.72211	0.000197563	0.000778019
icd2	3066.03	-0.94669	0.349853	-2.70597	0.00681061	0.0168688
icl1	8238.58	-3.56108	0.385007	-9.24939	2.25779e-20	3.822e-19
ideR	5373.95	-3.02383	0.346062	-8.73782	2.3765e-18	3.45509e-17
idsA1	1009.83	1.25123	0.462773	2.70376	0.00685594	0.0169454
idsA2	658.174	0.993347	0.387272	2.56498	0.010318	0.0238257
idsB	2059.08	-0.814689	0.354412	-2.29871	0.0215216	0.0437876
ilvA	725.299	-0.84742	0.365784	-2.31672	0.020519	0.0420751
ilvB2	835.803	1.24044	0.38589	3.21449	0.00130675	0.00407255
ilvN	571.101	-3.37197	0.458302	-7.35752	1.87355e-13	1.94206e-12
impA	1893.28	-1.90587	0.335514	-5.68044	1.34345e-08	9.59376e-08
infA	10105.3	-5.82726	0.492412	-11.8341	2.60094e-32	7.74686e-31
infB	8675.96	-3.20387	0.334219	-9.58615	9.1437e-22	1.6941e-20
infC	14829.4	-6.14202	0.445313	-13.7926	2.82456e-43	1.47693e-41
inhA	567.018	0.852609	0.367629	2.31921	0.0203838	0.0418162
iniA	9891.15	-4.27181	0.337371	-12.662	9.59803e-37	3.58479e-35
iniB	3431.95	-2.77343	0.342908	-8.08795	6.06768e-16	7.37842e-15
iniC	5364.67	-2.46839	0.32224	-7.66009	1.858e-14	2.08681e-13
ino1	4347.4	-3.32374	0.38039	-8.73771	2.37877e-18	3.45509e-17
ispD	5082.01	-4.33508	0.34483	-12.5716	3.02368e-36	1.06988e-34
ispE	509.473	1.00053	0.364799	2.74269	0.00609375	0.0152864
ispF	1098.5	-2.88748	0.390288	-7.39831	1.37924e-13	1.44559e-12
kasA	2296.3	-2.46748	0.372416	-6.6256	3.4584e-11	3.08243e-10
kasB	2341.42	-2.23889	0.349355	-6.40865	1.4681e-10	1.23373e-09
katG	35598.3	-5.12598	0.342779	-14.9542	1.46307e-50	1.25186e-48
kdpB	1782.88	1.05885	0.390769	2.70964	0.00673559	0.0167006
kdpC	712.053	1.41015	0.3816	3.69536	0.000219578	0.000853994
kdpD	3334.14	-1.02547	0.31943	-3.21031	0.0013259	0.00412678
kshA	2857.06	-1.93601	0.405757	-4.77136	1.82983e-06	1.01908e-05
kshB	905.871	1.06228	0.352248	3.01571	0.00256374	0.00731654
lat	134197	-6.64255	0.391528	-16.9657	1.47327e-64	2.47614e-62
ldtA	2081.66	-1.551	0.366074	-4.23684	2.26691e-05	0.000107976
ldtB	2321.83	-1.42559	0.351554	-4.0551	5.01124e-05	0.000224813
lepB	2683.34	-2.55388	0.342586	-7.45471	9.00674e-14	9.52488e-13
leuA	4773.55	-1.71381	0.335747	-5.10446	3.31734e-07	2.0222e-06
leuC	2002.85	-0.850207	0.324338	-2.62136	0.0087579	0.0208335
leuD	877.155	-2.53956	0.479916	-5.29167	1.21202e-07	7.77083e-07
leuT	440.667	0.876193	0.372394	2.35287	0.0186293	0.0387919
leuU	294.846	1.5599	0.41291	3.77782	0.00015821	0.000635269
ligA	1114.34	1.54413	0.395688	3.90239	9.52477e-05	0.000403452
ligD	5720.03	-1.46219	0.315878	-4.62896	3.67513e-06	1.9676e-05
lipA	1255.53	-1.77991	0.338603	-5.25664	1.46712e-07	9.3808e-07
lipB	571.936	-2.00765	0.364156	-5.51315	3.5246e-08	2.4004e-07
lipC	1500.68	-1.48069	0.351183	-4.21628	2.4836e-05	0.00011723
lipE	766.938	1.02896	0.397515	2.58848	0.00964008	0.0224808
lipG	431.207	2.1778	0.396848	5.48775	4.07095e-08	2.74862e-07
lipI	458.333	1.68435	0.420824	4.00251	6.2674e-05	0.000275894
lipL	2404.02	-1.61215	0.339821	-4.7441	2.09433e-06	1.15613e-05
lipO	1049.96	1.25338	0.41186	3.04321	0.0023407	0.00676618
lipQ	994.545	1.19713	0.372312	3.21538	0.0013027	0.00406263
lipV	661.124	-1.35318	0.353143	-3.83182	0.000127199	0.000521426
lipX	2628.84	-5.17306	0.462409	-11.1872	4.71097e-29	1.28149e-27
lldD2	4322.73	-1.88148	0.360058	-5.2255	1.73688e-07	1.09715e-06
lpdA	2431.46	0.970201	0.337649	2.8734	0.00406078	0.0108211
lpdB	1485.78	1.71971	0.378247	4.54653	5.45371e-06	2.85486e-05
lpdC	1369.03	-1.58484	0.429376	-3.69103	0.00022335	0.000867233
lppD	3109.28	-3.83923	0.397018	-9.67017	4.03724e-22	7.5997e-21
lppE	252.086	-2.10476	0.447791	-4.70033	2.59746e-06	1.41642e-05
lppG	651.438	1.29226	0.378646	3.41285	0.000642869	0.00218752
lppI	411.386	2.05226	0.476853	4.30375	1.67931e-05	8.21499e-05
lppK	644.941	-1.1571	0.343689	-3.3667	0.000760721	0.00254258
lppL	13823.9	-4.17205	0.350324	-11.9091	1.06108e-32	3.24249e-31
lppU	1175.49	-2.70518	0.391233	-6.91449	4.69555e-12	4.40185e-11
lppY	780.923	1.2871	0.408949	3.14732	0.00164773	0.00498343
lpqA	1192.74	-0.973354	0.386534	-2.51816	0.0117971	0.0266398
lpqB	17221.9	-3.48591	0.31226	-11.1635	6.15246e-29	1.65449e-27
lpqC	1161.17	1.40874	0.387951	3.63123	0.000282077	0.00107139
lpqE	1361.9	-1.66423	0.355955	-4.6754	2.93377e-06	1.58917e-05
lpqJ	340.19	1.08857	0.429718	2.53322	0.011302	0.0257136
lpqP	1706.17	-1.994	0.33762	-5.90606	3.50388e-09	2.65527e-08
lpqR	910.77	1.46652	0.381691	3.84216	0.000121956	0.000501683
lpqU	423.364	1.14294	0.393066	2.90775	0.00364044	0.00983461
lpqV	286.005	1.88057	0.411791	4.5668	4.95235e-06	2.60983e-05
lpqW	2541.93	-0.741818	0.326073	-2.275	0.0229058	0.046145
lpqX	699.209	1.18086	0.357264	3.30528	0.000948827	0.00307738
lpqY	2922.46	-1.78996	0.317764	-5.633	1.77099e-08	1.24578e-07
lpqZ	336.81	1.5448	0.429982	3.59271	0.000327259	0.00122132
lprB	1246.04	-1.39472	0.362044	-3.85235	0.000116991	0.000485076
lprG	1889.61	-1.47825	0.375756	-3.93407	8.35183e-05	0.000358611
lprO	1933.01	-1.21942	0.390473	-3.12293	0.0017906	0.00536041
lprP	837.493	0.972507	0.392625	2.47694	0.0132516	0.0293468
lprQ	2171.52	-0.949588	0.351851	-2.69884	0.00695824	0.0171622
lrpA	892.755	0.989711	0.342899	2.88631	0.00389789	0.0104343
lspA	4292.57	-3.19503	0.377569	-8.46212	2.62553e-17	3.4805e-16
lsr2	9435.06	-7.29784	0.46853	-15.576	1.05943e-54	1.10792e-52
ltp4	771.371	0.904301	0.365491	2.47421	0.0133532	0.0295025
lysU	508.935	-3.13526	0.511328	-6.1316	8.70001e-10	6.95115e-09
lytB2	2173.8	-0.803776	0.328983	-2.44321	0.0145571	0.031657
malQ	1659.06	1.26652	0.421934	3.00172	0.00268462	0.00760158
manB	4083.15	-0.813016	0.31552	-2.57675	0.00997345	0.0231435
mapA	447.473	1.08833	0.409563	2.65729	0.00787723	0.0190887
mapB	876.653	-0.973094	0.407195	-2.38975	0.0168599	0.0356918
mas	14793.3	-1.8638	0.369445	-5.04487	4.53835e-07	2.7207e-06
mazE3	676.237	-1.29105	0.381852	-3.38103	0.000722144	0.00242571
mazE4	190.166	-3.89102	0.427876	-9.0938	9.56404e-20	1.5309e-18
mazE5	86.445	-2.09194	0.601463	-3.47809	0.000505	0.00177485
mazE6	293.913	-2.55208	0.46408	-5.49922	3.81469e-08	2.58674e-07
mazE7	126.662	1.32241	0.491892	2.68841	0.00717936	0.0176613
mazE9	53.4309	-3.49515	0.708633	-4.93224	8.12909e-07	4.69969e-06
mazF2	1263.53	-3.48061	0.350671	-9.92558	3.22237e-23	6.42562e-22
mazF3	1516.14	-5.664	0.474235	-11.9434	7.02552e-33	2.20414e-31
mazF4	124.517	-5.09899	0.5243	-9.72532	2.35154e-22	4.49851e-21
mazF5	585.724	-0.974462	0.392735	-2.48122	0.0130932	0.0290782
mazF6	601.703	-1.6904	0.435574	-3.88087	0.000104084	0.000435395
mazF9	184.675	-1.07428	0.46031	-2.33382	0.0196054	0.0404485
mbtB	1911.05	1.01423	0.369319	2.74621	0.00602885	0.015164
mbtD	1754.3	1.46728	0.39205	3.74259	0.000182133	0.000721479
mbtE	3528.17	0.84392	0.356766	2.36548	0.018007	0.0377801
mbtF	2542.02	0.89398	0.376305	2.37568	0.0175168	0.0368997
mbtG	959.475	1.05971	0.403781	2.62446	0.00867863	0.0206791
mbtI	1538.3	1.01682	0.363534	2.79705	0.00515712	0.0133202
mbtJ	803.829	1.10741	0.36825	3.00722	0.00263653	0.00749466
mca	5393.44	-3.51442	0.32915	-10.6773	1.30037e-26	3.07515e-25
mce1D	1011.81	-1.29918	0.355739	-3.65206	0.000260145	0.000996128
mce1F	1898.84	-1.49247	0.347482	-4.29508	1.74627e-05	8.50963e-05
mce1R	948.213	0.981099	0.339261	2.89187	0.00382958	0.0102807
mce2A	4765.95	-2.95392	0.356221	-8.29239	1.10992e-16	1.43104e-15
mce2R	1994.06	-2.10346	0.384077	-5.47667	4.33416e-08	2.90136e-07
mcr	1192.36	0.789337	0.342548	2.30431	0.0212051	0.0432933
mec	935.749	-3.82722	0.361872	-10.5762	3.84269e-26	8.86457e-25
menA	243.224	1.10686	0.464838	2.38117	0.0172579	0.0364687
menC	167.605	1.88059	0.510454	3.68415	0.000229466	0.000888781
metA	1794.24	-2.60621	0.330881	-7.87656	3.36505e-15	3.92951e-14
metC	6996.78	-1.5963	0.31956	-4.99531	5.87407e-07	3.46408e-06
metE	4094.97	-1.57613	0.317283	-4.96757	6.77965e-07	3.95353e-06
metH	5763.46	-0.759308	0.336859	-2.25408	0.024191	0.048341
metK	2978.67	-2.0917	0.375956	-5.56368	2.64145e-08	1.82804e-07
mgtE	1214.68	1.07527	0.344153	3.1244	0.0017817	0.00533716
miaA	752.726	-1.49269	0.341899	-4.36588	1.26611e-05	6.37933e-05
mkl	4317.81	-3.07441	0.432116	-7.11478	1.1209e-12	1.09213e-11
mmaA1	2175.86	-2.66667	0.420964	-6.33466	2.37859e-10	1.98118e-09
mmaA3	825.356	-2.15813	0.471237	-4.57972	4.65597e-06	2.46191e-05
mmaA4	1910.65	-3.09391	0.406404	-7.61289	2.68039e-14	2.9403e-13
mmpL1	1655.97	0.983607	0.337837	2.91148	0.00359719	0.00974015
mmpL12	5858.95	-1.25908	0.350534	-3.5919	0.000328279	0.00122415
mmpL3	5933.23	-2.0658	0.371749	-5.55698	2.74478e-08	1.89676e-07
mmpL4	2407.98	-1.1971	0.381554	-3.13742	0.0017044	0.00513502
mmpL5	47487.4	-5.64538	0.339319	-16.6374	3.73768e-62	5.86317e-60
mmpL7	3992.12	-0.858786	0.315422	-2.72266	0.00647588	0.0161417
mmpS2	412.323	-1.32925	0.467998	-2.8403	0.00450717	0.0118628
mmpS3	2936.8	-3.52073	0.350877	-10.0341	1.07944e-23	2.20862e-22
mmpS4	724.615	-1.597	0.46665	-3.42227	0.000621001	0.00212695
mmpS5	15483.1	-6.51405	0.379489	-17.1653	4.82879e-66	8.74011e-64
mmr	233.69	-1.78903	0.501805	-3.5652	0.00036358	0.0013336
mmuM	727.035	1.57671	0.41849	3.76762	0.000164813	0.000660095
mntH	539.978	1.07022	0.427098	2.50579	0.0122177	0.0274709
moaA2	554.423	-1.2461	0.351047	-3.54966	0.000385729	0.00140716
moaB1	81.106	-1.7103	0.622564	-2.74718	0.00601099	0.0151487
moaB2	4153.52	-3.30064	0.322669	-10.2292	1.46748e-24	3.08303e-23
moaC2	4064.81	-4.74977	0.328432	-14.4619	2.10749e-47	1.43358e-45
moaC3	1003.07	1.0144	0.356074	2.84884	0.00438792	0.0115944
moaD2	395.987	-2.10524	0.380505	-5.53274	3.15269e-08	2.15648e-07
moaE1	266.121	-1.86338	0.484484	-3.84611	0.000120008	0.000494535
moaE2	709.185	-2.69133	0.346123	-7.77565	7.50636e-15	8.65807e-14
moaX	585.223	-1.11233	0.388044	-2.86652	0.00415015	0.0110276
mobA	434.13	-1.39543	0.361361	-3.86159	0.000112651	0.000468317
modB	457.691	1.52305	0.408295	3.73027	0.000191272	0.000755139
moeA1	2198.22	-1.77266	0.327062	-5.41997	5.96097e-08	3.92889e-07
moeA2	529.235	1.1981	0.399993	2.99529	0.0027418	0.00773556
moeB1	9353.37	-4.08993	0.388564	-10.5258	6.57167e-26	1.49402e-24
moeB2	422.978	-1.81709	0.44881	-4.04867	5.15085e-05	0.000230636
moeW	1456.94	-2.13144	0.432199	-4.93161	8.15538e-07	4.7091e-06
moeX	621.138	0.952771	0.389947	2.44334	0.0145522	0.031657
mog	707.249	-2.84665	0.344591	-8.26096	1.44502e-16	1.84289e-15
moxR1	6699.18	-3.97114	0.374755	-10.5966	3.08941e-26	7.16195e-25
mpa	11801.7	-3.57104	0.428459	-8.33461	7.77569e-17	1.01084e-15
mpg	171.166	1.26963	0.480686	2.64129	0.0082591	0.0198647
mprA	1565.12	-2.42419	0.395216	-6.13383	8.57894e-10	6.86607e-09
mprB	19221.3	-5.32262	0.340337	-15.6392	3.93359e-55	4.20716e-53
mpt53	2029.07	-3.1028	0.336452	-9.22213	2.91248e-20	4.87763e-19
mpt64	1821.65	-3.73159	0.436346	-8.55189	1.21089e-17	1.66135e-16
mptA	1082.76	1.14645	0.366222	3.13047	0.00174525	0.00525105
mqo	12455.1	-3.49855	0.314602	-11.1205	9.966e-29	2.63483e-27
mrp	3214.38	-3.10005	0.344673	-8.99418	2.38002e-19	3.72106e-18
mrr	1239.87	1.1505	0.405993	2.8338	0.00459984	0.0120662
mscR	738.444	0.794712	0.353708	2.2468	0.0246528	0.0491593
mshA	1446.82	-1.85311	0.330547	-5.6062	2.06823e-08	1.44408e-07
mshC	2476.45	-2.97999	0.353604	-8.42747	3.53207e-17	4.643e-16
msrA	1521.16	-0.918826	0.349331	-2.63025	0.00853226	0.0203925
mtrA	10967.6	-4.1464	0.37776	-10.9763	4.96928e-28	1.27095e-26
mtrB	18410.6	-3.11044	0.312325	-9.95899	2.3039e-23	4.63339e-22
murC	2585.06	-2.29416	0.318781	-7.19666	6.17031e-13	6.15201e-12
murD	1040.42	-1.54912	0.333793	-4.64095	3.46804e-06	1.86308e-05
murE	2653.86	-4.69675	0.33012	-14.2274	6.19469e-46	3.786e-44
murF	6139.7	-4.22423	0.331657	-12.7367	3.69573e-37	1.40259e-35
murG	339.471	-1.47795	0.398997	-3.70415	0.0002121	0.000827646
murX	7238.63	-4.09798	0.316945	-12.9296	3.06362e-38	1.22181e-36
mutA	2170.25	-2.3909	0.326962	-7.31247	2.62274e-13	2.70079e-12
mutB	5649.26	-2.89837	0.315243	-9.1941	3.78144e-20	6.24401e-19
mutT2	306.342	1.34287	0.402547	3.33593	0.00085014	0.00279039
mycP1	1009.39	0.927288	0.341522	2.71516	0.00662428	0.0164941
mycP3	20347.7	-5.31921	0.332321	-16.0062	1.15592e-57	1.4702e-55
mycP4	591.272	1.17288	0.466246	2.51557	0.0118838	0.0268099
mycP5	2999.01	-2.7689	0.346961	-7.98042	1.45837e-15	1.7419e-14
nadA	2834.29	-2.1227	0.320308	-6.62707	3.42423e-11	3.05777e-10
nadB	1022.91	-1.22886	0.339028	-3.62464	0.000289359	0.00109431
nadC	1157.07	-1.40473	0.335371	-4.18859	2.80689e-05	0.000131304
nadD	513.748	-0.98298	0.402398	-2.4428	0.0145737	0.0316641
nadE	6573.81	-2.29961	0.34906	-6.58801	4.4575e-11	3.92094e-10
nagA	555.94	1.10572	0.399678	2.76654	0.00566549	0.0144196
narG	54077.1	-4.90986	0.351117	-13.9835	1.96466e-44	1.12752e-42
narH	11121.1	-3.59683	0.332671	-10.812	3.02145e-27	7.36732e-26
narI	1056.22	-2.84527	0.351047	-8.10511	5.26958e-16	6.49179e-15
narJ	358.74	-2.03109	0.370801	-5.47757	4.31197e-08	2.89062e-07
narK3	959.493	1.14736	0.394625	2.90747	0.00364362	0.00983755
narL	517.031	0.921328	0.379611	2.42703	0.015223	0.032817
narU	1178.42	1.51085	0.379809	3.97791	6.95241e-05	0.000303789
ncRv0008	241.045	1.38753	0.427761	3.24371	0.00117984	0.00372138
ncRv0020B	483.418	0.920816	0.362823	2.53792	0.0111513	0.0254253
ncRv0046A	1818.42	-2.84432	0.404035	-7.0398	1.92522e-12	1.84523e-11
ncRv0046B	102.439	-1.40785	0.49077	-2.86865	0.00412233	0.0109603
ncRv0048	758.512	-0.820585	0.339797	-2.41492	0.0157385	0.0338043
ncRv0057c	131.534	1.39759	0.506101	2.76148	0.00575408	0.0145997
ncRv0101Ac	911.417	-1.07004	0.339425	-3.15251	0.00161873	0.00490518
ncRv0101Bc	474.949	0.868195	0.378749	2.29227	0.0218901	0.0444195
ncRv0101Cc	417.694	1.11477	0.426469	2.61395	0.00895026	0.0212191
ncRv0180	265.161	-2.07254	0.555501	-3.73094	0.000190763	0.000753762
ncRv0256	277.16	1.58321	0.411674	3.84579	0.000120165	0.000494747
ncRv0381	355.488	1.38179	0.389636	3.54637	0.000390576	0.00142154
ncRv0386c	110.56	2.45251	0.565756	4.33493	1.45804e-05	7.24554e-05
ncRv0404c	349.879	-1.54689	0.478119	-3.23536	0.0012149	0.003809
ncRv0441	446.313	-1.59627	0.386206	-4.13322	3.57721e-05	0.000164238
ncRv0445	313.925	1.86161	0.477008	3.90267	9.51368e-05	0.000403346
ncRv0456	431.454	1.19641	0.415563	2.87901	0.00398924	0.0106425
ncRv0461c	146.713	1.63615	0.478487	3.41943	0.000627516	0.00214474
ncRv0485c	286.876	1.22422	0.489934	2.49875	0.0124631	0.0279511
ncRv0539c	580.348	-4.31447	0.364326	-11.8423	2.3584e-32	7.06918e-31
ncRv0573	189.986	1.66131	0.477814	3.47689	0.000507261	0.00178014
ncRv0630	182.621	1.52712	0.471862	3.23636	0.00121064	0.00379817
ncRv0664c	183.834	2.19804	0.485214	4.53004	5.89724e-06	3.07336e-05
ncRv0731	243.238	1.52203	0.431631	3.52623	0.000421522	0.00152474
ncRv0779	72.9265	1.57891	0.604456	2.61211	0.0089985	0.021312
ncRv0787Bc	238.871	1.30863	0.425678	3.07422	0.0021105	0.0061728
ncRv0809c	352.549	-1.06626	0.369464	-2.88597	0.00390212	0.0104397
ncRv0842Ac	6874.27	-4.78775	0.362095	-13.2224	6.51885e-40	2.89412e-38
ncRv0846	740.265	1.01758	0.354288	2.87218	0.00407646	0.0108567
ncRv0874	108.605	1.39675	0.540009	2.58653	0.00969466	0.0225857
ncRv0902	364.19	2.40137	0.406374	5.90926	3.43653e-09	2.60844e-08
ncRv0918c	323.759	1.39578	0.39242	3.55687	0.000375302	0.00137445
ncRv0931	256.563	1.08193	0.44191	2.44831	0.0143527	0.0313283
ncRv0980	120.468	2.06629	0.527154	3.91971	8.86557e-05	0.000379032
ncRv0998c	288.484	1.26724	0.427246	2.96607	0.0030163	0.00837941
ncRv10031c	382.583	-1.1473	0.479231	-2.39405	0.0166636	0.0353716
ncRv10071	119.267	-1.81763	0.522491	-3.47878	0.000503704	0.00177162
ncRv1018	39.3628	2.05947	0.792257	2.5995	0.00933585	0.0219015
ncRv10186c	118.041	2.06824	0.612169	3.37854	0.000728722	0.00244431
ncRv1020c	101.47	1.75024	0.571041	3.065	0.00217667	0.00634661
ncRv10243c	239.366	-1.09535	0.395164	-2.77189	0.00557324	0.0142387
ncRv10277c	62.4684	-1.85904	0.639322	-2.90783	0.00363951	0.00983461
ncRv1029c	164.894	1.34391	0.457036	2.94049	0.0032769	0.00899714
ncRv1047c	442.583	-1.87869	0.464131	-4.04776	5.17103e-05	0.00023132
ncRv10637	6.83075	-7.96931	2.27551	-3.50221	0.000461423	0.00164131
ncRv10666	1094.97	-5.36313	0.485021	-11.0575	2.01596e-28	5.24149e-27
ncRv10699	2205.66	-2.83848	0.356339	-7.96566	1.6435e-15	1.95311e-14
ncRv10887	115.611	-1.35998	0.599791	-2.26742	0.0233644	0.0469083
ncRv10887c	275.23	1.32539	0.407778	3.25027	0.00115296	0.00364638
ncRv10896	56.9801	2.78487	0.770437	3.61466	0.000300743	0.00113224
ncRv1102	478.221	1.57597	0.376883	4.18158	2.89492e-05	0.000135154
ncRv11051	214.559	1.4907	0.474166	3.14384	0.00166748	0.00503023
ncRv11053	1691.16	-1.6354	0.341079	-4.79479	1.62844e-06	9.13399e-06
ncRv11077c	285.363	-0.978661	0.404941	-2.4168	0.0156575	0.0336776
ncRv11079c	48.4623	-2.43171	0.678123	-3.58594	0.000335868	0.00124751
ncRv11144c	4275.57	-3.79944	0.429648	-8.84315	9.3059e-19	1.3947e-17
ncRv11147c	1381.64	-1.37345	0.357981	-3.83666	0.00012472	0.000512603
ncRv11160	92.2092	-3.96765	0.544173	-7.29116	3.07296e-13	3.14377e-12
ncRv11172c	643.833	-3.42818	0.416791	-8.22518	1.94899e-16	2.47222e-15
ncRv1118	238.475	2.12035	0.451013	4.70131	2.58503e-06	1.4162e-05
ncRv11194c	515.384	-1.35668	0.431161	-3.14656	0.00165201	0.00499316
ncRv11221	25.8518	-7.60963	1.28269	-5.93255	2.98266e-09	2.28606e-08
ncRv11228Ac	144.829	-4.01506	0.564078	-7.11792	1.09568e-12	1.06977e-11
ncRv11534	1573.74	-5.98835	0.499717	-11.9835	4.33717e-33	1.3791e-31
ncRv11593	77.8166	1.48578	0.626644	2.37101	0.0177395	0.0373188
ncRv1161c	337.197	1.03763	0.406641	2.55171	0.0107194	0.0245597
ncRv11706	803.24	-2.17649	0.421515	-5.16349	2.42394e-07	1.50887e-06
ncRv11777	131.979	1.22944	0.506205	2.42875	0.015151	0.0326768
ncRv1179	235.721	1.98054	0.479593	4.12962	3.63362e-05	0.000166665
ncRv11817c	130.737	1.29607	0.504653	2.56824	0.0102217	0.0236149
ncRv11846	29.1104	3.2481	1.05489	3.07909	0.00207635	0.0060868
ncRv11846c	128.777	-2.74989	0.515048	-5.33911	9.34053e-08	6.05462e-07
ncRv11963c	489.889	1.32565	0.382965	3.46153	0.000537109	0.00187371
ncRv1199	366.218	-1.9189	0.508003	-3.77733	0.000158519	0.000635969
ncRv12104	670.459	1.56384	0.384161	4.0708	4.68523e-05	0.000210589
ncRv1212	123.57	1.76827	0.515479	3.43034	0.000602819	0.00207148
ncRv1215	403.709	1.06623	0.378193	2.81927	0.00481328	0.0125284
ncRv1220	80.1541	1.61548	0.59706	2.70572	0.00681559	0.0168701
ncRv12231	308.607	1.30877	0.47897	2.73247	0.00628612	0.0156947
ncRv12237Ac	158.192	-2.03941	0.512961	-3.97577	7.01532e-05	0.000306253
ncRv1229	440.875	-0.837165	0.365996	-2.28736	0.0221746	0.0449122
ncRv12304c	25.6009	2.46276	1.01976	2.41505	0.0157332	0.0338043
ncRv1245	485.354	2.01114	0.377165	5.33225	9.70013e-08	6.27044e-07
ncRv12459	103.843	1.48409	0.55947	2.65268	0.00798557	0.0193214
ncRv1248	824.973	-0.86259	0.353449	-2.4405	0.0146671	0.0318227
ncRv1249	308.694	1.42526	0.430458	3.31104	0.000929494	0.00302503
ncRv1250c	707.721	-1.3762	0.413571	-3.32759	0.000875995	0.00286404
ncRv1253c	646.772	-1.31711	0.365832	-3.60032	0.000317827	0.00118989
ncRv12562	139.621	-1.09506	0.441165	-2.48219	0.0130577	0.0290129
ncRv12783c	182.141	-3.59548	0.523644	-6.86627	6.59025e-12	6.14133e-11
ncRv1281	281.762	1.24955	0.487489	2.56324	0.0103701	0.023899
ncRv12929	5147.5	-7.05578	0.4812	-14.6629	1.1144e-48	8.45869e-47
ncRv12950c	322.842	-0.926901	0.380187	-2.43801	0.0147683	0.0319981
ncRv12975	199.646	1.22551	0.47328	2.5894	0.00961438	0.0224431
ncRv12993c	14.6701	3.23221	1.41261	2.28811	0.0221311	0.0448725
ncRv13060	392.791	1.05918	0.385606	2.74678	0.00601829	0.0151488
ncRv1313	136.299	1.06609	0.474566	2.24646	0.0246747	0.0491821
ncRv13197c	376.119	-1.31406	0.385343	-3.41009	0.000649407	0.00220658
ncRv13219	272.095	-2.38088	0.404374	-5.88781	3.91342e-09	2.93258e-08
ncRv1323c	337.612	1.48019	0.427003	3.46646	0.000527364	0.00184245
ncRv13241c	485.976	-3.68368	0.424668	-8.67425	4.16301e-18	5.91877e-17
ncRv13303	428.42	1.62226	0.521286	3.11204	0.00185802	0.00552709
ncRv13349	584.213	0.971566	0.395682	2.45542	0.0140719	0.0308442
ncRv13460c	553.046	-8.51159	0.5631	-15.1156	1.2783e-51	1.17954e-49
ncRv13573	167.395	-1.55998	0.549645	-2.83816	0.0045374	0.0119224
ncRv13651	250.109	2.10749	0.444196	4.74452	2.09003e-06	1.15578e-05
ncRv13661	533.661	-2.64903	0.409781	-6.4645	1.01633e-10	8.71193e-10
ncRv13681c	342.786	-1.67976	0.472312	-3.55647	0.000375874	0.00137487
ncRv1384c	354.012	1.85565	0.476837	3.89157	9.95959e-05	0.000419229
ncRv1386c	151.606	1.09091	0.485717	2.24597	0.0247058	0.0492234
ncRv13871	183.947	-6.46714	0.654432	-9.88206	4.97969e-23	9.80519e-22
ncRv1430Ac	818.518	-3.4561	0.417806	-8.27202	1.31705e-16	1.68425e-15
ncRv1459	202.494	1.0993	0.458746	2.39631	0.016561	0.0352014
ncRv1477Ac	252.148	1.34139	0.510739	2.62637	0.00862999	0.0205947
ncRv1484c	354.067	1.47796	0.481819	3.06746	0.00215885	0.00630244
ncRv1501c	277.86	-1.56454	0.514979	-3.03807	0.00238102	0.00686164
ncRv1527	192.088	1.46023	0.443955	3.28913	0.00100499	0.00321295
ncRv1534c	479.988	1.59694	0.373253	4.27844	1.88207e-05	9.10278e-05
ncRv1543c	671.827	0.881641	0.351716	2.50668	0.012187	0.0274149
ncRv1582	256.378	1.81929	0.478986	3.7982	0.000145748	0.000590267
ncRv1583	13.4574	3.94574	1.58339	2.49196	0.0127039	0.0283473
ncRv1598	100.599	1.69812	0.544977	3.11595	0.00183356	0.00546123
ncRv1629c	1135.95	-2.31932	0.363018	-6.38899	1.66984e-10	1.40076e-09
ncRv1631c	362.701	1.40661	0.467905	3.00617	0.00264557	0.00750908
ncRv1640A	238.465	1.2177	0.435424	2.7966	0.00516441	0.0133317
ncRv1640C	223.354	1.18455	0.459219	2.57948	0.00989492	0.0229953
ncRv1666	334.814	1.50993	0.431581	3.4986	0.000467711	0.00165991
ncRv1681c	359.328	-1.14701	0.398469	-2.87853	0.00399529	0.0106526
ncRv1746c	332.876	1.23285	0.451188	2.73245	0.00628655	0.0156947
ncRv1760c	696.768	-1.31173	0.381427	-3.43901	0.000583854	0.00202031
ncRv1788c	405.695	1.22774	0.441663	2.7798	0.00543918	0.0139264
ncRv1800c	190.254	1.45138	0.440789	3.29269	0.000992348	0.00318553
ncRv1812	301.683	1.27295	0.397062	3.20593	0.00134625	0.00417357
ncRv1813	564.203	-0.975336	0.404683	-2.41013	0.015947	0.0341431
ncRv1832c	414.543	1.29193	0.377733	3.42021	0.00062573	0.00214159
ncRv1835A	167.055	2.5567	0.531484	4.81049	1.50557e-06	8.45491e-06
ncRv1838	691.104	-1.72831	0.421048	-4.10478	4.04696e-05	0.000184187
ncRv1847c	587.244	-1.46765	0.368201	-3.986	6.71963e-05	0.000294163
ncRv1900	273.802	1.82882	0.425527	4.29777	1.72528e-05	8.43114e-05
ncRv1932c	109.434	1.19262	0.504823	2.36245	0.0181545	0.0379919
ncRv1948	149.352	-1.55921	0.45643	-3.4161	0.000635239	0.00216449
ncRv1954	29128.4	-9.96481	0.454752	-21.9126	1.96973e-106	2.31738e-103
ncRv1969c	231.609	2.28732	0.455196	5.02491	5.03663e-07	3.0041e-06
ncRv1998	151.345	1.99915	0.503723	3.96876	7.22478e-05	0.000314522
ncRv1nt01	12.5826	-4.42962	1.24561	-3.55618	0.000376293	0.00137487
ncRv2006c	660.573	-1.18762	0.393979	-3.01442	0.0025747	0.00733446
ncRv2036c	452.624	-0.899003	0.360397	-2.49448	0.0126142	0.0281995
ncRv2048B	540.236	0.942771	0.386981	2.43622	0.0148417	0.0321275
ncRv2080Ac	1084.19	-2.11971	0.40127	-5.28251	1.27424e-07	8.15862e-07
ncRv2080Bc	79.4589	-1.80735	0.570662	-3.16711	0.00153962	0.00469265
ncRv2141	482.45	0.952968	0.389013	2.4497	0.0142974	0.031222
ncRv2151	1142.18	-2.48302	0.333633	-7.44237	9.8892e-14	1.04347e-12
ncRv2176c	616.568	-0.979125	0.345746	-2.83192	0.00462692	0.012117
ncRv2217c	115.02	1.92953	0.525416	3.67239	0.000240289	0.000926126
ncRv2224	526.141	1.33938	0.41246	3.24731	0.00116503	0.00367963
ncRv2240	152.639	3.15209	0.559243	5.63634	1.737e-08	1.2237e-07
ncRv2246c	282.027	1.0904	0.414138	2.63295	0.0084648	0.0202724
ncRv2287c	374.332	0.974268	0.386744	2.51915	0.0117638	0.0265773
ncRv2379	131.427	2.21882	0.569379	3.89692	9.74257e-05	0.000411937
ncRv2430	280.255	1.21256	0.421029	2.87998	0.00397701	0.0106159
ncRv2444	190.506	1.87102	0.452479	4.13504	3.54899e-05	0.000163261
ncRv2485	284.876	0.917917	0.407046	2.25507	0.0241288	0.0482372
ncRv2502	417.974	1.69348	0.411342	4.11697	3.83892e-05	0.000175568
ncRv2585	537.082	-1.08003	0.355004	-3.04229	0.00234788	0.00677537
ncRv2586	791.918	-1.4118	0.360951	-3.91134	9.17867e-05	0.000390903
ncRv2589c	238.804	1.05756	0.410505	2.57625	0.00998777	0.0231653
ncRv2611	189.199	2.16416	0.516555	4.1896	2.7945e-05	0.000130855
ncRv2655	591.684	-1.32491	0.401763	-3.29773	0.000974707	0.00314607
ncRv2659	1449.4	-2.41635	0.431789	-5.59615	2.19169e-08	1.52801e-07
ncRv2666c	290.212	-0.94443	0.416227	-2.26903	0.0232666	0.0467718
ncRv2711c	406.029	1.40091	0.390362	3.58876	0.00033226	0.00123606
ncRv2737	271.459	1.43815	0.449843	3.19701	0.00138861	0.00428791
ncRv2748	385.433	0.956951	0.390008	2.45367	0.0141406	0.0309658
ncRv2770	235.407	1.25732	0.421927	2.97995	0.00288294	0.00807087
ncRv2773	281.03	1.81574	0.420158	4.32156	1.54932e-05	7.64267e-05
ncRv2816	240.879	-1.11461	0.476492	-2.33921	0.0193247	0.039992
ncRv2838	270.935	1.99888	0.425295	4.69997	2.60193e-06	1.41721e-05
ncRv2841	356.151	1.73134	0.440063	3.9343	8.34411e-05	0.000358606
ncRv2890	120.669	2.05384	0.519925	3.95027	7.80643e-05	0.000337037
ncRv2947	311.309	1.25567	0.472384	2.65815	0.00785714	0.0190498
ncRv3009	124.777	1.6435	0.543825	3.0221	0.00251025	0.00719442
ncRv3038	365.809	1.50466	0.405796	3.70793	0.000208958	0.000816741
ncRv3125	241.488	1.9693	0.430917	4.57003	4.87653e-06	2.57275e-05
ncRv3138c	513.942	-0.98598	0.383133	-2.57346	0.0100686	0.0233298
ncRv3206	690.683	-1.24381	0.407171	-3.05475	0.00225245	0.00654727
ncRv3273c	1006.62	1.27322	0.45045	2.82656	0.00470514	0.0122741
ncRv3288	420.142	-1.79386	0.425006	-4.22078	2.43455e-05	0.000115055
ncRv3291	97.1237	-2.54413	0.592521	-4.29373	1.75693e-05	8.5503e-05
ncRv3297c	318.282	1.34066	0.408411	3.28261	0.00102849	0.00328141
ncRv3314	489.085	1.75273	0.479068	3.65863	0.000253571	0.000974923
ncRv3327c	134.616	1.836	0.555475	3.30527	0.000948848	0.00307738
ncRv3365	346.194	1.05434	0.422982	2.49262	0.0126803	0.02832
ncRv3383	297.537	1.297	0.430552	3.01241	0.00259185	0.00737885
ncRv3429c	350.656	-5.16256	0.508913	-10.1443	3.51343e-24	7.31601e-23
ncRv3451c	394.733	1.48353	0.387608	3.8274	0.000129503	0.000528568
ncRv3480	259.515	2.46197	0.474486	5.18872	2.11744e-07	1.32509e-06
ncRv3507c	112.317	2.10891	0.559706	3.76788	0.000164641	0.000659967
ncRv3531	327.485	1.23156	0.406158	3.03223	0.00242756	0.00698295
ncRv3539c	194.52	1.54041	0.448469	3.43481	0.000592967	0.00204432
ncRv3543	415.867	1.94737	0.385279	5.05443	4.31688e-07	2.60452e-06
ncRv3606	257.213	1.95957	0.430202	4.555	5.23852e-06	2.74832e-05
ncRv3645c	532.907	-2.76361	0.418206	-6.60824	3.88913e-11	3.45325e-10
ncRv3662	578.138	-2.09825	0.359558	-5.83563	5.35875e-09	3.95271e-08
ncRv3667c	323.068	1.05489	0.451522	2.33629	0.0194761	0.0402171
ncRv3675c	521.554	-1.29308	0.368813	-3.50606	0.000454795	0.00162141
ncRv3682c	493.966	1.29043	0.369361	3.49368	0.000476409	0.00168824
ncRv3695c	87.4296	1.34879	0.597237	2.25839	0.0239217	0.0478929
ncRv3709	401.394	1.10846	0.468857	2.36418	0.0180701	0.0378789
ncRv3736c	140.13	1.13655	0.48002	2.36772	0.0178981	0.0376019
ncRv3740	131.787	2.00138	0.510924	3.91717	8.95945e-05	0.000382259
ncRv3742	383.489	1.56618	0.401667	3.8992	9.65094e-05	0.000408429
ncRv3793c	299.188	2.17602	0.517086	4.20824	2.57362e-05	0.000121236
ncRv3798c	82.1684	1.43534	0.586916	2.44557	0.0144625	0.0315242
ncRv3809	492.09	1.4921	0.405043	3.6838	0.000229779	0.000889259
ncRv3810Cc	235.897	1.88905	0.432765	4.36506	1.27086e-05	6.39645e-05
ncRv3825A	202.419	1.15583	0.428797	2.69552	0.00702798	0.0173161
ncRv3825B	360.49	1.02596	0.433558	2.36637	0.0179634	0.0377056
ncRv3827	221.254	1.92314	0.442398	4.34707	1.37969e-05	6.87069e-05
ncRv3909c	196.926	1.20343	0.45552	2.64189	0.00824449	0.019856
ncRv3911Ac	128.823	3.02088	0.598476	5.04761	4.47362e-07	2.68874e-06
ncRv3917c	271.18	-6.89452	0.571403	-12.066	1.59804e-33	5.15093e-32
ndh	8892.29	-3.19615	0.343677	-9.29987	1.40621e-20	2.4064e-19
ndhA	3093.18	-1.38301	0.336449	-4.11061	3.94613e-05	0.000180296
nicT	1008.81	1.20884	0.385015	3.13971	0.00169113	0.00509831
nirB	3490.76	-0.867695	0.349329	-2.48389	0.0129956	0.0288887
nirD	425.999	0.909714	0.380323	2.39195	0.0167591	0.0355422
nlhH	360.541	1.03446	0.387115	2.67222	0.00753511	0.0183922
nrdB	18888.9	-6.80776	0.35426	-19.2168	2.67609e-82	9.68746e-80
nrdE	23340.7	-5.6612	0.424368	-13.3403	1.34931e-40	6.34985e-39
nrdF1	1681.75	-3.17395	0.44143	-7.19015	6.47187e-13	6.43903e-12
nrdF2	7274.38	-5.33395	0.433483	-12.3049	8.52765e-35	2.86651e-33
nrdH	7742.28	-7.95813	0.430532	-18.4844	2.75802e-76	8.11202e-74
nrdI	4729.12	-6.34519	0.400227	-15.854	1.31976e-56	1.55269e-54
nrdR	728.687	-2.2347	0.384879	-5.80624	6.3893e-09	4.69081e-08
nth	1337.89	-1.22587	0.352778	-3.4749	0.000511044	0.00178942
nuoA	389.126	1.27622	0.388464	3.28529	0.00101878	0.00325484
nuoD	1185.81	-1.10395	0.335548	-3.28998	0.00100196	0.00320982
nuoK	40.5513	-2.6239	0.761598	-3.44525	0.000570524	0.00198293
nusA	2379.15	-2.05881	0.325034	-6.33414	2.38663e-10	1.98436e-09
nusG	5210.97	-4.00126	0.412452	-9.70114	2.98139e-22	5.68033e-21
oppD	1210.44	0.998834	0.382592	2.6107	0.00903573	0.0213465
oxcA	1718.8	1.31217	0.35397	3.70701	0.000209721	0.000819045
pabC	806.536	1.22723	0.413179	2.97021	0.00297593	0.00828192
pafA	2711.1	-2.13498	0.341938	-6.24376	4.27188e-10	3.50846e-09
panD	142.641	-2.40054	0.507655	-4.72868	2.25979e-06	1.24526e-05
papA4	726.956	1.05986	0.427567	2.47881	0.0131822	0.0292206
parB	667.347	-0.975741	0.359739	-2.71236	0.00668069	0.0166082
parD2	167.89	-1.09991	0.487051	-2.25831	0.0239261	0.0478929
parE1	172.07	-3.20573	0.552061	-5.80684	6.36618e-09	4.68113e-08
parE2	120.213	-1.42375	0.520805	-2.73374	0.00626188	0.0156663
pbpA	4871.97	-2.67877	0.31512	-8.50079	1.88302e-17	2.52464e-16
pcaA	2653.77	-2.55687	0.422007	-6.05884	1.37107e-09	1.07537e-08
pckA	9488.76	-3.09956	0.406529	-7.62445	2.4507e-14	2.70727e-13
pcnA	1094.04	0.950842	0.385751	2.46491	0.0137046	0.0302079
pdxH	383.105	1.21305	0.397211	3.05393	0.00225865	0.00655718
pepA	1217.55	-1.73513	0.35115	-4.94128	7.76111e-07	4.49247e-06
pepB	1322.59	0.917766	0.332496	2.76023	0.00577603	0.0146376
pepC	793.179	1.61629	0.459461	3.5178	0.000435143	0.00156081
pepD	29650.8	-5.82502	0.31587	-18.4412	6.13542e-76	1.69843e-73
pepE	779.348	1.52162	0.359682	4.23047	2.33204e-05	0.000110854
pepQ	600.196	-1.18597	0.383004	-3.09649	0.00195825	0.00577414
pepR	871.147	0.985866	0.415625	2.37201	0.0176917	0.037235
pfkA	3249.16	-2.19666	0.321643	-6.82949	8.52193e-12	7.86357e-11
pflA	1386.97	-2.04341	0.357421	-5.7171	1.08354e-08	7.82079e-08
pgmA	1240.35	1.15001	0.348835	3.29671	0.000978237	0.00315234
pgsA1	454.086	0.94339	0.397552	2.373	0.0176444	0.0371519
pgsA2	288.918	-1.06163	0.417746	-2.54132	0.0110435	0.025219
pheT	1468	1.23076	0.349423	3.52227	0.000427862	0.00154411
phoH1	2583.74	-3.04548	0.396474	-7.68141	1.57347e-14	1.78428e-13
phoH2	7353.86	-2.88687	0.328236	-8.7951	1.42922e-18	2.12174e-17
phoP	5724.84	-3.45678	0.405576	-8.52314	1.5529e-17	2.11213e-16
phoR	4042.17	-1.80326	0.326662	-5.52027	3.38474e-08	2.31184e-07
phoT	1291.93	-1.1816	0.349734	-3.37857	0.000728628	0.00244431
phoY1	1078.78	-2.07163	0.416075	-4.97899	6.39172e-07	3.74122e-06
phoY2	2583.77	-2.57481	0.365975	-7.03549	1.98555e-12	1.89919e-11
phyA	489.021	1.01595	0.380821	2.66778	0.00763544	0.0185985
pimB	953.165	1.74019	0.401991	4.32894	1.49825e-05	7.4297e-05
pip	1414.17	-0.871102	0.355227	-2.45224	0.0141968	0.0310456
pirG	1141.29	-2.10395	0.385977	-5.45099	5.00903e-08	3.32007e-07
pknA	6162.53	-4.24421	0.315365	-13.4581	2.75936e-41	1.33872e-39
pknB	6090.4	-2.94978	0.32002	-9.21747	3.04184e-20	5.07621e-19
pknD	12704.8	-3.54535	0.328246	-10.8009	3.40758e-27	8.18167e-26
pknE	1277.55	-1.14585	0.333767	-3.43308	0.000596758	0.00205438
[truncated: 369 more rows]

## Sheet: MT49_EBvP
	baseMean	log2FoldChange	lfcSE	stat	pvalue	padj
35kd_ag	3764.88	-3.28445	0.280802	-11.6967	1.32561e-31	1.95715e-30
MTS2823	27.7642	-6.59586	1.0704	-6.16203	7.18161e-10	2.38794e-09
P55	6281.3	-2.16165	0.251942	-8.57994	9.49267e-18	6.42191e-17
PE12	1933.04	-1.94804	0.256748	-7.58735	3.26503e-14	1.68269e-13
PE13	3734.3	-1.69001	0.547961	-3.08418	0.00204113	0.00319864
PE14	274.204	1.83986	0.478083	3.84841	0.000118885	0.000217438
PE15	720.343	-2.00902	0.51374	-3.91058	9.20759e-05	0.000170598
PE16	907.921	1.42479	0.290619	4.9026	9.45779e-07	2.19606e-06
PE17	1778.89	-2.04597	0.260397	-7.85714	3.92993e-15	2.16308e-14
PE19	6781.94	-2.97758	0.438613	-6.78864	1.13199e-11	4.55025e-11
PE2	677.683	0.904276	0.309259	2.92401	0.00345552	0.00525038
PE20	492.586	1.77297	0.349924	5.06674	4.04683e-07	9.8496e-07
PE22	426.604	-1.55314	0.521574	-2.97779	0.00290336	0.00445321
PE23	1933.98	-1.44308	0.300871	-4.79634	1.61595e-06	3.65632e-06
PE24	460.364	2.89763	0.424034	6.83348	8.28762e-12	3.38941e-11
PE25	2388.04	-4.14983	0.272927	-15.2049	3.28184e-52	1.28402e-50
PE26	2578.41	-2.41699	0.286077	-8.44872	2.94521e-17	1.92587e-16
PE27	358.72	2.40302	0.381744	6.29485	3.07698e-10	1.06302e-09
PE29	356.854	3.24236	0.435596	7.4435	9.80506e-14	4.86111e-13
PE3	828.805	2.41465	0.304899	7.91952	2.3843e-15	1.32949e-14
PE31	900.161	-1.86012	0.271081	-6.86185	6.79759e-12	2.79954e-11
PE32	226.487	2.18945	0.42378	5.16647	2.38552e-07	5.94481e-07
PE33	114.808	2.18511	0.500335	4.3673	1.25792e-05	2.57228e-05
PE34	463.599	1.28429	0.378484	3.39325	0.000690687	0.00114667
PE35	1711.68	-3.00712	0.301088	-9.9875	1.72881e-23	1.6464e-22
PE36	477.806	-1.07291	0.327999	-3.27108	0.00107139	0.00173574
PE4	752.92	2.28363	0.3152	7.24504	4.32322e-13	2.02368e-12
PE5	116.426	-3.40748	0.529485	-6.43547	1.23095e-10	4.45591e-10
PE6	409.628	3.38946	0.414334	8.18051	2.82651e-16	1.71453e-15
PE8	406.503	1.74109	0.359224	4.84681	1.25465e-06	2.88047e-06
PE9	424.458	2.97165	0.385904	7.70051	1.35526e-14	7.17354e-14
PE_PGRS1	689.665	2.40224	0.337779	7.11185	1.14497e-12	5.15897e-12
PE_PGRS11	1339.72	1.7712	0.403216	4.39268	1.11961e-05	2.30754e-05
PE_PGRS12	70.3509	1.71567	0.611932	2.8037	0.00505195	0.00752981
PE_PGRS13	65.9257	1.95234	0.614189	3.17874	0.00147919	0.00235336
PE_PGRS15	880.988	-0.830257	0.268283	-3.09471	0.00197008	0.00309349
PE_PGRS16	1010.34	0.665266	0.299725	2.21958	0.026447	0.0360537
PE_PGRS17	405.177	3.60654	0.491618	7.33607	2.19958e-13	1.06027e-12
PE_PGRS18	472.668	2.38381	0.365908	6.51478	7.2796e-11	2.68061e-10
PE_PGRS19	51.9501	4.43898	0.996508	4.45454	8.40742e-06	1.74968e-05
PE_PGRS2	82.9735	2.12349	0.574174	3.69834	0.000217014	0.000384774
PE_PGRS21	481.766	1.34295	0.341868	3.92827	8.55596e-05	0.00015909
PE_PGRS22	365.122	2.55041	0.536458	4.75415	1.99278e-06	4.46167e-06
PE_PGRS23	448.524	2.03427	0.334666	6.07851	1.21305e-09	3.90353e-09
PE_PGRS24	380.254	1.81458	0.356935	5.08378	3.69988e-07	9.05208e-07
PE_PGRS25	848.114	-2.54191	0.346644	-7.33291	2.25214e-13	1.08338e-12
PE_PGRS26	338.948	1.60896	0.375225	4.28799	1.80298e-05	3.62217e-05
PE_PGRS27	194.01	2.75626	0.456956	6.03179	1.62151e-09	5.11625e-09
PE_PGRS28	393.123	2.85346	0.383479	7.44098	9.99415e-14	4.94442e-13
PE_PGRS30	1601.92	0.908267	0.258247	3.51705	0.000436379	0.000743936
PE_PGRS31	880.676	1.05033	0.288742	3.63761	0.000275175	0.00048279
PE_PGRS32	1392.44	1.15061	0.27125	4.24189	2.21648e-05	4.40947e-05
PE_PGRS33	305.604	-1.27479	0.482072	-2.6444	0.00818366	0.011925
PE_PGRS34	166.784	1.00038	0.415734	2.40629	0.0161154	0.0225924
PE_PGRS37	175.685	2.49036	0.54219	4.59316	4.36591e-06	9.35553e-06
PE_PGRS39	898.603	1.02113	0.321266	3.17847	0.00148056	0.00235476
PE_PGRS4	389.5	1.42476	0.353525	4.03017	5.57373e-05	0.000105732
PE_PGRS40	148.228	2.16198	0.520847	4.15088	3.31193e-05	6.4655e-05
PE_PGRS41	999.997	-1.21793	0.282347	-4.31358	1.60631e-05	3.25071e-05
PE_PGRS42	312.537	2.90672	0.434647	6.68755	2.26939e-11	8.81289e-11
PE_PGRS43	367.749	3.18671	0.395357	8.06034	7.60809e-16	4.42627e-15
PE_PGRS44	1635.07	-1.75447	0.265959	-6.59674	4.20284e-11	1.58365e-10
PE_PGRS45	399.635	1.9542	0.448682	4.35543	1.32804e-05	2.70858e-05
PE_PGRS46	1020.34	1.51043	0.282191	5.35252	8.67373e-08	2.27758e-07
PE_PGRS48	488.142	0.751209	0.301982	2.48759	0.012861	0.0182756
PE_PGRS50	294.791	2.93451	0.483916	6.06408	1.32712e-09	4.24732e-09
PE_PGRS51	672.763	1.29566	0.353927	3.66081	0.000251421	0.000442271
PE_PGRS52	94.4041	2.58929	0.651469	3.97454	7.0516e-05	0.000132007
PE_PGRS53	349.786	2.20831	0.420937	5.24617	1.5529e-07	3.95597e-07
PE_PGRS54	417.26	-1.05641	0.321728	-3.28355	0.00102508	0.00166302
PE_PGRS55	369.122	1.85804	0.34743	5.34797	8.89448e-08	2.33164e-07
PE_PGRS56	20.0089	2.37827	1.08446	2.19304	0.0283043	0.0384071
PE_PGRS57	435.799	1.36277	0.463599	2.93956	0.00328684	0.00500704
PE_PGRS58	122.057	2.52555	0.66392	3.80399	0.000142381	0.0002582
PE_PGRS6	512.458	0.897725	0.355962	2.52197	0.01167	0.016679
PE_PGRS60	116.776	1.81673	0.488728	3.71726	0.000201399	0.000358441
PE_PGRS61	16.5574	2.79067	1.29868	2.14884	0.0316469	0.0426225
PE_PGRS7	2238.74	-1.97421	0.362828	-5.44118	5.29297e-08	1.41841e-07
PE_PGRS9	73.8852	2.19928	0.618654	3.55494	0.00037807	0.000650913
PPE1	875.322	1.87511	0.315903	5.93572	2.92558e-09	8.95994e-09
PPE11	951.46	1.45483	0.288952	5.03484	4.78238e-07	1.15145e-06
PPE12	7104.09	-2.64204	0.408426	-6.46884	9.87603e-11	3.60279e-10
PPE14	283.137	1.24587	0.358628	3.47398	0.000512793	0.000865407
PPE15	368.324	1.65572	0.375579	4.40846	1.0411e-05	2.1514e-05
PPE16	1093.33	0.660646	0.299063	2.20906	0.0271707	0.0369436
PPE18	8201.84	-2.97749	0.497416	-5.98591	2.15177e-09	6.73056e-09
PPE2	1024.25	2.07434	0.30525	6.79554	1.07905e-11	4.3449e-11
PPE20	36719.3	-6.50744	0.407515	-15.9686	2.11553e-57	1.02396e-55
PPE22	544.825	1.88216	0.351264	5.35826	8.40254e-08	2.21008e-07
PPE24	1973.84	1.10619	0.314395	3.51846	0.000434064	0.000741065
PPE25	653.17	-1.53407	0.376173	-4.07809	4.54069e-05	8.74786e-05
PPE27	749.034	0.96222	0.2985	3.22352	0.00126625	0.0020318
PPE28	1495.45	1.43416	0.321184	4.46521	7.99891e-06	1.67373e-05
PPE29	854.684	2.74757	0.333269	8.2443	1.66123e-16	1.02896e-15
PPE3	17198.3	-5.12221	0.24952	-20.5283	1.2043e-93	1.88473e-91
PPE30	797.337	2.3176	0.310545	7.46301	8.45676e-14	4.22838e-13
PPE32	1216.58	1.57615	0.29751	5.29783	1.17189e-07	3.036e-07
PPE34	2892.71	1.42217	0.263922	5.38861	7.10037e-08	1.88128e-07
PPE35	2152.07	-0.95855	0.390743	-2.45315	0.0141613	0.0199901
PPE37	1276.58	3.23672	0.365939	8.84497	9.15566e-19	6.64386e-18
PPE39	13347.8	-4.57279	0.415074	-11.0168	3.17135e-28	3.98114e-27
PPE4	11857.8	-4.25529	0.460236	-9.24588	2.33319e-20	1.87253e-19
PPE41	7923.79	-4.90954	0.355048	-13.8278	1.73175e-43	4.59354e-42
PPE43	859.405	2.7402	0.305828	8.95994	3.24848e-19	2.41323e-18
PPE44	1144.39	1.22651	0.310793	3.9464	7.93337e-05	0.000147924
PPE45	1092.03	1.59867	0.292261	5.47002	4.49976e-08	1.21906e-07
PPE46	1427.4	3.04502	0.29745	10.2371	1.35229e-24	1.38322e-23
PPE49	2029.8	1.41251	0.297552	4.74709	2.0636e-06	4.60924e-06
PPE50	1695.09	-2.46219	0.250054	-9.8466	7.09022e-23	6.5918e-22
PPE51	3036.71	-1.66465	0.280169	-5.9416	2.82254e-09	8.67266e-09
PPE52	2965.35	-1.80611	0.259825	-6.95125	3.62052e-12	1.5439e-11
PPE53	3001.31	-1.28662	0.491219	-2.61925	0.0088124	0.0127896
PPE56	10120	1.26045	0.230349	5.47194	4.45144e-08	1.20737e-07
PPE59	7717.02	-5.79002	0.346517	-16.7092	1.1229e-62	6.13026e-61
PPE60	3223.14	-1.59022	0.248187	-6.40735	1.48071e-10	5.31495e-10
PPE61	1318.13	2.20481	0.282121	7.81513	5.49068e-15	2.99058e-14
PPE63	883.658	2.29512	0.349717	6.5628	5.28067e-11	1.96924e-10
PPE64	1205.41	0.675547	0.303171	2.22827	0.0258623	0.0353078
PPE65	523.213	3.08285	0.413569	7.45427	9.03666e-14	4.48964e-13
PPE66	958.213	-0.83494	0.328994	-2.53786	0.0111533	0.0159746
PPE67	1282.37	-1.8721	0.254465	-7.357	1.8809e-13	9.1322e-13
PPE68	16379.5	-4.91697	0.275495	-17.8478	3.00691e-71	2.0761e-69
PPE69	381.369	2.30974	0.401998	5.74565	9.15679e-09	2.67524e-08
PPE7	449.508	0.697813	0.308236	2.26389	0.0235809	0.0324004
PPE8	8974.51	-0.837666	0.389937	-2.14821	0.0316973	0.0426782
RV1984a	1472.77	-2.31715	0.28604	-8.10081	5.4596e-16	3.22021e-15
Rv0007	1923.96	-2.71014	0.403598	-6.71496	1.88122e-11	7.36643e-11
Rv0008c	752.615	2.38785	0.320037	7.46118	8.57492e-14	4.2829e-13
Rv0010c	1673.99	-1.45748	0.255909	-5.6953	1.23152e-08	3.55814e-08
Rv0011c	2831.29	-3.18872	0.30674	-10.3955	2.59881e-25	2.79208e-24
Rv0021c	1090.84	2.14471	0.295758	7.25157	4.11961e-13	1.93803e-12
Rv0023	761.052	2.27434	0.352114	6.45911	1.05318e-10	3.83607e-10
Rv0027	287.853	-2.58511	0.337933	-7.64978	2.0132e-14	1.05256e-13
Rv0028	247.968	-1.69834	0.405439	-4.1889	2.80305e-05	5.52956e-05
Rv0034	123.709	3.42333	0.606977	5.63997	1.70082e-08	4.81046e-08
Rv0036c	1016.48	1.21533	0.459003	2.64777	0.00810241	0.0118102
Rv0037c	1665.67	1.79897	0.298055	6.03571	1.58263e-09	5.01041e-09
Rv0038	2605.28	-2.06442	0.261734	-7.8875	3.08297e-15	1.70892e-14
Rv0039c	64.2683	2.16323	0.755026	2.86511	0.00416861	0.00628303
Rv0042c	1527.41	-1.30861	0.254658	-5.13871	2.76635e-07	6.86833e-07
Rv0044c	746.51	0.817058	0.384237	2.12644	0.0334663	0.0448287
Rv0047c	2517.66	-2.11974	0.244193	-8.68057	3.93782e-18	2.74711e-17
Rv0048c	912.41	1.05627	0.273332	3.86443	0.000111351	0.000204295
Rv0049	966.122	-1.59749	0.261014	-6.12033	9.33831e-10	3.05955e-09
Rv0057	1637.65	-3.51936	0.384031	-9.16426	4.98891e-20	3.92344e-19
Rv0059	1228.55	-1.91925	0.324069	-5.92237	3.17343e-09	9.68742e-09
Rv0060	4957.14	-3.15914	0.33394	-9.46021	3.07317e-21	2.59974e-20
Rv0061c	1233.46	-3.68982	0.326354	-11.3062	1.2231e-29	1.66932e-28
Rv0063	1085.94	1.13409	0.340674	3.32894	0.00087176	0.00142809
Rv0063a	125.561	-1.07077	0.456597	-2.34512	0.0190212	0.0264292
Rv0064	6069.13	-1.94306	0.294107	-6.60663	3.93156e-11	1.4898e-10
Rv0067c	801.857	1.00851	0.374011	2.69646	0.00700801	0.0102949
Rv0068	997.055	1.82871	0.351136	5.20799	1.90898e-07	4.81245e-07
Rv0071	676.616	1.23113	0.302463	4.07036	4.69415e-05	9.02129e-05
Rv0072	1135.2	-0.763494	0.293186	-2.60413	0.00921078	0.0133348
Rv0073	1222.72	-1.10158	0.326498	-3.37393	0.000741031	0.00122635
Rv0074	1238.76	1.32192	0.275642	4.79577	1.62051e-06	3.66489e-06
Rv0076c	616.54	1.47419	0.29468	5.00269	5.65365e-07	1.34946e-06
Rv0077c	918.57	0.938759	0.330404	2.84124	0.00449383	0.00674721
Rv0078	863.527	1.83958	0.301076	6.11001	9.96247e-10	3.25496e-09
Rv0078A	2257.79	-3.31971	0.370145	-8.96868	3.00087e-19	2.23636e-18
Rv0078B	1921.44	-4.31457	0.30644	-14.0797	5.06516e-45	1.45042e-43
Rv0079	9978.85	-3.91692	0.347843	-11.2606	2.05308e-29	2.76195e-28
Rv0080	3853.26	-4.35093	0.454339	-9.5764	1.00485e-21	8.7366e-21
Rv0081	803.798	-4.82481	0.320782	-15.0408	3.96903e-51	1.47894e-49
Rv0082	819.775	-1.82608	0.285715	-6.39126	1.64526e-10	5.86523e-10
Rv0083	1180.66	0.588248	0.277006	2.12359	0.0337044	0.0451287
Rv0088	4641.07	-3.23672	0.263016	-12.3062	8.38945e-35	1.43754e-33
Rv0089	571.635	0.863123	0.35222	2.45052	0.0142649	0.0201243
Rv0090	745.701	2.12893	0.296663	7.17624	7.16526e-13	3.28204e-12
Rv0093c	968.025	1.57769	0.346956	4.54723	5.43577e-06	1.15323e-05
Rv0094c	96.3292	3.26557	0.731339	4.46519	7.99968e-06	1.67373e-05
Rv0104	1246.83	2.75797	0.405349	6.80392	1.0181e-11	4.10651e-11
Rv0106	3028.71	-1.50636	0.243323	-6.19078	5.98683e-10	2.01204e-09
Rv0108c	3775.77	-3.74947	0.355632	-10.5431	5.46682e-26	6.11112e-25
Rv0121c	624.977	2.4719	0.405151	6.10117	1.05294e-09	3.43302e-09
Rv0122	391.593	1.6687	0.332878	5.01293	5.36082e-07	1.28283e-06
Rv0135c	1499.51	-0.868548	0.282887	-3.0703	0.00213845	0.00334
Rv0139	827.636	0.870191	0.297662	2.92342	0.00346208	0.00525695
Rv0140	1119.84	-3.99703	0.353755	-11.2989	1.32931e-29	1.80902e-28
Rv0141c	1996.98	-3.0552	0.346816	-8.80928	1.25951e-18	9.08358e-18
Rv0144	8340.19	-3.75777	0.266678	-14.091	4.31234e-45	1.24978e-43
Rv0145	4826.8	-2.3678	0.25371	-9.33271	1.03201e-20	8.51546e-20
Rv0146	5200.5	-2.83455	0.261058	-10.858	1.82796e-27	2.18936e-26
Rv0147	6642.12	-2.53709	0.31537	-8.0448	8.63839e-16	5.00089e-15
Rv0148	2167.72	-2.71102	0.361738	-7.49444	6.65836e-14	3.34342e-13
Rv0149	2184.52	-1.25857	0.316005	-3.98275	6.81235e-05	0.000127731
Rv0150c	411.981	2.40244	0.429016	5.59988	2.14497e-08	6.00874e-08
Rv0157A	943.626	-2.29568	0.287826	-7.97594	1.51229e-15	8.58548e-15
Rv0158	2000.62	-1.45765	0.25336	-5.75329	8.75227e-09	2.56344e-08
Rv0161	1163.27	2.21515	0.333653	6.63909	3.15627e-11	1.21365e-10
Rv0175	1607.66	-2.52639	0.344239	-7.33907	2.15082e-13	1.03783e-12
Rv0176	1786.05	-2.50634	0.413155	-6.06634	1.30854e-09	4.19072e-09
Rv0177	3756.69	-5.94377	0.429385	-13.8425	1.41202e-43	3.78825e-42
Rv0178	2334.5	-2.99398	0.341593	-8.76478	1.87147e-18	1.34146e-17
Rv0181c	949.868	-2.12162	0.342162	-6.20062	5.62408e-10	1.89555e-09
Rv0184	602.739	1.16961	0.330292	3.54114	0.000398402	0.000683911
Rv0187	853.798	1.58573	0.328384	4.8289	1.37289e-06	3.13813e-06
Rv0188	2704.75	-2.34044	0.248675	-9.41165	4.88392e-21	4.08734e-20
Rv0190	1874.74	-2.96116	0.271004	-10.9266	8.59843e-28	1.05129e-26
Rv0191	700.733	1.20478	0.425482	2.83157	0.00463199	0.00694577
Rv0192	1672.75	-1.79429	0.276571	-6.48763	8.71978e-11	3.19839e-10
Rv0194	3090.14	3.33773	0.351694	9.49045	2.30048e-21	1.96377e-20
Rv0196	371.152	1.36058	0.335877	4.05084	5.10336e-05	9.74392e-05
Rv0197	1569.84	2.06534	0.305968	6.7502	1.4764e-11	5.84955e-11
Rv0200	971.929	1.01263	0.389114	2.6024	0.00925748	0.0133982
Rv0203	471.693	1.49986	0.38631	3.88252	0.000103381	0.000190267
Rv0205	1539.53	1.01474	0.304358	3.33403	0.000855971	0.00140321
Rv0207c	3419.74	-2.80197	0.295823	-9.47177	2.75133e-21	2.33168e-20
Rv0208c	1586.55	-0.609683	0.275371	-2.21404	0.026826	0.0365278
Rv0209	630.053	3.04888	0.540907	5.63661	1.73428e-08	4.90212e-08
Rv0210	966.429	2.83317	0.369504	7.66751	1.75365e-14	9.19931e-14
Rv0213c	688.689	1.08948	0.296629	3.67286	0.000239847	0.000423339
Rv0216	1026.92	1.45931	0.28486	5.12291	3.00857e-07	7.44535e-07
Rv0218	778.745	2.10137	0.290842	7.22512	5.00648e-13	2.32497e-12
Rv0219	314.451	3.66058	0.586945	6.23667	4.46971e-10	1.51847e-09
Rv0221	2759.09	-1.47781	0.395706	-3.73463	0.000187992	0.000335953
Rv0224c	725.427	2.74752	0.538825	5.0991	3.41279e-07	8.40223e-07
Rv0226c	1014.44	2.95038	0.387023	7.62326	2.4734e-14	1.28601e-13
Rv0227c	3063.32	-2.31631	0.257196	-9.006	2.137e-19	1.60531e-18
Rv0228	1218.03	2.83447	0.36717	7.71975	1.16555e-14	6.20438e-14
Rv0229c	2157.32	-1.78476	0.243004	-7.34456	2.06432e-13	9.99172e-13
Rv0232	1094.86	-0.889365	0.285367	-3.11656	0.00182975	0.00288084
Rv0235c	572.613	1.01741	0.29952	3.3968	0.000681781	0.00113348
Rv0236A	872.457	-2.5167	0.266255	-9.45221	3.31742e-21	2.80131e-20
Rv0238	4023.85	-3.79288	0.28534	-13.2925	2.5595e-40	5.83343e-39
Rv0245	1211.63	-1.19753	0.254114	-4.71256	2.44622e-06	5.41234e-06
Rv0247c	3532.82	-4.48816	0.385461	-11.6436	2.47261e-31	3.583e-30
Rv0248c	5813.89	-1.86198	0.264955	-7.02754	2.10202e-12	9.15489e-12
Rv0249c	3642.91	-4.67051	0.425677	-10.972	5.21215e-28	6.40603e-27
Rv0250c	1313.36	-2.64378	0.292652	-9.03388	1.65698e-19	1.25476e-18
Rv0257	260.345	1.06287	0.357654	2.97178	0.00296076	0.00453385
Rv0259c	414.554	1.88718	0.355116	5.31426	1.0709e-07	2.78707e-07
Rv0260c	757.429	2.02552	0.396472	5.10885	3.24121e-07	7.99237e-07
Rv0263c	627.572	1.64502	0.333342	4.93493	8.018e-07	1.87847e-06
Rv0264c	254.805	1.42197	0.366165	3.8834	0.000103006	0.000189726
Rv0268c	1235.07	-1.26944	0.271073	-4.68303	2.82671e-06	6.22485e-06
Rv0269c	1240.25	1.92898	0.341532	5.64803	1.62299e-08	4.59864e-08
Rv0272c	769.453	-0.883362	0.301106	-2.93372	0.00334924	0.0050988
Rv0274	1240.1	-1.06852	0.286796	-3.7257	0.000194777	0.000347051
Rv0276	2935.92	-0.966941	0.28003	-3.45299	0.000554403	0.000929615
Rv0278c	323.989	2.032	0.381598	5.32497	1.0097e-07	2.63802e-07
Rv0281	6331.47	-3.1477	0.255305	-12.3292	6.3075e-35	1.08874e-33
Rv0293c	2910.03	-1.95834	0.267895	-7.3101	2.66937e-13	1.27885e-12
Rv0298	1458.14	-5.73023	0.563077	-10.1766	2.52146e-24	2.52415e-23
Rv0299	288.909	-1.66697	0.351011	-4.74905	2.04372e-06	4.567e-06
Rv0302	1956.22	-2.37139	0.242406	-9.78271	1.33581e-22	1.20609e-21
Rv0306	895.372	2.83248	0.317675	8.91626	4.82308e-19	3.54372e-18
Rv0307c	541.278	1.78051	0.320935	5.54788	2.8916e-08	7.98591e-08
Rv0308	1246.78	-1.03939	0.257803	-4.03172	5.53703e-05	0.000105121
Rv0309	2210.62	-2.42955	0.264215	-9.19537	3.73691e-20	2.96364e-19
Rv0310c	380.577	0.839188	0.339744	2.47006	0.0135091	0.0191386
Rv0312	2004.46	-0.605019	0.246436	-2.45507	0.0140856	0.0198953
Rv0313	2575.11	-1.75096	0.250748	-6.98293	2.89088e-12	1.24864e-11
Rv0314c	1333.95	-0.941126	0.252264	-3.73072	0.000190933	0.000340848
Rv0315	1670.54	-2.95124	0.294265	-10.0292	1.13467e-23	1.08942e-22
Rv0318c	943.418	3.36829	0.373755	9.01202	2.0229e-19	1.52203e-18
Rv0320	380.385	0.831889	0.316447	2.62884	0.00856757	0.0124573
Rv0323c	818.771	2.20411	0.343364	6.41915	1.37037e-10	4.93429e-10
Rv0324	493.69	2.23204	0.386245	5.77882	7.52247e-09	2.21272e-08
Rv0326	372.756	1.39389	0.358234	3.89102	9.98234e-05	0.000184226
Rv0329c	572.381	2.0596	0.335693	6.13537	8.49604e-10	2.79334e-09
Rv0330c	631.198	2.79091	0.490665	5.68802	1.28521e-08	3.69735e-08
Rv0331	1056.1	2.38868	0.281752	8.47794	2.2922e-17	1.50727e-16
Rv0332	649.277	1.94668	0.357635	5.44321	5.23298e-08	1.40313e-07
Rv0336	386.691	2.05927	0.40457	5.09003	3.58003e-07	8.78175e-07
Rv0338c	11182.5	-3.34243	0.343576	-9.72836	2.28234e-22	2.03332e-21
Rv0339c	2082.93	1.1212	0.252995	4.43172	9.34848e-06	1.93951e-05
Rv0340	884.303	-0.78883	0.263723	-2.99113	0.00277947	0.00427155
Rv0345	719.521	1.23469	0.345248	3.57623	0.00034858	0.00060346
Rv0348	413.962	0.800154	0.331345	2.41487	0.0157409	0.0221069
Rv0358	141.379	1.50196	0.623028	2.41075	0.01592	0.0223317
Rv0359	737.334	2.70822	0.389431	6.95429	3.54339e-12	1.51238e-11
Rv0360c	602.198	2.43275	0.38537	6.31277	2.74084e-10	9.53611e-10
Rv0361	3060.74	-2.21798	0.255507	-8.68069	3.9338e-18	2.74711e-17
Rv0364	1771.68	-1.22959	0.247542	-4.9672	6.79267e-07	1.60582e-06
Rv0365c	1081.36	1.00756	0.286386	3.51818	0.000434515	0.000741566
Rv0366c	330.406	1.70775	0.347935	4.90826	9.18873e-07	2.13675e-06
Rv0367c	110.971	1.59443	0.545165	2.92468	0.0034481	0.0052425
Rv0368c	542.117	3.84481	0.431346	8.91352	4.94372e-19	3.62102e-18
Rv0369c	260.394	1.91997	0.383578	5.00543	5.57383e-07	1.33244e-06
Rv0370c	435.024	1.50164	0.343553	4.37093	1.2372e-05	2.5321e-05
Rv0371c	150.175	3.53976	0.686665	5.15501	2.53623e-07	6.307e-07
Rv0372c	347.628	3.64699	0.525139	6.94481	3.78972e-12	1.61312e-11
Rv0373c	1583.9	2.76689	0.349694	7.91232	2.52627e-15	1.40531e-14
Rv0374c	135.807	1.90696	0.471809	4.04181	5.30394e-05	0.0001009
Rv0375c	374.358	3.14751	0.455656	6.90764	4.92794e-12	2.06578e-11
Rv0376c	895.422	3.63681	0.426167	8.53377	1.41653e-17	9.52811e-17
Rv0377	836.369	1.70239	0.401407	4.24105	2.22472e-05	4.42215e-05
Rv0380c	407.29	2.79071	0.565651	4.93363	8.07155e-07	1.88913e-06
Rv0381c	506.903	1.31246	0.361498	3.63063	0.000282731	0.000495492
Rv0383c	5260.3	-3.86731	0.331834	-11.6544	2.17988e-31	3.16858e-30
Rv0385	1178.45	2.8525	0.470591	6.06152	1.34842e-09	4.29791e-09
Rv0386	2852.01	1.2158	0.248384	4.89484	9.83876e-07	2.28113e-06
Rv0390	394.544	-1.36864	0.328223	-4.16984	3.04816e-05	5.97541e-05
Rv0393	605.06	3.42557	0.546203	6.27161	3.57334e-10	1.2228e-09
Rv0394c	844.085	1.41272	0.337905	4.18082	2.90462e-05	5.7155e-05
Rv0395	452.547	3.23428	0.513482	6.29872	3.00107e-10	1.03832e-09
Rv0396	134.177	1.62362	0.453906	3.57699	0.000347572	0.000601937
Rv0397	105.969	1.88718	0.520061	3.62877	0.00028477	0.000498693
Rv0398c	712.743	2.12663	0.296707	7.16744	7.64131e-13	3.48988e-12
Rv0401	494.036	3.92582	0.479685	8.18416	2.7421e-16	1.66548e-15
Rv0406c	904.6	2.24879	0.309033	7.27686	3.41669e-13	1.62527e-12
Rv0412c	3034.16	-1.69833	0.27392	-6.2001	5.64274e-10	1.90048e-09
Rv0421c	471.952	1.94324	0.346291	5.61157	2.00496e-08	5.63333e-08
Rv0424c	1057.37	-3.32192	0.327123	-10.155	3.14899e-24	3.10599e-23
Rv0428c	278.384	2.10922	0.520432	4.05283	5.06011e-05	9.67313e-05
Rv0430	672.631	-1.77401	0.285882	-6.20538	5.45632e-10	1.84431e-09
Rv0431	791.213	-0.715147	0.334273	-2.13941	0.0324023	0.04354
Rv0433	2159.16	-1.94908	0.241538	-8.06945	7.06136e-16	4.11328e-15
Rv0435c	2297.49	1.55506	0.323208	4.81131	1.49941e-06	3.40908e-06
Rv0439c	850.822	0.805892	0.295269	2.72935	0.0063459	0.00936036
Rv0443	2107.87	-2.15056	0.24106	-8.92127	4.6097e-19	3.39757e-18
Rv0448c	319.478	2.47753	0.432982	5.72202	1.05267e-08	3.05457e-08
Rv0449c	751.575	1.06391	0.296527	3.58789	0.000333367	0.000578403
Rv0452	1011.78	2.13663	0.301008	7.09824	1.26355e-12	5.66604e-12
Rv0455c	7548.69	-6.16009	0.309899	-19.8778	6.34077e-88	7.63331e-86
Rv0457c	1693.63	1.12388	0.256516	4.38132	1.17962e-05	2.42378e-05
Rv0460	248.722	-3.50827	0.395417	-8.87233	7.16296e-19	5.21397e-18
Rv0461	422.958	1.47243	0.321536	4.57936	4.66402e-06	9.94892e-06
Rv0463	281.016	1.32898	0.376453	3.53027	0.000415142	0.000710828
Rv0464c	989.183	-2.72426	0.342342	-7.95774	1.75211e-15	9.89912e-15
Rv0470A	195.514	1.48303	0.427695	3.46749	0.000525342	0.00088436
Rv0472c	2828.31	-3.24114	0.3055	-10.6093	2.69707e-26	3.05864e-25
Rv0473	2834.02	-0.633914	0.263501	-2.40574	0.0161399	0.02262
Rv0474	1747.44	-4.15121	0.302507	-13.7227	7.42249e-43	1.88371e-41
Rv0476	1071.03	-5.03832	0.294968	-17.0809	2.06049e-65	1.20925e-63
Rv0479c	4463.8	-2.98878	0.286325	-10.4384	1.65501e-25	1.79868e-24
Rv0480c	639.915	0.988197	0.420955	2.34751	0.0188993	0.0262832
Rv0481c	971.725	-1.68358	0.262433	-6.41529	1.40556e-10	5.05372e-10
Rv0484c	934.528	2.36808	0.464178	5.10166	3.36691e-07	8.29363e-07
Rv0485	7283.44	-2.77457	0.23663	-11.7253	9.45122e-32	1.40868e-30
Rv0487	1801.26	-1.13127	0.353652	-3.19882	0.00137992	0.0022044
Rv0488	912.277	1.28235	0.343963	3.72817	0.000192877	0.000343927
Rv0492A	75.9722	1.80134	0.587071	3.06835	0.00215242	0.0033607
Rv0492c	570.948	2.70151	0.398765	6.77469	1.24672e-11	4.97312e-11
Rv0493c	759.771	2.18766	0.373046	5.86431	4.51001e-09	1.3556e-08
Rv0494	687.196	4.36936	0.530177	8.24132	1.70315e-16	1.05353e-15
Rv0498	509.269	1.18517	0.311129	3.80925	0.000139388	0.0002531
Rv0499	542.678	2.50132	0.449782	5.56118	2.67964e-08	7.418e-08
Rv0500A	1057.28	-2.30413	0.287482	-8.01487	1.10249e-15	6.32015e-15
Rv0502	3374.71	-2.15002	0.235129	-9.14399	6.01918e-20	4.71001e-19
Rv0513	1999.21	-4.43923	0.391321	-11.3442	7.92177e-30	1.0907e-28
Rv0516c	1662.77	-2.14615	0.268788	-7.98455	1.41031e-15	8.02594e-15
Rv0517	1287.78	0.942424	0.264394	3.56446	0.000364602	0.000629572
Rv0518	695.161	2.03494	0.307065	6.62706	3.42443e-11	1.31247e-10
Rv0523c	676.078	1.90833	0.30858	6.18422	6.24095e-10	2.09145e-09
Rv0525	245.129	0.914829	0.358925	2.5488	0.0108094	0.0155105
Rv0528	863.865	1.04396	0.408821	2.55357	0.0106624	0.0153042
Rv0530A	718.512	-1.57111	0.277205	-5.66767	1.44753e-08	4.13896e-08
Rv0531	169.934	-2.19362	0.420937	-5.21128	1.87541e-07	4.73643e-07
Rv0535	476.698	1.14484	0.316257	3.61996	0.000294643	0.000514901
Rv0539	146.975	1.93618	0.473265	4.0911	4.29328e-05	8.29163e-05
Rv0540	521.464	2.68413	0.459132	5.8461	5.03234e-09	1.49726e-08
Rv0541c	1192.39	1.77375	0.302605	5.86161	4.58394e-09	1.37606e-08
Rv0543c	1316.94	-4.56654	0.316327	-14.4362	3.06455e-47	9.72165e-46
Rv0547c	564.918	1.56025	0.330398	4.72232	2.33168e-06	5.18089e-06
Rv0552	1469.5	1.30559	0.265288	4.92143	8.59152e-07	2.00383e-06
Rv0556	806.702	-2.92571	0.401625	-7.28468	3.22423e-13	1.53683e-12
Rv0559c	5450.96	-5.17788	0.273336	-18.9433	5.0154e-80	4.70946e-78
Rv0561c	984.34	2.35733	0.395451	5.96112	2.50514e-09	7.76344e-09
Rv0566c	352.68	0.987668	0.353062	2.79744	0.005151	0.00767501
Rv0567	1508.14	-0.815073	0.284694	-2.86298	0.0041968	0.00632146
Rv0569	19397.4	-8.48837	0.293519	-28.9193	6.8279e-184	1.60285e-180
Rv0571c	1623.4	-0.73384	0.283007	-2.59301	0.00951402	0.0137483
Rv0572c	1479.57	-1.96498	0.334891	-5.86751	4.42377e-09	1.33138e-08
Rv0574c	2599.87	-1.50956	0.282348	-5.34646	8.96919e-08	2.34991e-07
Rv0575c	1136.96	1.25471	0.362853	3.45789	0.000544417	0.000914136
Rv0580c	816.631	0.668703	0.280027	2.388	0.0169405	0.0236996
Rv0584	2542.8	1.18211	0.245976	4.8058	1.54135e-06	3.49934e-06
Rv0585c	1891.57	2.07176	0.312229	6.63539	3.23656e-11	1.24351e-10
Rv0597c	1961.81	0.604905	0.272004	2.22388	0.0261562	0.0356676
Rv0600c	129.856	2.83015	0.741343	3.8176	0.000134754	0.000245126
Rv0601c	112.925	3.36113	0.715841	4.69537	2.6613e-06	5.87581e-06
Rv0603	72.2431	3.78218	0.795616	4.75378	1.99653e-06	4.46793e-06
Rv0609A	206.769	-2.6344	0.381553	-6.90443	5.04059e-12	2.10923e-11
Rv0610c	1117.72	1.53952	0.433309	3.55295	0.000380944	0.00065538
Rv0611c	661.284	-1.61923	0.279738	-5.78838	7.10681e-09	2.09588e-08
Rv0612	670.838	1.08356	0.362439	2.98964	0.00279309	0.00429108
Rv0613c	1449.99	1.05126	0.271229	3.87592	0.000106222	0.000195238
Rv0614	446.907	2.92132	0.35347	8.2647	1.40044e-16	8.73184e-16
Rv0621	960.404	2.5586	0.415665	6.15544	7.48701e-10	2.47895e-09
Rv0622	689.979	1.83314	0.311404	5.8867	3.93972e-09	1.19412e-08
Rv0625c	508.467	3.59113	0.367058	9.78354	1.3249e-22	1.20085e-21
Rv0628c	624.798	1.81456	0.383469	4.73196	2.22361e-06	4.95015e-06
Rv0633c	1265.58	0.631236	0.297258	2.12353	0.0337096	0.0451287
Rv0634A	1396.82	-2.80531	0.255064	-10.9985	3.88611e-28	4.80139e-27
Rv0634c	1913.47	-4.2412	0.375488	-11.2952	1.38627e-29	1.88109e-28
Rv0647c	2101.01	-0.549613	0.252358	-2.17791	0.0294126	0.0397959
Rv0648	1325.15	2.95808	0.441117	6.70588	2.0019e-11	7.8194e-11
Rv0650	144.983	3.05922	0.561847	5.44494	5.18227e-08	1.39033e-07
Rv0653c	806.514	3.19773	0.403368	7.92758	2.23456e-15	1.25045e-14
Rv0654	1564.01	0.826304	0.25394	3.25393	0.00113819	0.00183763
Rv0658c	1527.67	-0.88944	0.251367	-3.53841	0.000402549	0.000690778
Rv0669c	1641.62	0.699483	0.270245	2.58833	0.00964425	0.013928
Rv0674	426.529	1.07149	0.335938	3.18955	0.00142495	0.00227247
Rv0678	2768.09	-2.10109	0.314568	-6.67928	2.40114e-11	9.30911e-11
Rv0679c	1241.06	-2.84605	0.325385	-8.74671	2.19656e-18	1.56492e-17
Rv0681	1430.14	0.875988	0.260893	3.35766	0.000786062	0.00129584
Rv0686	2876.28	-3.59599	0.362204	-9.92807	3.14268e-23	2.94508e-22
Rv0689c	218.618	3.05499	0.440176	6.94039	3.91025e-12	1.66141e-11
Rv0691c	1216.71	-2.3843	0.27529	-8.66107	4.67362e-18	3.22212e-17
Rv0692	895.922	-5.16182	0.343828	-15.0128	6.05675e-51	2.20437e-49
Rv0693	7774.71	-4.06812	0.267112	-15.2301	2.2342e-52	8.83125e-51
Rv0694	10343.3	-3.99946	0.392709	-10.1843	2.33115e-24	2.34362e-23
Rv0695	2646.93	-2.80309	0.320413	-8.74837	2.16461e-18	1.54451e-17
Rv0697	1448.8	0.864486	0.3142	2.75138	0.00593443	0.00878378
Rv0698	898.295	1.26366	0.304408	4.15121	3.30725e-05	6.45973e-05
Rv0699	361.284	2.48427	0.503445	4.93453	8.0345e-07	1.8814e-06
Rv0713	1345.8	-0.909411	0.353596	-2.57189	0.0101145	0.0145622
Rv0730	1029.23	-1.02217	0.277406	-3.68475	0.000228923	0.000404985
Rv0731c	841.666	2.87864	0.308816	9.32152	1.14682e-20	9.38038e-20
Rv0737	565.523	2.52106	0.33557	7.51279	5.78822e-14	2.92212e-13
Rv0738	319.453	1.33813	0.355014	3.76922	0.000163758	0.000294577
Rv0739	965.176	0.642191	0.284999	2.2533	0.0242399	0.0332282
Rv0740	1291.79	-1.96492	0.32312	-6.08108	1.19376e-09	3.84692e-09
Rv0744c	570.921	0.771908	0.29886	2.58284	0.00979905	0.0141307
Rv0745	294.252	4.03351	0.489594	8.23847	1.74427e-16	1.07755e-15
Rv0749A	717.331	-2.18697	0.294451	-7.4273	1.10835e-13	5.46609e-13
Rv0750	666.654	-1.97252	0.289714	-6.80849	9.8626e-12	3.98493e-11
Rv0759c	1208.21	-2.28096	0.261248	-8.73101	2.52412e-18	1.78744e-17
Rv0760c	489.734	-2.70666	0.371303	-7.28963	3.10811e-13	1.48298e-12
Rv0762c	469.492	-0.785882	0.331423	-2.37123	0.0177289	0.0247583
Rv0763c	33.3592	-2.25319	0.696375	-3.2356	0.00121388	0.0019531
Rv0765c	482.22	0.761917	0.310213	2.45611	0.0140449	0.0198438
Rv0767c	271.883	2.18222	0.536279	4.06919	4.71773e-05	9.06291e-05
Rv0770	675.551	2.47779	0.305559	8.10906	5.10147e-16	3.01655e-15
Rv0774c	768.599	1.14415	0.292632	3.90986	9.23499e-05	0.000171039
Rv0776c	918.992	2.95222	0.371479	7.9472	1.90778e-15	1.07657e-14
Rv0779c	322.35	2.83402	0.564534	5.0201	5.16456e-07	1.23965e-06
Rv0784	896.375	3.00382	0.421611	7.12463	1.0436e-12	4.72032e-12
Rv0785	1920.07	1.06925	0.248594	4.3012	1.69875e-05	3.42302e-05
Rv0786c	651.936	1.07295	0.320595	3.34675	0.000817641	0.0013446
Rv0787	709.8	2.78637	0.334487	8.33028	8.0654e-17	5.13104e-16
Rv0787A	795.399	-3.41585	0.296694	-11.513	1.13406e-30	1.60373e-29
Rv0789c	609.45	0.929383	0.354778	2.61962	0.00880285	0.0127821
Rv0793	529.679	3.59903	0.600757	5.99081	2.08792e-09	6.5352e-09
Rv0797	246.13	3.04944	0.63813	4.77871	1.76425e-06	3.97274e-06
Rv0802c	703.11	1.26626	0.332209	3.81164	0.000138046	0.000250822
Rv0804	305.258	2.22775	0.550111	4.04964	5.12966e-05	9.78617e-05
Rv0805	21361	-5.37715	0.282359	-19.0437	7.41205e-81	7.24991e-79
Rv0807	353.046	2.314	0.357843	6.4665	1.00296e-10	3.65599e-10
Rv0810c	941.515	-3.42061	0.288276	-11.8657	1.78309e-32	2.77205e-31
Rv0818	2220.18	-1.72893	0.264622	-6.53356	6.42246e-11	2.37616e-10
Rv0822c	5467.32	-2.23085	0.233188	-9.56676	1.10307e-21	9.53759e-21
Rv0823c	9630.99	-3.38356	0.244771	-13.8234	1.84231e-43	4.8322e-42
Rv0825c	848.763	1.45598	0.291237	4.9993	5.75387e-07	1.37199e-06
Rv0826	932.409	1.00029	0.308277	3.24479	0.00117538	0.00189311
Rv0828c	329.611	2.8966	0.432601	6.69576	2.14553e-11	8.3457e-11
Rv0830	1969.01	-0.699723	0.27461	-2.54806	0.0108323	0.0155386
Rv0831c	10935.6	-4.9532	0.271331	-18.2552	1.88118e-74	1.42454e-72
Rv0836c	287.077	2.29342	0.426403	5.37854	7.50926e-08	1.98513e-07
Rv0837c	769.937	1.98079	0.326876	6.05975	1.36329e-09	4.34237e-09
Rv0841	372.505	3.9074	0.431901	9.04697	1.46993e-19	1.11491e-18
Rv0842	965.439	2.14696	0.364763	5.88591	3.95874e-09	1.19912e-08
Rv0843	636.415	2.17689	0.394354	5.52015	3.38711e-08	9.31059e-08
Rv0845	1161.98	1.1047	0.262655	4.2059	2.60045e-05	5.14501e-05
Rv0846c	949.302	2.24831	0.313271	7.17686	7.13282e-13	3.27037e-12
Rv0849	1087.17	3.0503	0.385041	7.92201	2.33693e-15	1.30463e-14
Rv0851c	780.589	2.39202	0.399251	5.99128	2.08195e-09	6.52084e-09
Rv0852	678.992	1.47258	0.297457	4.95055	7.40023e-07	1.73807e-06
Rv0854	712.792	-1.6533	0.322257	-5.13037	2.89179e-07	7.16841e-07
Rv0856	1528.51	-4.57768	0.377753	-12.1182	8.46374e-34	1.38941e-32
Rv0857	1271.06	-2.62186	0.287697	-9.11325	7.99482e-20	6.21452e-19
Rv0859	8361.33	-3.70628	0.336085	-11.0278	2.8067e-28	3.54233e-27
Rv0862c	1825.82	2.06923	0.380509	5.43805	5.38658e-08	1.44185e-07
Rv0863	643.905	-4.0882	0.373586	-10.9431	7.16667e-28	8.78525e-27
Rv0870c	2055.51	-3.06124	0.312594	-9.79304	1.20618e-22	1.09962e-21
Rv0874c	675.058	2.13171	0.350352	6.08447	1.16877e-09	3.774e-09
Rv0875c	776.811	-3.07129	0.296429	-10.3609	3.73243e-25	3.96465e-24
Rv0877	2203.21	-0.719335	0.307262	-2.34111	0.0192264	0.0266986
Rv0879c	317.691	1.65591	0.353646	4.68239	2.83544e-06	6.24116e-06
Rv0880	262.864	1.54243	0.515391	2.99273	0.00276492	0.00425058
Rv0881	657.435	2.65505	0.326113	8.1415	3.90398e-16	2.33791e-15
Rv0882	162.098	4.16895	0.65631	6.3521	2.12392e-10	7.48074e-10
Rv0883c	1010.7	-0.850133	0.334799	-2.53923	0.0111096	0.0159169
Rv0885	5288.96	-3.09192	0.235851	-13.1096	2.9002e-39	6.1893e-38
Rv0887c	369.892	1.13781	0.388139	2.93145	0.00337383	0.00513291
Rv0890c	2220.41	1.28035	0.251222	5.09649	3.46004e-07	8.51409e-07
Rv0891c	1535.37	-2.0478	0.338565	-6.04846	1.46241e-09	4.64862e-09
Rv0894	801.825	1.78085	0.285336	6.24123	4.34153e-10	1.47918e-09
Rv0895	879.703	3.24698	0.530552	6.12001	9.35706e-10	3.06356e-09
Rv0898c	732.379	-2.17555	0.4824	-4.50984	6.48758e-06	1.36588e-05
Rv0906	1956.13	-1.14116	0.244306	-4.67103	2.99688e-06	6.58109e-06
Rv0907	2121.89	-0.937355	0.320587	-2.92387	0.00345711	0.00525109
Rv0909	488.149	-3.34464	0.388612	-8.60663	7.52424e-18	5.13464e-17
Rv0910	926.964	-1.71873	0.277475	-6.19416	5.8597e-10	1.97072e-09
Rv0912	784.1	1.61176	0.286155	5.63246	1.77658e-08	5.00965e-08
Rv0913c	4028.32	-2.32677	0.336313	-6.91845	4.56618e-12	1.92612e-11
Rv0918	480.052	3.13838	0.383958	8.17374	2.98969e-16	1.80884e-15
Rv0921	1556.18	0.961157	0.272974	3.52105	0.000429838	0.000734653
Rv0922	4191.71	-0.824885	0.235057	-3.50929	0.000449298	0.00076485
Rv0923c	762.932	2.24882	0.339817	6.61772	3.64777e-11	1.38787e-10
Rv0925c	562.811	-1.46411	0.31068	-4.71262	2.44556e-06	5.41234e-06
Rv0926c	995.042	0.742441	0.267761	2.77277	0.00555806	0.00824489
Rv0927c	614.972	1.93289	0.302968	6.37985	1.77263e-10	6.30013e-10
Rv0942	331.97	2.64013	0.407606	6.47716	9.34678e-11	3.42035e-10
Rv0943c	751.588	3.3827	0.610608	5.53989	3.02669e-08	8.34428e-08
Rv0944	218.797	1.84833	0.402682	4.59005	4.43139e-06	9.49151e-06
Rv0948c	1231.12	-1.98955	0.375889	-5.29292	1.20376e-07	3.10872e-07
Rv0950c	1657.52	-1.47821	0.313511	-4.71502	2.41688e-06	5.35752e-06
Rv0953c	947.547	2.76372	0.586643	4.71107	2.46417e-06	5.4495e-06
Rv0954	3277.28	-2.27236	0.261836	-8.67858	4.00742e-18	2.79152e-17
Rv0955	1555.29	2.13192	0.264821	8.05041	8.25187e-16	4.78303e-15
Rv0959	937.716	1.38895	0.301542	4.60614	4.10219e-06	8.81857e-06
Rv0963c	370.093	1.31191	0.368739	3.55783	0.000373931	0.000644496
Rv0964c	316.073	2.31077	0.467337	4.94455	7.63214e-07	1.79075e-06
Rv0966c	977.747	-0.792127	0.315314	-2.51219	0.0119985	0.0171225
Rv0968	302.701	-1.08056	0.329997	-3.27446	0.00105863	0.00171566
Rv0970	864.905	-0.792057	0.349517	-2.26615	0.0234425	0.0322291
Rv0979c	320.867	2.3096	0.452136	5.1082	3.25239e-07	8.01574e-07
Rv0986	928.879	-2.24447	0.489016	-4.58977	4.43735e-06	9.4956e-06
Rv0987	5176.69	-1.69986	0.402624	-4.22196	2.42192e-05	4.8019e-05
Rv0988	3473.59	-1.61762	0.447944	-3.6112	0.000304782	0.000531556
Rv0990c	373.975	2.28394	0.510972	4.46979	7.82954e-06	1.64106e-05
Rv0991c	1796.63	-4.52184	0.303369	-14.9054	3.03975e-50	1.08118e-48
Rv0992c	216.226	2.12403	0.42114	5.04352	4.57039e-07	1.10437e-06
Rv0996	2908.76	-1.74748	0.245787	-7.10973	1.16267e-12	5.22368e-12
Rv0997a	1129.97	-3.52227	0.385244	-9.14294	6.07772e-20	4.7479e-19
Rv0999	718.894	0.893818	0.28278	3.16083	0.00157323	0.00249284
Rv1002c	1404.58	1.84982	0.43617	4.24105	2.22473e-05	4.42215e-05
Rv1003	1117.84	2.38358	0.421507	5.65491	1.55926e-08	4.43124e-08
Rv1004c	358.674	1.43144	0.418876	3.41734	0.000632351	0.00105429
Rv1005c	938.908	1.69529	0.348226	4.86837	1.12523e-06	2.59349e-06
Rv1006	4158.31	-1.33407	0.237013	-5.62867	1.8161e-08	5.11492e-08
Rv1012	95.3869	2.06459	0.567897	3.63549	0.000277448	0.000486414
Rv1019	1472.19	-1.33817	0.358642	-3.73121	0.000190561	0.000340313
Rv1021	1205.7	-1.40081	0.290322	-4.82502	1.39989e-06	3.19674e-06
Rv1025	1455.85	-3.52875	0.283122	-12.4637	1.17804e-35	2.12726e-34
Rv1041c	325.618	3.23193	0.463552	6.97209	3.12257e-12	1.34206e-11
Rv1043c	2295.92	-1.12441	0.252183	-4.4587	8.24596e-06	1.71913e-05
Rv1044	444.095	1.99878	0.419667	4.76277	1.90953e-06	4.29165e-06
Rv1047	220.22	2.14714	0.436612	4.91773	8.75543e-07	2.04105e-06
Rv1048c	1540.37	1.1131	0.278248	4.00038	6.32409e-05	0.000119243
Rv1049	538.835	2.56466	0.629277	4.07556	4.59039e-05	8.83274e-05
Rv1050	753.858	3.78902	0.417927	9.06623	1.23209e-19	9.40001e-19
Rv1057	4719.16	-2.11301	0.348229	-6.06787	1.29618e-09	4.1568e-09
Rv1062	534.786	3.07294	0.697389	4.40635	1.05125e-05	2.17141e-05
Rv1063c	881.377	0.8982	0.382038	2.35107	0.0187194	0.0260562
Rv1065	1257.69	-0.702188	0.297963	-2.35663	0.0184417	0.0257077
Rv1066	140.809	1.69628	0.458961	3.69592	0.000219093	0.000388313
Rv1072	38139.5	-6.00323	0.312278	-19.224	2.3315e-82	2.37965e-80
Rv1073	3864.76	-3.28012	0.264648	-12.3943	2.80747e-35	4.93673e-34
Rv1075c	769.222	2.42795	0.518637	4.6814	2.84916e-06	6.26841e-06
Rv1078	1444.03	-3.13629	0.352735	-8.89135	6.037e-19	4.41491e-18
Rv1083	123.843	-4.56858	0.457373	-9.98874	1.70742e-23	1.62934e-22
Rv1084	1008.14	1.94825	0.366862	5.31058	1.09275e-07	2.83765e-07
Rv1085c	903.184	1.73035	0.371096	4.66283	3.11897e-06	6.81729e-06
Rv1086	1638.98	-0.657793	0.246675	-2.66664	0.00766145	0.0112019
Rv1088a	115.357	1.13087	0.515565	2.19346	0.0282741	0.0383773
Rv1096	1765.9	-1.30913	0.263683	-4.96481	6.87694e-07	1.62329e-06
Rv1097c	2000.96	-1.48019	0.248584	-5.95448	2.60904e-09	8.05884e-09
Rv1101c	2926.32	-1.82492	0.288828	-6.31837	2.64341e-10	9.22738e-10
Rv1109c	7133.29	-4.68436	0.304392	-15.3892	1.93362e-53	8.03393e-52
Rv1112	1109.92	1.4215	0.279588	5.08428	3.69019e-07	9.03308e-07
Rv1117	2415.94	-2.37414	0.433711	-5.47402	4.39948e-08	1.19396e-07
Rv1118c	727.71	2.57869	0.54468	4.73432	2.19792e-06	4.90225e-06
Rv1120c	449.261	2.91385	0.567355	5.13585	2.80868e-07	6.96973e-07
Rv1125	739.622	2.39174	0.436875	5.47465	4.38387e-08	1.19041e-07
Rv1129c	1309.51	1.58583	0.30931	5.12699	2.94409e-07	7.29418e-07
Rv1134	295.268	2.69082	0.40071	6.71512	1.87916e-11	7.36448e-11
Rv1138a	501.794	2.8651	0.382792	7.48476	7.16796e-14	3.59163e-13
Rv1138c	1000.39	2.50329	0.309612	8.08526	6.20297e-16	3.63582e-15
Rv1144	700.521	1.64912	0.356006	4.63228	3.61659e-06	7.83928e-06
Rv1145	793.853	1.59837	0.30359	5.26488	1.40277e-07	3.59303e-07
Rv1146	1350.52	2.25497	0.268499	8.39842	4.52512e-17	2.93041e-16
Rv1147	691.251	2.6879	0.336108	7.99713	1.27352e-15	7.26508e-15
Rv1149	87.3195	2.47721	0.673452	3.67838	0.000234724	0.000414609
Rv1151c	1021.86	1.25624	0.288186	4.35911	1.3059e-05	2.66659e-05
Rv1152	1065.4	-0.897542	0.374612	-2.39592	0.0165786	0.0232002
Rv1155	1217.28	-1.71578	0.277207	-6.18953	6.03452e-10	2.02661e-09
Rv1156	7374.43	-4.69781	0.272558	-17.236	1.42586e-66	8.69403e-65
Rv1159A	1786.15	-1.11683	0.252687	-4.41983	9.87772e-06	2.04479e-05
Rv1171	905.337	-0.656585	0.282259	-2.32618	0.0200091	0.0277117
Rv1178	3203.91	-1.71839	0.302014	-5.68976	1.27216e-08	3.66429e-08
Rv1184c	9567.45	-3.97883	0.264915	-15.0193	5.49092e-51	2.01405e-49
Rv1186c	1153.5	2.89567	0.375383	7.7139	1.22031e-14	6.48008e-14
Rv1188	672.31	1.71506	0.292877	5.85592	4.7439e-09	1.41864e-08
Rv1190	194.793	1.18577	0.475539	2.49352	0.0126483	0.0179896
Rv1191	383.004	1.10771	0.327608	3.38121	0.000721662	0.0011964
Rv1194c	3267.73	-1.99996	0.240683	-8.30951	9.60981e-17	6.0806e-16
Rv1199c	243.84	1.17251	0.381063	3.07695	0.00209134	0.00327294
Rv1200	2154.78	-0.588488	0.261657	-2.24908	0.0245072	0.033575
Rv1203c	142.096	2.19978	0.505	4.356	1.32462e-05	2.70278e-05
Rv1204c	816.115	2.86842	0.391475	7.32721	2.34988e-13	1.12809e-12
Rv1205	1175.74	-1.19306	0.272631	-4.37611	1.20817e-05	2.47701e-05
Rv1211	6294.32	-4.90338	0.306026	-16.0228	8.85993e-58	4.33306e-56
Rv1215c	1564.71	1.3608	0.27754	4.90309	9.4342e-07	2.19167e-06
Rv1216c	537.604	-1.89986	0.366787	-5.17975	2.22188e-07	5.55767e-07
Rv1217c	780.875	2.23944	0.301833	7.41946	1.17603e-13	5.78164e-13
Rv1225c	478.837	1.97201	0.370714	5.31948	1.04062e-07	2.71127e-07
Rv1226c	635.511	1.81711	0.361517	5.02635	4.99905e-07	1.20054e-06
Rv1227c	328.593	2.1355	0.379993	5.61983	1.91145e-08	5.37701e-08
Rv1230c	787.729	2.19774	0.395939	5.55069	2.84538e-08	7.86289e-08
Rv1232c	1263.07	1.00775	0.329614	3.05737	0.00223288	0.00347939
Rv1233c	1482.75	-1.61315	0.253572	-6.36173	1.99498e-10	7.04242e-10
Rv1234	1573.27	-2.14661	0.341648	-6.28312	3.31852e-10	1.13809e-09
Rv1248c	6798.58	-1.92003	0.267695	-7.17244	7.36738e-13	3.37133e-12
Rv1250	1519.79	1.47071	0.262608	5.60041	2.13852e-08	5.99423e-08
Rv1251c	2949.33	1.79289	0.327205	5.47941	4.26744e-08	1.16149e-07
Rv1255c	639.97	1.37459	0.300838	4.5692	4.896e-06	1.04248e-05
Rv1260	1617.77	-2.09202	0.326764	-6.40226	1.53096e-10	5.47854e-10
Rv1261c	755.412	-2.00488	0.297097	-6.74822	1.49669e-11	5.92492e-11
Rv1264	2500.63	-1.41195	0.421374	-3.35082	0.000805738	0.00132688
Rv1265	3048.17	-2.10256	0.241423	-8.70903	3.06497e-18	2.16067e-17
Rv1268c	546.813	3.12857	0.576255	5.42915	5.66241e-08	1.51482e-07
Rv1269c	431.339	1.78351	0.446103	3.99797	6.38867e-05	0.000120268
Rv1276c	330.672	2.9201	0.553979	5.27114	1.35581e-07	3.47844e-07
Rv1278	1229.1	0.962961	0.262583	3.66727	0.000245157	0.000432061
Rv1286	2590.18	-1.52808	0.277632	-5.50395	3.71367e-08	1.01488e-07
Rv1289	907.705	-2.10488	0.298235	-7.05779	1.69177e-12	7.47213e-12
Rv1290A	448.53	1.74997	0.321734	5.43916	5.35314e-08	1.43371e-07
Rv1290c	1047.23	0.707376	0.280663	2.52038	0.0117229	0.0167445
Rv1291c	346.981	3.28709	0.396286	8.29473	1.08828e-16	6.84695e-16
Rv1303	1600.16	-3.38565	0.388302	-8.71913	2.80356e-18	1.98234e-17
Rv1312	2884.77	-2.37024	0.295314	-8.02617	1.00561e-15	5.79308e-15
Rv1318c	1640.22	1.85618	0.336643	5.51379	3.51194e-08	9.63116e-08
Rv1319c	1785.76	0.575339	0.269589	2.13413	0.0328319	0.0440795
Rv1320c	3938.96	-1.54436	0.27695	-5.57632	2.45665e-08	6.83698e-08
Rv1321	1227.48	-1.13876	0.25895	-4.3976	1.09455e-05	2.25887e-05
Rv1322A	23975.3	-6.0507	0.245626	-24.6338	5.49043e-134	1.98289e-131
Rv1324	7480.69	-3.68458	0.274838	-13.4064	5.54812e-41	1.29594e-39
Rv1331	882.987	-0.764202	0.362528	-2.10798	0.0350328	0.0467935
Rv1332	1642.56	-3.47224	0.24752	-14.0281	1.04952e-44	2.9506e-43
Rv1337	1773.34	-3.78294	0.382157	-9.89892	4.20775e-23	3.92751e-22
Rv1339	3168.01	-3.19973	0.255147	-12.5408	4.46711e-36	8.16073e-35
Rv1341	589.028	0.809323	0.335901	2.40941	0.0159784	0.0224069
Rv1342c	519.147	-1.54313	0.305988	-5.04311	4.58035e-07	1.10621e-06
Rv1353c	380.899	2.02435	0.33947	5.96327	2.47235e-09	7.66691e-09
Rv1354c	866.878	0.896885	0.277558	3.23134	0.00123211	0.00197836
Rv1356c	723.627	0.99083	0.347839	2.84853	0.00439216	0.0066009
Rv1357c	525.565	2.55183	0.376995	6.76888	1.2978e-11	5.15932e-11
Rv1358	2559.06	2.50822	0.266649	9.40643	5.13265e-21	4.27266e-20
Rv1360	3871.55	-1.98239	0.261864	-7.5703	3.7236e-14	1.90855e-13
Rv1362c	663.681	-1.46846	0.353589	-4.15302	3.28119e-05	6.41349e-05
Rv1363c	934.391	-2.22453	0.340856	-6.52631	6.74082e-11	2.48611e-10
Rv1366	735.822	0.93288	0.29262	3.18803	0.00143248	0.00228215
Rv1366A	346.25	-1.33206	0.382451	-3.48297	0.000495893	0.000838091
Rv1367c	1089.35	1.32231	0.334324	3.95517	7.64788e-05	0.000142884
Rv1374c	557.144	0.879755	0.301671	2.91628	0.00354238	0.00537018
Rv1375	1978.67	-1.03602	0.255812	-4.04993	5.12322e-05	9.77786e-05
Rv1376	1282.58	1.28111	0.275613	4.64821	3.34822e-06	7.28785e-06
Rv1378c	918.62	0.88584	0.297169	2.98092	0.0028738	0.00441075
Rv1393c	6788.72	-3.56256	0.256312	-13.8993	6.39571e-44	1.75601e-42
Rv1395	816.894	2.05091	0.348596	5.88335	4.02036e-09	1.21621e-08
Rv1401	704.025	2.09619	0.3335	6.28543	3.26941e-10	1.12289e-09
Rv1404	10065.9	-4.18364	0.248728	-16.8201	1.73799e-63	9.95106e-62
Rv1405c	4912.82	-2.35606	0.246736	-9.54891	1.31064e-21	1.127e-20
Rv1413	383.723	0.828252	0.381166	2.17294	0.0297846	0.0402646
Rv1414	178.784	2.48772	0.530615	4.68837	2.7539e-06	6.07022e-06
Rv1417	744.068	-1.62991	0.268303	-6.07486	1.24095e-09	3.98512e-09
Rv1419	3849.85	-3.95668	0.254177	-15.5666	1.22688e-54	5.43416e-53
Rv1421	874.287	-0.921099	0.264703	-3.47974	0.000501893	0.000847926
Rv1422	710.807	0.956686	0.286497	3.33925	0.000840042	0.00137758
Rv1425	2594.02	-0.78864	0.249005	-3.16716	0.00153934	0.00244163
Rv1429	1030.47	1.05439	0.279226	3.77612	0.000159287	0.000286864
Rv1431	1396.83	0.555814	0.267002	2.08168	0.0373715	0.0497475
Rv1432	629.636	2.68104	0.482404	5.55767	2.73399e-08	7.56398e-08
Rv1434	104.687	2.02376	0.557983	3.62691	0.000286831	0.000502115
Rv1435c	1261.78	-1.44136	0.283026	-5.09268	3.53037e-07	8.66899e-07
Rv1439c	581.789	0.815001	0.304506	2.67647	0.00744013	0.010899
[truncated: 2,869 more rows]

## Sheet: MT540_EBvP
	baseMean	log2FoldChange	lfcSE	stat	pvalue	padj
[truncated: 3,743 more rows]

## Sheet: MT72_EBvP
	baseMean	log2FoldChange	lfcSE	stat	pvalue	padj
[truncated: 1,151 more rows]

[truncated: 1 more sheets: MT345_EBvP]
