# Supplementary material for: Adaptation of the Mycobacterium tuberculosis transcriptome to biofilm growth
Source: PLoS Pathog. 2024 Apr 18;20(4):e1012124. doi: 10.1371/journal.ppat.1012124 (PMC11060545; doi:10.1371/journal.ppat.1012124)
Supplement: S3 Data — (XLSX) [file ppat.1012124.s017.xlsx]

## Sheet: H37Rv_BFvsPlank
	baseMean	log2FoldChange	lfcSE	stat	pvalue	padj
PE15	174.068	-5.51907	0.482301	-11.4432	2.54311e-30	8.53758e-29
PE24	12.0164	2.62451	0.82913	3.16538	0.00154881	0.0036216
PE29	5.11781	4.96346	1.47186	3.37225	0.000745578	0.00187692
PE32	14.2272	4.55081	0.808418	5.62928	1.80967e-08	1.01135e-07
PE33	37.5201	2.56978	0.474636	5.41423	6.15541e-08	3.15835e-07
PE4	48.4059	2.84273	0.390079	7.28757	3.15599e-13	2.93726e-12
PE8	23.9277	2.59807	0.537141	4.83685	1.3191e-06	5.64642e-06
PE_PGRS17	14.178	5.11093	0.954694	5.35347	8.62826e-08	4.35584e-07
PE_PGRS18	41.6408	3.14679	0.465825	6.75531	1.42531e-11	1.13542e-10
PE_PGRS2	35.6476	2.15121	0.433869	4.9582	7.11501e-07	3.16073e-06
PE_PGRS27	45.7421	2.01077	0.370884	5.42157	5.90795e-08	3.03468e-07
PE_PGRS43	32.5285	2.2007	0.440202	4.99929	5.75427e-07	2.59301e-06
PE_PGRS46	47.3386	2.04461	0.393937	5.19019	2.10082e-07	1.00533e-06
PE_PGRS49	5.57736	2.77005	1.13257	2.4458	0.014453	0.027031
PE_PGRS50	20.1405	2.37577	0.546918	4.34393	1.39959e-05	5.0291e-05
PPE1	164.44	4.78752	1.00558	4.76096	1.92679e-06	8.04254e-06
PPE15	134.696	3.77372	0.277289	13.6093	3.52452e-42	2.07065e-40
PPE20	2886.7	-5.66152	0.203754	-27.786	6.40391e-170	3.00984e-166
PPE27	121.634	2.31692	0.360691	6.42357	1.33113e-10	9.5081e-10
PPE29	372.397	4.93324	0.269605	18.298	8.58272e-75	1.49403e-72
PPE3	847.404	-5.44319	0.285764	-19.0479	6.84316e-81	1.53156e-78
PPE30	98.4635	3.18681	0.316471	10.0698	7.5121e-24	1.67331e-22
PPE32	259.827	3.78485	0.226457	16.7133	1.04883e-62	1.36931e-60
PPE33	277.874	2.54149	0.21461	11.8423	2.35821e-32	8.93837e-31
PPE34	93.0342	3.12861	0.334361	9.35698	8.20485e-21	1.42509e-19
PPE37	52.9589	2.77998	0.430752	6.45378	1.09096e-10	7.8885e-10
PPE39	44.6302	5.54951	0.573586	9.67512	3.84639e-22	7.50127e-21
PPE45	112.786	2.50371	0.346994	7.21543	5.37635e-13	4.89707e-12
PPE46	13.7414	3.19315	0.714223	4.4708	7.79267e-06	2.91373e-05
PPE65	63.8533	3.04354	0.422666	7.20081	5.9855e-13	5.40997e-12
Rv0076c	27.1107	2.11572	0.469784	4.5036	6.68118e-06	2.53443e-05
Rv0079	4829.36	-2.18631	0.145967	-14.9781	1.02121e-50	8.26129e-49
Rv0080	1311.03	-2.1776	0.166888	-13.0483	6.49948e-39	3.18203e-37
Rv0081	276.064	-2.77009	0.258682	-10.7085	9.28724e-27	2.4661e-25
Rv0083	1360.36	-2.66196	0.230927	-11.5273	9.60942e-31	3.29666e-29
Rv0094c	2.25811	5.62296	2.06383	2.72453	0.00643933	0.0131073
Rv0097	307.542	3.74105	0.310559	12.0462	2.03161e-33	8.16115e-32
Rv0100	8.01184	3.37329	0.986476	3.41954	0.00062728	0.00160404
Rv0104	32.7191	2.13656	0.501425	4.26098	2.0353e-05	7.13341e-05
Rv0122	19.5339	3.06925	0.6771	4.53294	5.8168e-06	2.2354e-05
Rv0128	37.322	2.4275	0.442909	5.48081	4.2339e-08	2.22339e-07
Rv0140	784.256	3.77595	0.168074	22.466	8.92725e-112	4.66201e-109
Rv0176	682.589	-2.08068	0.230236	-9.03717	1.60783e-19	2.57912e-18
Rv0194	106.291	2.12683	0.277566	7.66243	1.82447e-14	1.92265e-13
Rv0229c	225.899	-2.08324	0.241985	-8.60897	7.37189e-18	1.01905e-16
Rv0232	410.804	-2.19506	0.195501	-11.2279	2.97397e-29	9.14688e-28
Rv0278c	68.9589	2.12004	0.325893	6.50533	7.7525e-11	5.71109e-10
Rv0306	13.8694	2.59046	0.782059	3.31236	0.000925135	0.0022909
Rv0324	86.3935	2.33654	0.313286	7.45816	8.77376e-14	8.71811e-13
Rv0330c	23.4745	2.24283	0.605173	3.70609	0.000210483	0.000598106
Rv0331	598.246	3.96846	0.194982	20.353	4.36609e-92	1.36804e-89
Rv0332	213.469	2.92579	0.222406	13.1552	1.58887e-39	8.11704e-38
Rv0347	110.594	2.07052	0.270499	7.65444	1.94164e-14	2.04155e-13
Rv0368c	38.7477	2.40102	0.423533	5.66903	1.43611e-08	8.14198e-08
Rv0374c	15.1235	3.18303	0.70904	4.4892	7.14897e-06	2.70098e-05
Rv0375c	39.3502	3.24598	0.504154	6.43847	1.20685e-10	8.65987e-10
Rv0376c	66.9827	2.14107	0.3285	6.51773	7.13772e-11	5.29973e-10
Rv0393	26.822	2.15566	0.568292	3.79323	0.000148699	0.0004379
Rv0395	2.84882	4.93362	1.80937	2.72671	0.00639685	0.0130406
Rv0396	6.31041	2.49011	1.11676	2.22977	0.025763	0.0450909
Rv0397	12.6715	4.95924	0.951729	5.21077	1.88063e-07	9.05632e-07
Rv0406c	139.436	2.72072	0.305466	8.90677	5.25386e-19	7.91446e-18
Rv0452	121.951	3.56498	0.310127	11.4952	1.39419e-30	4.71416e-29
Rv0488	130.095	2.48121	0.329158	7.53806	4.7702e-14	4.83188e-13
Rv0494	12.0134	3.2085	0.771707	4.15767	3.2151e-05	0.000108411
Rv0508	63.6018	-2.27358	0.386814	-5.8777	4.15999e-09	2.54583e-08
Rv0513	603.767	-2.30172	0.259364	-8.87448	7.02601e-19	1.04833e-17
Rv0514	158.266	-2.34919	0.304638	-7.71142	1.24424e-14	1.3321e-13
Rv0515	69.2214	-2.0718	0.446193	-4.64327	3.42937e-06	1.36709e-05
Rv0525	425.799	-2.03638	0.240159	-8.4793	2.26562e-17	3.00802e-16
Rv0526	641.719	-2.16967	0.234063	-9.26961	1.86826e-20	3.16997e-19
Rv0528	2240.8	-2.90076	0.258923	-11.2032	3.93375e-29	1.20056e-27
Rv0575c	133.105	-2.25319	0.308101	-7.31317	2.60921e-13	2.43319e-12
Rv0597c	517.136	-2.27919	0.194605	-11.7119	1.10808e-31	3.94542e-30
Rv0603	5.67488	4.45449	1.33189	3.34449	0.000824339	0.00206414
Rv0612	106.29	2.83462	0.278835	10.1659	2.81419e-24	6.54787e-23
Rv0614	13.3795	3.71327	0.781976	4.74857	2.04858e-06	8.4791e-06
Rv0687	306.545	2.35247	0.206679	11.3822	5.12838e-30	1.6623e-28
Rv0692	327.137	-2.55498	0.228976	-11.1583	6.52359e-29	1.95292e-27
Rv0693	3043.72	-3.08564	0.16936	-18.2194	3.61868e-74	6.07422e-72
Rv0749A	111.482	2.52799	0.266925	9.4708	2.77702e-21	5.1243e-20
Rv0767c	51.5369	2.5417	0.431192	5.89458	3.75643e-09	2.31647e-08
Rv0784	472.233	4.45433	0.227443	19.5844	2.10141e-85	5.48702e-83
Rv0785	215.924	2.86077	0.243944	11.7271	9.25306e-32	3.34534e-30
Rv0787	39.6661	2.39284	0.431797	5.54158	2.99753e-08	1.6101e-07
Rv0802c	82.7852	2.35054	0.350224	6.71154	1.9258e-11	1.50854e-10
Rv0822c	2165.86	-2.28789	0.193829	-11.8036	3.73759e-32	1.39418e-30
Rv0823c	3633.96	-2.44611	0.164227	-14.8947	3.56686e-50	2.79404e-48
Rv0826	207.821	3.15638	0.223384	14.1299	2.48653e-45	1.64601e-43
Rv0836c	18.0006	2.58438	0.66346	3.89531	9.80726e-05	0.000299897
Rv0837c	55.2235	2.46032	0.432084	5.69407	1.24046e-08	7.14195e-08
Rv0841	15.5782	3.19995	0.681732	4.69386	2.68098e-06	1.09096e-05
Rv0846c	316.073	3.3229	0.238241	13.9476	3.25243e-44	2.06574e-42
Rv0849	118.558	2.4895	0.361439	6.88776	5.66787e-12	4.76547e-11
Rv0851c	154.422	3.53484	0.299862	11.7882	4.48821e-32	1.64802e-30
Rv0854	58.4968	2.05752	0.373208	5.51306	3.52656e-08	1.87498e-07
Rv0892	174.633	2.47047	0.261608	9.44341	3.60832e-21	6.52274e-20
Rv0920c	155.782	2.24475	0.253959	8.83902	9.65644e-19	1.40948e-17
Rv0942	3.86863	4.25987	1.54022	2.76576	0.00567911	0.0117177
Rv0943c	10.9817	2.86345	0.897887	3.1891	0.00142718	0.00336565
Rv0953c	36.0087	2.05762	0.455395	4.51832	6.23308e-06	2.38504e-05
Rv0968	123.425	-3.52098	0.355282	-9.91035	3.75315e-23	7.8693e-22
Rv0979c	6.45114	6.13362	1.47563	4.15661	3.23003e-05	0.000108825
Rv0990c	294.892	4.56615	0.243256	18.771	1.3041e-78	2.66491e-76
Rv0991c	729.81	3.90628	0.224968	17.3637	1.55428e-67	2.08718e-65
Rv1045	68.8146	-2.10421	0.383406	-5.48819	4.06072e-08	2.14202e-07
Rv1047	5.36798	5.81913	1.57326	3.69876	0.000216653	0.000613786
Rv1048c	123.334	2.95697	0.297133	9.95166	2.48019e-23	5.29859e-22
Rv1049	24.3913	3.04106	0.64942	4.68273	2.83083e-06	1.14401e-05
Rv1050	22.4524	2.12332	0.514236	4.12908	3.64211e-05	0.000121232
Rv1051c	13.7673	6.34513	1.20126	5.28206	1.27737e-07	6.30635e-07
Rv1063c	317.096	-2.18005	0.221045	-9.86247	6.05402e-23	1.24253e-21
Rv1134	7.74854	3.24586	0.937385	3.46268	0.000534828	0.00138495
Rv1138a	20.7379	3.68734	0.675789	5.45634	4.86051e-08	2.53264e-07
Rv1178	3098.44	-2.3226	0.189485	-12.2574	1.53264e-34	6.26383e-33
Rv1199c	2.08175	5.48819	1.98481	2.7651	0.0056905	0.0117356
Rv1203c	21.6211	2.00336	0.558837	3.58488	0.000337235	0.00091513
Rv1228a	10.3684	2.74422	0.792281	3.4637	0.000532809	0.00138049
Rv1268c	20.3993	2.10862	0.54005	3.9045	9.44212e-05	0.000290052
Rv1273c	117.036	-2.1525	0.320949	-6.70667	1.99118e-11	1.552e-10
Rv1290A	6.83114	3.16489	1.0829	2.92262	0.003471	0.00755263
Rv1371	7.80089	3.19823	1.04153	3.0707	0.00213554	0.00484413
Rv1395	467.243	4.24884	0.241193	17.6159	1.85905e-69	2.64773e-67
Rv1404	786.365	-2.50575	0.189053	-13.2542	4.26676e-40	2.25323e-38
Rv1434	10.5862	3.37408	0.863488	3.9075	9.32546e-05	0.000286843
Rv1453	55.8911	2.04757	0.355314	5.7627	8.27782e-09	4.90615e-08
Rv1455	39.6985	2.87084	0.429711	6.68087	2.3753e-11	1.83015e-10
Rv1460	1034.42	2.41789	0.211755	11.4183	3.38735e-30	1.11332e-28
Rv1474c	233.818	-2.47985	0.246985	-10.0405	1.01162e-23	2.19107e-22
Rv1482c	7.57338	3.67612	1.00768	3.64811	0.000264178	0.000734261
Rv1532c	57.9755	-2.14842	0.403506	-5.32437	1.01302e-07	5.04898e-07
Rv1585c	47.7401	-3.14729	0.523889	-6.00754	1.88356e-09	1.20609e-08
Rv1645c	119.619	2.55383	0.323666	7.89035	3.01346e-15	3.34829e-14
Rv1669	4.49948	3.115	1.24792	2.49616	0.0125546	0.023707
Rv1674c	27.6439	2.54507	0.516246	4.92996	8.22471e-07	3.62628e-06
Rv1687c	168.755	-2.0777	0.789192	-2.63269	0.00847112	0.0166574
Rv1706A	4.03042	6.4526	1.67928	3.84247	0.000121804	0.000366503
Rv1714	193.432	2.31987	0.241071	9.62318	6.38266e-22	1.21945e-20
Rv1726	23.152	2.87443	0.632943	4.54137	5.58894e-06	2.15312e-05
Rv1733c	1909.92	-2.65583	0.193781	-13.7053	9.43291e-43	5.83351e-41
Rv1735a	258.054	-4.15893	0.327441	-12.7013	5.81345e-37	2.62723e-35
Rv1735c	136.415	-3.21361	0.335934	-9.56618	1.10925e-21	2.0854e-20
Rv1760	215.406	3.2248	0.262368	12.2911	1.01096e-34	4.16797e-33
Rv1805c	4.23565	3.57161	1.43121	2.49552	0.0125772	0.0237401
Rv1815	564.368	-2.31842	0.250827	-9.24309	2.39478e-20	4.04718e-19
Rv1816	231.702	-2.7163	0.280336	-9.68943	3.34393e-22	6.57593e-21
Rv1836c	1933	-2.32695	0.174737	-13.3169	1.84656e-40	9.97565e-39
Rv1861	77.7213	2.30267	0.329891	6.98011	2.9495e-12	2.5343e-11
Rv1870c	1498.82	-2.01649	0.223928	-9.00506	2.15547e-19	3.42254e-18
Rv1875	463.176	2.99064	0.183501	16.2977	1.02512e-59	1.17514e-57
Rv1882c	298.727	-2.47925	0.239147	-10.3671	3.50168e-25	8.43995e-24
Rv1883c	672.436	-3.03863	0.245625	-12.371	3.75086e-35	1.5882e-33
Rv1895	81.7612	2.39689	0.336193	7.12951	1.0073e-12	8.93266e-12
Rv1927	1198.11	-3.7562	0.248712	-15.1026	1.55712e-51	1.30687e-49
Rv1936	92.5795	2.35991	0.34679	6.80502	1.01034e-11	8.17314e-11
Rv1950c	45.8971	2.83995	0.446229	6.36433	1.9615e-10	1.37598e-09
Rv1951c	16.0129	3.53775	0.806108	4.38869	1.14037e-05	4.14519e-05
Rv1954c	9.45329	2.64068	0.803117	3.28803	0.0010089	0.00246842
Rv1961	22.0124	2.53051	0.701718	3.60616	0.000310758	0.000851143
Rv1975	13.4505	2.79778	0.741161	3.77486	0.000160097	0.000466751
Rv1993c	460.668	4.17776	0.316515	13.1993	8.86114e-40	4.57663e-38
Rv1995	49.6511	4.22766	0.449672	9.40166	5.37088e-21	9.45436e-20
Rv1996	5925.33	-3.11201	0.161393	-19.2822	7.57641e-83	1.78046e-80
Rv1999c	11.2485	2.92904	0.793145	3.69295	0.000221669	0.000626485
Rv2003c	790.039	-2.65975	0.251709	-10.5668	4.24856e-26	1.09116e-24
Rv2004c	3525.33	-2.71016	0.235264	-11.5197	1.04983e-30	3.57551e-29
Rv2011c	49.9036	2.68013	0.454556	5.89616	3.72061e-09	2.29788e-08
Rv2021c	94.7832	2.39986	0.31943	7.51293	5.78204e-14	5.80675e-13
Rv2022c	49.4229	2.05424	0.44979	4.56711	4.94496e-06	1.92521e-05
Rv2025c	498.646	4.24638	0.226265	18.7673	1.39731e-78	2.73641e-76
Rv2028c	1433.17	-3.48629	0.223638	-15.589	8.651e-55	8.13435e-53
Rv2030c	39590.8	-3.91567	0.165464	-23.6647	8.32656e-124	4.89185e-121
Rv2034	69.3184	2.37246	0.345173	6.87324	6.27591e-12	5.24854e-11
Rv2035	59.0897	2.27246	0.473727	4.79697	1.61082e-06	6.80832e-06
Rv2050	262.092	2.17198	0.275463	7.88482	3.14984e-15	3.49157e-14
Rv2073c	52.0217	2.11421	0.427835	4.94164	7.74677e-07	3.42519e-06
Rv2086	9.44776	2.41569	0.861572	2.80382	0.0050501	0.0105491
Rv2132	63.8144	2.6455	0.347642	7.60983	2.74452e-14	2.86014e-13
Rv2224d	38.438	2.99494	0.550131	5.44405	5.20822e-08	2.68406e-07
Rv2269c	2.10127	5.5248	2.15989	2.55791	0.0105303	0.0203171
Rv2283	3.393	5.13898	1.83346	2.80288	0.00506481	0.0105751
Rv2308	50.9729	2.32749	0.385721	6.03412	1.59832e-09	1.02764e-08
Rv2309A	6.47236	4.6953	1.26342	3.71633	0.000202136	0.000577181
Rv2310	3.1121	5.02779	1.74134	2.88732	0.00388542	0.00838586
Rv2325c	870.466	-2.08708	0.223769	-9.32696	1.08955e-20	1.88268e-19
Rv2365c	146.288	-2.14033	0.312838	-6.84165	7.82838e-12	6.45498e-11
Rv2366c	844.925	-2.18278	0.237063	-9.20759	3.33521e-20	5.57846e-19
Rv2367c	493.132	-2.00842	0.241574	-8.31388	9.26227e-17	1.15166e-15
Rv2370c	122.606	2.76695	0.29296	9.44483	3.55972e-21	6.45972e-20
Rv2401	18.3742	2.54303	0.670565	3.79236	0.000149223	0.000439166
Rv2407	51.3884	2.30207	0.381382	6.03613	1.57854e-09	1.01632e-08
Rv2415c	36.723	3.24267	0.446237	7.26669	3.68392e-13	3.40835e-12
Rv2422	11.8792	4.55268	0.914775	4.97683	6.46355e-07	2.88223e-06
Rv2423	39.0749	2.29121	0.53682	4.26812	1.97131e-05	6.93501e-05
Rv2438A	2.65734	5.79862	1.8461	3.14102	0.0016836	0.00390413
Rv2451	8.61944	2.17368	0.960855	2.26223	0.0236831	0.0418617
Rv2466c	796.562	5.08731	0.203896	24.9505	2.10768e-137	2.47652e-134
Rv2478c	29.2687	2.60309	0.500826	5.19761	2.0187e-07	9.67167e-07
Rv2489c	6.78969	3.14936	1.04944	3.00099	0.00269107	0.00600571
Rv2517c	42.7314	2.15462	0.403928	5.33418	9.59777e-08	4.804e-07
Rv2548A	6.45742	3.62597	1.11941	3.23919	0.00119868	0.00288321
Rv2614A	4.40644	3.10216	1.2612	2.45969	0.0139057	0.0260698
Rv2625c	3099.66	-2.86157	0.172606	-16.5786	9.9455e-62	1.2301e-59
Rv2627c	5359.67	-2.95969	0.208013	-14.2284	6.10809e-46	4.10114e-44
Rv2628	1430.47	-2.17064	0.227389	-9.54595	1.34867e-21	2.51537e-20
Rv2630	964.041	-2.09912	0.228771	-9.1756	4.49059e-20	7.43161e-19
Rv2632c	124.073	3.11271	0.364001	8.55136	1.21649e-17	1.65246e-16
Rv2633c	248.85	2.30774	0.668922	3.44994	0.000560703	0.00144559
Rv2636	31.977	2.08625	0.458324	4.55192	5.31594e-06	2.04962e-05
Rv2639c	139.72	2.45819	0.252183	9.74762	1.88847e-22	3.77694e-21
Rv2642	443.502	4.26598	0.213217	20.0077	4.72348e-89	1.38752e-86
Rv2655c	53.9624	3.30518	0.389103	8.49436	1.99029e-17	2.64996e-16
Rv2660c	3.25128	4.21638	1.65035	2.55484	0.0106237	0.0204637
Rv2661c	19.2394	3.00782	0.756935	3.97368	7.07699e-05	0.000223534
Rv2662	43.6862	4.02981	0.469744	8.57873	9.59284e-18	1.31447e-16
Rv2663	28.9095	2.11607	0.490567	4.31351	1.60685e-05	5.73874e-05
Rv2670c	113.953	2.78567	0.288581	9.65301	4.77336e-22	9.23242e-21
Rv2694c	370.724	2.53379	0.205072	12.3556	4.54393e-35	1.90683e-33
Rv2699c	287.263	3.91919	1.07621	3.64166	0.000270886	0.000750685
Rv2706c	6.07556	3.1484	1.07107	2.93949	0.00328751	0.00719669
Rv2712c	68.6597	2.35559	0.325294	7.24142	4.44002e-13	4.08378e-12
Rv2730	21.6499	3.28384	0.590923	5.55714	2.74228e-08	1.48487e-07
Rv2774c	10.4584	5.3146	1.0872	4.88834	1.01688e-06	4.42124e-06
Rv2804c	6.79694	4.01097	1.11313	3.60333	0.000314165	0.000857478
Rv2807	40.1873	3.72001	0.554365	6.7104	1.94097e-11	1.5179e-10
Rv2826c	256.223	-2.89214	0.291175	-9.93265	3.00166e-23	6.38362e-22
Rv2891	9.71367	2.26105	0.828992	2.72747	0.00638218	0.0130192
Rv2910c	28.5856	2.48879	0.487646	5.10368	3.33109e-07	1.54705e-06
Rv2917	34.9349	2.17614	0.585034	3.71968	0.000199477	0.000569933
Rv2957	176.482	-2.7972	0.309397	-9.0408	1.55526e-19	2.50333e-18
Rv2961	13.7536	2.5684	0.770337	3.33412	0.00085569	0.00214036
Rv2962c	283.824	3.23436	0.292964	11.0401	2.44704e-28	7.14353e-27
Rv2963	435.703	2.16738	0.215014	10.0802	6.75833e-24	1.51258e-22
Rv2990c	490.621	-3.56842	0.233622	-15.2743	1.13474e-52	9.87644e-51
Rv3023c	4.26945	3.65374	1.3629	2.68087	0.00734321	0.0147115
Rv3026c	60.8089	2.85012	0.369085	7.72211	1.14416e-14	1.23056e-13
Rv3046c	138.331	2.29266	0.24805	9.24275	2.40248e-20	4.04718e-19
Rv3054c	449.041	6.87454	0.288634	23.8175	2.20144e-125	1.47811e-122
Rv3073c	16.1075	2.45418	0.63087	3.89015	0.000100181	0.000305549
Rv3083	818.697	-3.41637	0.194423	-17.5719	4.04681e-69	5.59413e-67
Rv3085	258.492	-3.94207	0.311246	-12.6655	9.18826e-37	4.11284e-35
Rv3087	565.004	-2.77297	0.203059	-13.656	1.85967e-42	1.13513e-40
Rv3093c	363.618	-2.30575	0.34101	-6.76155	1.36527e-11	1.09314e-10
Rv3094c	460.372	-2.25682	0.562652	-4.01104	6.04526e-05	0.000192629
Rv3098c	240.829	4.2852	0.261367	16.3953	2.06529e-60	2.42672e-58
Rv3108	5.92331	2.92702	1.08199	2.70522	0.00682587	0.0137985
Rv3118	10.1788	2.27245	0.902842	2.51699	0.0118362	0.0225041
Rv3127	13082.8	-3.11691	0.191267	-16.2962	1.05086e-59	1.17597e-57
Rv3131	19792.7	-2.76281	0.167431	-16.5011	3.5999e-61	4.33835e-59
Rv3134c	5967.1	-3.45805	0.19415	-17.8112	5.78358e-71	8.76866e-69
Rv3167c	26.6404	2.00372	0.535251	3.74351	0.000181464	0.000522778
Rv3174	195.025	2.67013	0.649719	4.10967	3.9622e-05	0.000131154
Rv3175	189.93	2.78893	0.708914	3.93409	8.35125e-05	0.00026063
Rv3177	142.864	4.82856	1.26548	3.81558	0.000135861	0.000404145
Rv3178	11.4122	4.10268	0.98797	4.15263	3.28671e-05	0.00011047
Rv3178a	3.48724	5.25562	1.69777	3.09561	0.00196411	0.00449651
Rv3179	44.9528	3.58267	0.516653	6.93438	4.08018e-12	3.4867e-11
Rv3181c	18.3296	2.44306	0.740862	3.29759	0.000975194	0.00239457
Rv3188	80.3997	2.60847	0.353769	7.37338	1.66353e-13	1.60546e-12
Rv3189	70.1201	3.09707	0.356158	8.69577	3.44486e-18	4.90632e-17
Rv3191c	25.0285	2.48836	0.504877	4.92864	8.28028e-07	3.64736e-06
Rv3192	4.2917	3.00126	1.29946	2.30961	0.0209095	0.0374666
Rv3222c	386.323	2.05986	0.204746	10.0605	8.25433e-24	1.80443e-22
Rv3249c	2059.94	-4.41694	0.182769	-24.1668	4.97121e-129	4.67294e-126
Rv3259	41.0503	2.90571	0.556734	5.2192	1.79696e-07	8.67115e-07
Rv3289c	631.457	-3.65695	0.226495	-16.1458	1.21605e-58	1.32917e-56
Rv3292	345.431	-2.83352	0.230392	-12.2987	9.2072e-35	3.82954e-33
Rv3294c	14.5113	4.09892	0.791411	5.17926	2.22771e-07	1.06081e-06
Rv3295	559.264	-2.03839	0.193124	-10.5549	4.82362e-26	1.23212e-24
Rv3327	13.6308	2.36334	0.814585	2.90128	0.00371639	0.00804933
Rv3334	135.073	2.28939	0.403095	5.67954	1.3506e-08	7.69431e-08
Rv3349c	39.7445	2.70121	0.439069	6.15213	7.64486e-10	5.09658e-09
Rv3352c	14.299	3.18701	0.698553	4.56231	5.05939e-06	1.95874e-05
Rv3353c	7.6087	3.69278	1.10869	3.33075	0.000866127	0.00216072
Rv3395A	6.17723	3.14504	1.06105	2.96407	0.00303596	0.00669278
Rv3406	144.749	2.38995	0.265695	8.99509	2.36048e-19	3.71045e-18
Rv3463	227.317	4.3095	0.322119	13.3786	8.06325e-41	4.4585e-39
Rv3467	3.74103	3.09337	1.32986	2.32609	0.0200137	0.0360538
Rv3471c	10.0441	7.74602	1.39039	5.5711	2.53132e-08	1.3834e-07
Rv3488	20.7608	2.14577	0.540298	3.97145	7.14359e-05	0.000225486
Rv3551	167.359	-2.61222	0.301933	-8.65164	5.07624e-18	7.14322e-17
Rv3552	206.788	-2.85509	0.279972	-10.1978	2.02878e-24	4.76762e-23
Rv3591c	22.5123	2.17204	0.541294	4.01269	6.00306e-05	0.000191414
Rv3635	213.694	2.82798	0.22221	12.7266	4.20832e-37	1.9203e-35
Rv3638	25.8703	4.36962	0.630541	6.92995	4.20981e-12	3.59094e-11
Rv3639c	6.85802	2.64294	1.00369	2.63323	0.00845762	0.0166391
Rv3640c	20.8917	2.21801	0.550795	4.02692	5.65117e-05	0.000181177
Rv3642c	57.204	2.27482	0.345432	6.58544	4.53528e-11	3.42698e-10
Rv3643	4.2835	4.65743	1.51553	3.07313	0.00211828	0.00481365
Rv3651	399.618	2.01449	0.216564	9.30206	1.37751e-20	2.36289e-19
Rv3654c	24.2066	2.38183	0.590467	4.0338	5.48821e-05	0.000176554
Rv3706c	152.629	2.01898	0.287636	7.01923	2.23101e-12	1.93464e-11
Rv3717	233.838	-2.29454	0.241146	-9.51515	1.81454e-21	3.37088e-20
Rv3740c	1427.77	-3.99595	0.251617	-15.8811	8.56663e-57	8.75286e-55
Rv3741c	1029.13	-7.20083	0.652827	-11.0302	2.73173e-28	7.87675e-27
Rv3742c	1343.68	-6.70694	0.323828	-20.7114	2.73116e-95	9.87419e-93
Rv3787c	113.556	2.61152	0.279104	9.35682	8.21698e-21	1.42509e-19
Rv3829c	112.776	2.65036	0.270899	9.78359	1.32432e-22	2.69451e-21
Rv3830c	56.5211	3.21809	0.415782	7.73986	9.95296e-15	1.07785e-13
Rv3833	57.0332	2.64312	0.387243	6.82548	8.76303e-12	7.138e-11
Rv3863	291.013	2.34793	0.259995	9.03069	1.70596e-19	2.72722e-18
TB11.2	164.929	2.13106	0.316308	6.73728	1.61383e-11	1.27693e-10
TB31.7	10236	-2.36514	0.174823	-13.5288	1.05743e-41	6.0609e-40
accD3	138.326	2.46354	0.255271	9.65066	4.884e-22	9.4077e-21
acg	3315.58	-2.64647	0.185519	-14.2652	3.60377e-46	2.56632e-44
aglA	648.362	-2.15625	0.196884	-10.9519	6.50924e-28	1.84298e-26
alkB	3788.39	-4.69012	0.213467	-21.9711	5.43884e-107	2.13021e-104
amiA2	121.528	2.62228	0.369375	7.09925	1.25438e-12	1.1082e-11
aprB	106.832	2.32289	0.27679	8.39224	4.76967e-17	6.0262e-16
argA	49.4846	2.31014	0.416214	5.55036	2.85081e-08	1.53656e-07
argW	1.91726	5.35061	2.08053	2.57175	0.0101186	0.0196194
aroD	327.058	-2.40651	0.271768	-8.85501	8.36759e-19	1.23284e-17
aroE	578.184	-2.17572	0.282758	-7.69462	1.41918e-14	1.50229e-13
aroK	553.471	-2.09744	0.270782	-7.74586	9.49371e-15	1.0305e-13
arsC	884.226	3.41314	0.180784	18.8797	1.67576e-79	3.58003e-77
aspT	2.9763	5.00152	1.75971	2.84225	0.00447969	0.00950091
atpB	1156.04	-2.40254	0.18149	-13.2379	5.29991e-40	2.76773e-38
atpH	3947.79	-2.00032	0.173486	-11.5301	9.30132e-31	3.21443e-29
bfrB	16113.7	-2.37386	0.22044	-10.7687	4.83689e-27	1.32944e-25
bioF2	61.1543	2.00573	0.366049	5.4794	4.26762e-08	2.2386e-07
birA	127.481	2.07844	0.250984	8.28118	1.21966e-16	1.50063e-15
bpoA	20.8642	5.6575	0.857103	6.60072	4.09158e-11	3.09669e-10
cadI	2660.2	5.00338	0.187881	26.6305	3.00854e-156	4.71338e-153
ccdA	795.227	-2.58685	0.247547	-10.45	1.4658e-25	3.62592e-24
ccsA	634.788	-2.0691	0.228672	-9.04835	1.45145e-19	2.34427e-18
che1	1103.11	-3.24981	0.210311	-15.4524	7.26531e-54	6.56672e-52
clgR	491.886	2.0119	0.182352	11.033	2.64755e-28	7.68116e-27
clpB	1725.38	2.87137	0.155242	18.496	2.22208e-76	4.17751e-74
clpC2	70.7214	2.42256	0.389329	6.22239	4.89645e-10	3.33526e-09
cmtR	753.157	5.22382	0.216321	24.1485	7.75161e-129	6.07209e-126
cobB	430.939	-2.16523	0.261732	-8.27269	1.30967e-16	1.60298e-15
csoR	121.876	-2.56938	0.329897	-7.78845	6.78385e-15	7.43219e-14
ctpB	1247.81	2.21098	0.175461	12.601	2.08609e-36	9.07835e-35
ctpC	20797.7	2.00375	0.167747	11.9451	6.89021e-33	2.67636e-31
ctpF	3714.09	-2.53807	0.193127	-13.1419	1.89323e-39	9.56792e-38
ctpG	3443.01	3.53642	0.198364	17.8279	4.28986e-71	6.72078e-69
ctpJ	52.0789	3.34092	0.389593	8.57542	9.87249e-18	1.34886e-16
cut1	8.26958	7.43823	1.454	5.1157	3.12577e-07	1.45745e-06
cysE	281.014	-2.23511	0.252774	-8.84235	9.37238e-19	1.37228e-17
cysH	1022.42	-3.4894	0.234532	-14.8782	4.56836e-50	3.51988e-48
cysK1	718.589	-2.07489	0.194309	-10.6783	1.286e-26	3.37666e-25
cysK2	483.841	3.56863	0.231473	15.417	1.25721e-53	1.11488e-51
dapA	2009.66	2.14822	0.153161	14.0259	1.08221e-44	6.96763e-43
deoD	393.23	-2.01228	0.210264	-9.57026	1.06642e-21	2.02104e-20
desA3	6189.35	-2.27187	0.191889	-11.8395	2.43931e-32	9.1718e-31
devR	3153.57	-3.49441	0.18934	-18.4557	4.6899e-76	8.4779e-74
devS	4207.37	-3.31028	0.169431	-19.5376	5.25898e-85	1.30091e-82
dosT	565.637	-2.04143	0.269427	-7.57693	3.53818e-14	3.65482e-13
eccB1	3461.08	-2.04103	0.170086	-12	3.55431e-33	1.4038e-31
eccB3	3029.84	-2.14972	0.157562	-13.6436	2.20335e-42	1.32766e-40
eccD3	2621.74	-2.09275	0.161676	-12.944	2.53936e-38	1.23041e-36
eccD4	22.1567	2.52853	0.564407	4.47998	7.46502e-06	2.8136e-05
eccE3	669.071	-2.10283	0.17967	-11.7038	1.21878e-31	4.30696e-30
echA12	643.672	2.91682	0.21589	13.5107	1.35317e-41	7.66254e-40
echA13	40.1885	3.0992	0.457653	6.77193	1.27075e-11	1.02095e-10
echA2	78.4745	2.36464	0.34156	6.92304	4.42051e-12	3.76384e-11
era	772.887	-2.34058	0.230471	-10.1556	3.12807e-24	7.19489e-23
esxI	11.3932	7.89995	1.37648	5.73925	9.5098e-09	5.57195e-08
esxJ	145.359	8.18916	0.640219	12.7912	1.83655e-37	8.63176e-36
esxQ	121.641	5.99911	0.400553	14.9771	1.03706e-50	8.26129e-49
esxR	22.9553	4.51187	0.656752	6.86998	6.42125e-12	5.35104e-11
esxS	17.2498	4.02461	0.705654	5.70337	1.17461e-08	6.78217e-08
esxT	7.63234	2.59052	1.01027	2.56418	0.0103418	0.0199945
esxU	35.0662	3.10733	0.444156	6.99604	2.63298e-12	2.27064e-11
esxW	40.0349	3.90278	0.564807	6.90994	4.84849e-12	4.09855e-11
ethA	5830.08	-2.3106	0.185331	-12.4674	1.12426e-35	4.84772e-34
fabD	913.857	2.073	0.618846	3.34978	0.000808767	0.00202623
fabD2	9.34138	2.267	0.934354	2.42628	0.0152546	0.0283499
fabG4	1467.58	-2.4041	0.196238	-12.251	1.65984e-34	6.72522e-33
fadA2	3127.13	-2.52127	0.174924	-14.4135	4.25682e-47	3.07801e-45
fadD10	543.75	2.95363	0.228273	12.939	2.71037e-38	1.29987e-36
fadD13	344.514	-2.35462	0.227441	-10.3527	4.06972e-25	9.70949e-24
fadD18	2.90619	5.94461	1.81365	3.27771	0.00104652	0.00255239
fadD3	159.297	-2.27574	0.267621	-8.50358	1.83839e-17	2.46166e-16
fadD31	8244.9	-2.03043	0.158093	-12.8433	9.38205e-38	4.4541e-36
fadD4	220.571	3.11368	0.220609	14.114	3.11329e-45	2.03228e-43
fadD9	16469	-2.2362	0.208015	-10.7502	5.91304e-27	1.5972e-25
fadE16	369.025	-2.11273	0.284837	-7.41734	1.19497e-13	1.16281e-12
fadE17	27.4595	2.51795	0.494183	5.09518	3.48408e-07	1.60857e-06
fadE23	2683.05	-2.09317	0.155051	-13.4999	1.56549e-41	8.7593e-40
fadE24	2708.71	-2.45916	0.148036	-16.6119	5.71305e-62	7.25712e-60
fadE29	262.2	-2.04373	0.281279	-7.26585	3.70703e-13	3.423e-12
fbiB	333.625	-2.24417	0.220784	-10.1646	2.85411e-24	6.60804e-23
fcoT	161.401	3.02391	0.311935	9.69402	3.19682e-22	6.31305e-21
fdxA	4252.58	-2.48499	0.174428	-14.2466	4.70964e-46	3.20801e-44
fucA	11.2003	2.23998	0.792154	2.82771	0.00468827	0.00988023
galK	17.843	2.42461	0.592844	4.0898	4.31749e-05	0.000141705
gap	1912.13	-2.28924	0.152192	-15.0418	3.90544e-51	3.22027e-49
ggtB	1130.26	-2.2143	0.21287	-10.4021	2.42421e-25	5.8731e-24
glyT	5.32615	3.41347	1.23055	2.77394	0.00553827	0.0114619
grcC2	110.97	3.647	0.332221	10.9776	4.89539e-28	1.39445e-26
groEL2	5666.04	2.48716	0.194848	12.7646	2.58444e-37	1.19087e-35
groES	384.299	2.40177	0.25138	9.55433	1.24387e-21	2.32915e-20
gyrB	6049.88	-2.1704	0.215582	-10.0676	7.6792e-24	1.70246e-22
hab	47.4433	2.41186	0.418829	5.75859	8.48217e-09	5.01462e-08
hemA	2989.66	-2.0771	0.155912	-13.3223	1.71844e-40	9.39147e-39
hemB	1750.16	-2.53898	0.235964	-10.76	5.31487e-27	1.44392e-25
hemD	4929.59	-2.24626	0.210817	-10.655	1.65184e-26	4.31315e-25
hisC1	756.123	-2.05173	0.179354	-11.4396	2.65183e-30	8.83942e-29
hisG	49.7501	2.62528	0.448519	5.85321	4.82175e-09	2.92416e-08
hisI	179.497	-2.62425	0.291474	-9.00337	2.18897e-19	3.46403e-18
hsdM	69.3077	2.23378	0.374427	5.96586	2.43343e-09	1.53725e-08
hspX	15758.6	-2.66611	0.19413	-13.7336	6.38599e-43	4.00188e-41
htdX	965.914	-3.50684	0.224957	-15.589	8.65357e-55	8.13435e-53
htdZ	39.6605	2.2515	0.490235	4.59269	4.37572e-06	1.7124e-05
hycD	706.189	-2.02973	0.233168	-8.70503	3.17504e-18	4.53578e-17
hycE	381.413	-2.46458	0.263155	-9.36548	7.57049e-21	1.32273e-19
hycP	287.693	-2.53797	0.251448	-10.0934	5.90622e-24	1.33458e-22
hycQ	972.428	-2.45705	0.21615	-11.3673	6.08292e-30	1.94488e-28
impA	560.861	-2.5374	0.236671	-10.7212	8.09708e-27	2.16229e-25
ispD	2888.39	-2.06713	0.21188	-9.75613	1.73654e-22	3.50289e-21
katG	2483.58	2.47761	0.220667	11.2278	2.9776e-29	9.14688e-28
lat	7370.53	-4.13578	0.152326	-27.1508	2.47607e-162	5.81877e-159
ldtB	702.28	2.57048	0.22739	11.3043	1.24965e-29	3.94184e-28
ligD	1230.6	-2.1258	0.183943	-11.5568	6.81893e-31	2.374e-29
lipR	362.981	-4.00651	0.253893	-15.7803	4.24875e-56	4.24875e-54
lipY	173.72	4.51786	0.288615	15.6536	3.13998e-55	3.07456e-53
lppE	207.041	-2.09837	0.244052	-8.59804	8.10871e-18	1.11762e-16
lppF	88.3646	4.03273	0.389032	10.3661	3.53795e-25	8.48386e-24
lppG	11.6768	3.3759	0.82918	4.07137	4.67375e-05	0.00015244
lppN	16.2355	2.28756	0.708068	3.23071	0.00123483	0.00295956
lpqS	723.841	3.55213	0.295909	12.0041	3.37966e-33	1.34614e-31
lpqX	68.6514	2.61955	0.366893	7.13981	9.34567e-13	8.33485e-12
lprM	41.3578	2.03968	0.449542	4.53724	5.69962e-06	2.19396e-05
lprP	8.24792	2.71279	1.0367	2.61674	0.00887728	0.0173919
mazE6	110.306	2.54729	0.283573	8.98283	2.63895e-19	4.0774e-18
mazE8	5.44396	2.4589	1.1099	2.21542	0.0267312	0.046705
mbtI	104.837	2.00428	0.420777	4.76329	1.90465e-06	7.95722e-06
mbtK	116.209	4.85088	0.3569	13.5917	4.48333e-42	2.60144e-40
mbtL	20.6171	2.19114	0.561587	3.90169	9.55239e-05	0.000293248
mmpL6	153.567	3.01644	0.263815	11.4339	2.83074e-30	9.36934e-29
mmpL7	7166.25	-2.51765	0.230956	-10.901	1.13984e-27	3.18884e-26
moaC3	11.8302	2.12129	0.702234	3.02078	0.00252122	0.00564543
mrr	21.044	2.6206	0.585352	4.47697	7.571e-06	2.84459e-05
mscL	42	2.15999	0.421424	5.12547	2.968e-07	1.3894e-06
mshD	524.619	-2.00358	0.235814	-8.49643	1.95514e-17	2.61056e-16
mtn	70.1088	2.08759	0.322541	6.47231	9.65179e-11	7.0222e-10
mtr	210.981	-2.04537	0.271608	-7.5306	5.05094e-14	5.0943e-13
mutT1	172.333	-2.12748	0.252068	-8.44011	3.17044e-17	4.07133e-16
mycP3	3102.75	-2.16987	0.163327	-13.2854	2.81329e-40	1.50255e-38
narK2	7644.9	-3.98501	0.193436	-20.6011	2.68119e-94	9.00113e-92
narK3	61.0241	2.12437	0.388787	5.46408	4.65313e-08	2.42997e-07
narX	7530.52	-3.63875	0.206417	-17.6282	1.49778e-69	2.19986e-67
ncRv0008	15.4404	2.87484	0.755392	3.80577	0.000141366	0.000418139
ncRv0043	8.97649	2.16338	0.87314	2.4777	0.0132232	0.0248995
ncRv0059c	13.145	2.83198	0.800934	3.53585	0.00040646	0.00108482
ncRv0132	33.2762	3.25389	0.583193	5.57945	2.41285e-08	1.32019e-07
ncRv0167c	38.5307	2.58662	0.444984	5.81284	6.14219e-09	3.68688e-08
ncRv0169c	14.7148	2.98888	0.757188	3.94734	7.90252e-05	0.000247612
ncRv0180	90.2535	5.97698	0.468066	12.7695	2.42586e-37	1.12887e-35
ncRv0188c	36.0631	3.51001	0.472427	7.42974	1.08812e-13	1.06324e-12
ncRv0213	53.2751	2.43031	0.390473	6.22401	4.84616e-10	3.3058e-09
ncRv0272	29.4557	3.13702	0.602321	5.20822	1.90664e-07	9.17216e-07
ncRv0280c	33.9205	2.65657	0.540208	4.91768	8.75745e-07	3.84673e-06
ncRv0284c	38.4083	2.00351	0.425625	4.70721	2.51125e-06	1.02992e-05
ncRv0381	70.6771	2.31329	0.395432	5.85005	4.9144e-09	2.97267e-08
ncRv0386c	5.03071	4.2665	1.36277	3.13075	0.00174362	0.00402902
ncRv0632	20.4796	3.57911	0.677319	5.28424	1.26231e-07	6.23854e-07
ncRv0635c	107.421	6.25129	0.458518	13.6337	2.5249e-42	1.50216e-40
ncRv0664c	9.35688	2.79749	0.933504	2.99676	0.00272861	0.00608372
ncRv0731	9.43687	2.48356	0.82635	3.00545	0.00265184	0.00592097
ncRv0761	14.6975	2.42667	0.704091	3.44653	0.000567835	0.00146077
ncRv0764	5.70526	2.69857	1.16331	2.31974	0.020355	0.0365846
ncRv0918c	10.2933	2.34217	0.810893	2.88839	0.00387224	0.00836375
ncRv0980	18.527	3.37508	0.7346	4.59444	4.33909e-06	1.69948e-05
ncRv0982Ac	10.1931	2.50586	0.839297	2.98567	0.00282959	0.00629138
ncRv1004	65.1508	2.32433	0.505293	4.59997	4.22547e-06	1.65774e-05
ncRv10071c	14.8483	3.72125	0.758208	4.90796	9.20272e-07	4.02352e-06
ncRv10128	12.2777	3.71931	0.834647	4.45615	8.34448e-06	3.10769e-05
ncRv10150	25.4197	7.25357	1.12896	6.42501	1.31863e-10	9.43309e-10
ncRv1029c	32.7992	2.76832	0.460716	6.00873	1.86983e-09	1.19894e-08
ncRv1039	26.7913	6.33501	0.870996	7.2733	3.5081e-13	3.25851e-12
ncRv1047c	14.1114	2.74153	0.778794	3.52023	0.000431174	0.0011417
ncRv10666	133.69	2.97517	0.359617	8.27315	1.30468e-16	1.60104e-15
ncRv10710c	3.14739	4.14645	1.71961	2.41127	0.0158971	0.0294623
ncRv10887c	19.0642	2.13037	0.563174	3.78278	0.000155084	0.00045499
ncRv1102	17.837	2.12502	0.611414	3.47558	0.00050975	0.00132586
ncRv11051	16.8657	2.93065	0.627027	4.67388	2.95568e-06	1.18936e-05
ncRv11077c	32.3849	4.05353	0.512743	7.90559	2.66677e-15	2.98424e-14
ncRv11092c	12.9478	4.42689	0.984534	4.49643	6.91035e-06	2.61503e-05
ncRv11264c	111.298	3.88912	0.369081	10.5373	5.81273e-26	1.47675e-24
ncRv11689c	12.2612	3.85754	0.892935	4.32007	1.5598e-05	5.5792e-05
ncRv11706	228.252	2.41824	0.263233	9.18669	4.05114e-20	6.72804e-19
ncRv11803	170.143	6.56573	0.40786	16.098	2.63467e-58	2.8143e-56
ncRv1182c	19.9152	2.85946	0.63909	4.47426	7.66747e-06	2.8692e-05
ncRv1184	25.6822	2.73173	0.541866	5.04135	4.6226e-07	2.10525e-06
ncRv11963c	26.6065	4.75192	0.654472	7.2607	3.85104e-13	3.549e-12
ncRv1200c	10.2995	2.39754	0.912575	2.62722	0.00860854	0.0168865
ncRv1205c	9.74179	2.68891	0.883619	3.04306	0.00234186	0.00527902
ncRv12104	10.5628	2.86538	0.818731	3.49979	0.000465629	0.00122124
ncRv1212	13.102	2.57645	0.679215	3.79328	0.000148673	0.0004379
ncRv1213c	22.8745	3.82548	0.627645	6.09496	1.09463e-09	7.21563e-09
ncRv12220	61.1877	-2.04822	0.390219	-5.2489	1.53009e-07	7.48327e-07
ncRv12231	7.75197	2.61372	1.04368	2.50432	0.0122686	0.0232416
ncRv1229	164.186	2.5567	0.339503	7.53073	5.04557e-14	5.0943e-13
ncRv12459	6.7786	-2.70055	1.17366	-2.30097	0.0213934	0.0382026
ncRv1249	14.7539	2.78847	0.731293	3.81306	0.000137256	0.000407776
ncRv1250c	31.9769	2.52634	0.504097	5.01162	5.39749e-07	2.43457e-06
ncRv12641	10.1753	4.16103	0.929376	4.47723	7.56178e-06	2.84459e-05
ncRv12803	13.1153	2.84121	0.869196	3.26878	0.00108013	0.00262356
ncRv1283	6.5235	3.6898	1.09117	3.38152	0.000720869	0.00182057
ncRv13053c	35.9683	4.03394	1.44636	2.78903	0.00528658	0.0109991
ncRv13185c	3.88646	5.36933	1.64979	3.25456	0.00113568	0.00274573
ncRv13197c	94.5206	3.62336	0.344645	10.5133	7.50264e-26	1.89583e-24
ncRv1320	36.4409	2.04406	0.410208	4.98297	6.26144e-07	2.80007e-06
ncRv13221	22.2988	3.30422	0.608881	5.42671	5.7401e-08	2.95493e-07
ncRv13349	9.50837	4.02069	0.986427	4.07601	4.58143e-05	0.000149845
ncRv1354	6.28573	2.8231	1.0835	2.60554	0.0091729	0.0179263
ncRv1355	33.8576	2.0704	0.492253	4.20598	2.59959e-05	8.91829e-05
ncRv1357	9.85431	2.52026	0.795722	3.16726	0.00153881	0.0036018
ncRv13778c	4.55187	4.7742	1.49347	3.19672	0.00139002	0.00328957
ncRv1386c	10.1161	2.17041	0.819579	2.64821	0.00809204	0.016007
ncRv1420c	16.6177	2.9971	0.731206	4.09885	4.15211e-05	0.000136659
ncRv1449	39.81	2.02943	0.564781	3.5933	0.000326517	0.000887068
ncRv1477Bc	15.5291	2.08372	0.646732	3.22192	0.00127335	0.00304475
ncRv1484c	18.805	2.72983	0.646537	4.22223	2.41892e-05	8.36375e-05
ncRv1522B	2.5752	5.82202	2.04994	2.84009	0.00451002	0.00955686
ncRv1534c	7.32582	6.30442	1.46878	4.29227	1.76854e-05	6.26385e-05
ncRv1543c	14.0894	2.94903	0.773764	3.81127	0.000138252	0.000410217
ncRv1582	57.7549	2.23702	0.367428	6.08831	1.14108e-09	7.44872e-09
ncRv1640A	3.46264	3.3399	1.4191	2.35353	0.0185959	0.0336934
ncRv1640B	21.9749	4.25641	0.688918	6.1784	6.47557e-10	4.33905e-09
ncRv1666	17.6011	4.01214	0.711361	5.64009	1.6996e-08	9.53238e-08
ncRv1812	80.9178	2.77256	0.339828	8.15872	3.38605e-16	4.04947e-15
ncRv1832c	146.943	2.21828	0.247167	8.97479	2.83886e-19	4.36034e-18
ncRv1835A	12.5465	2.54995	0.794831	3.20817	0.00133584	0.00317574
ncRv1835B	56.5911	2.18272	0.360159	6.06045	1.35743e-09	8.79988e-09
ncRv1890	25.9908	3.53958	0.572909	6.17827	6.48087e-10	4.33905e-09
ncRv1954	15.6819	2.02514	0.719066	2.81635	0.00485728	0.010178
ncRv1969c	4.08523	3.89347	1.37649	2.82856	0.00467586	0.00985937
ncRv1979	65.3081	3.87978	0.399651	9.70792	2.78964e-22	5.55565e-21
ncRv1983c	27.0596	2.88745	0.516997	5.58504	2.33644e-08	1.28436e-07
ncRv2043	16.6897	2.13451	0.648344	3.29225	0.000993901	0.00243679
ncRv2072	16.7793	2.03211	0.772754	2.62969	0.00854618	0.0167782
ncRv2079c	66.7497	2.00823	0.351013	5.72125	1.05744e-08	6.15858e-08
ncRv2109	6.64298	4.75526	1.24077	3.83252	0.000126839	0.000379952
ncRv2141	13.4557	2.26891	0.722354	3.14099	0.00168376	0.00390413
ncRv2176c	30.2799	2.71663	0.492759	5.5131	3.52576e-08	1.87498e-07
ncRv2187c	29.946	2.17454	0.458467	4.74307	2.10508e-06	8.69409e-06
ncRv2206c	17.3183	2.57992	0.733985	3.51495	0.000439837	0.00116267
ncRv2243c	7.03711	3.10033	1.05951	2.9262	0.00343128	0.00747659
ncRv2368	48.7657	3.58765	0.449275	7.98542	1.40045e-15	1.61327e-14
ncRv2379	6.46954	2.56653	1.0687	2.40155	0.0163258	0.0301142
ncRv2402c	4.69176	3.46265	1.27814	2.70913	0.0067459	0.0136722
ncRv2430	21.3164	3.04445	0.730254	4.16903	3.05902e-05	0.000103958
ncRv2504	10.8021	2.68813	0.77639	3.46235	0.000535479	0.00138588
ncRv2565c	42.2038	2.00324	0.402319	4.97922	6.38405e-07	2.84948e-06
ncRv2585	106.253	3.58083	0.308486	11.6078	3.76389e-31	1.32017e-29
ncRv2586	152.259	2.49763	0.875466	2.85292	0.004332	0.00923794
ncRv2611	6.82175	2.74681	0.951445	2.88698	0.00388954	0.00838955
ncRv2659	145.259	2.83051	0.270917	10.4479	1.49804e-25	3.68629e-24
ncRv2713c	22.0492	2.33766	0.519407	4.50063	6.77524e-06	2.56803e-05
ncRv2748	22.1119	2.61402	0.530821	4.92448	8.4587e-07	3.72246e-06
ncRv2971c	12.0833	2.67099	0.841021	3.17589	0.00149376	0.00350859
ncRv3062c	10.3697	2.25733	0.797705	2.82977	0.0046581	0.00982633
ncRv3063c	9.22983	5.07955	1.1142	4.5589	5.14216e-06	1.98915e-05
ncRv3205	85.0823	3.13662	0.361085	8.68665	3.73293e-18	5.30054e-17
ncRv3215c	39.4961	4.82331	0.594233	8.11687	4.7836e-16	5.6775e-15
ncRv3264	8.90604	3.92315	0.948666	4.13544	3.54275e-05	0.000118259
ncRv3291	5.77872	-3.96463	1.47193	-2.69349	0.00707082	0.0142692
ncRv3365	26.1035	3.30651	0.623089	5.30664	1.11662e-07	5.54769e-07
ncRv3390c	13.8961	2.93578	0.801069	3.66483	0.000247506	0.000691194
ncRv3441	5.99894	3.57453	1.17039	3.05413	0.00225716	0.00511013
ncRv3479c	26.8205	2.13926	0.483581	4.42378	9.6989e-06	3.56131e-05
ncRv3495	30.9231	3.04008	0.476863	6.37517	1.82765e-10	1.28785e-09
ncRv3507c	3.66561	3.77616	1.5871	2.37929	0.0173461	0.0317471
ncRv3519	65.6338	-2.01142	0.386615	-5.20265	1.9647e-07	9.4418e-07
ncRv3539c	18.5543	2.78121	0.605957	4.58977	4.43726e-06	1.73503e-05
ncRv3543	27.4686	4.32019	0.692985	6.23418	4.54143e-10	3.10694e-09
ncRv3555	16.8982	2.36844	0.710724	3.33244	0.000860895	0.00214995
ncRv3568	17.4717	3.19941	0.682212	4.68975	2.73534e-06	1.10733e-05
ncRv3583	9.60076	5.26655	1.11452	4.72541	2.29653e-06	9.45985e-06
ncRv3606	26.2808	2.57444	0.523357	4.91909	8.69463e-07	3.82271e-06
ncRv3645c	41.3164	2.01024	0.422524	4.75771	1.95804e-06	8.15849e-06
ncRv3666	53.5175	4.21887	1.08329	3.89448	9.84082e-05	0.000300691
ncRv3667c	13.1831	3.12288	0.707117	4.41636	1.00378e-05	3.6829e-05
ncRv3675c	25.0436	2.4998	0.556069	4.49549	6.94114e-06	2.62457e-05
ncRv3679c	6.77132	2.89623	1.01477	2.85408	0.00431621	0.00920844
ncRv3682c	16.8402	2.41507	0.604902	3.9925	6.53803e-05	0.000207767
ncRv3694	9.9929	3.38912	0.889774	3.80897	0.000139547	0.000413799
ncRv3736c	12.2463	2.84289	0.771177	3.68643	0.000227424	0.000640438
ncRv3784c	10.8463	3.53735	0.870285	4.06459	4.81166e-05	0.000156504
ncRv3795c	18.7514	2.68182	0.724166	3.70332	0.000212796	0.000603949
ncRv3803	22.5899	2.74085	0.569282	4.81457	1.47516e-06	6.27444e-06
ncRv3809	52.6972	4.5668	1.35929	3.35969	0.000780303	0.0019591
ncRv3812c	25.2549	2.53129	0.49785	5.08444	3.68704e-07	1.69395e-06
ncRv3825A	8.29405	5.62428	1.30861	4.2979	1.72423e-05	6.1254e-05
ncRv3825B	6.27207	3.85165	1.14048	3.37723	0.000732195	0.00184521
ncRv3909c	3.60843	5.28424	1.70768	3.09439	0.00197219	0.0045128
ncRvnr01c	34.1154	3.64336	0.567672	6.41807	1.38012e-10	9.82811e-10
nirB	3822.55	-3.03452	0.231053	-13.1334	2.118e-39	1.059e-37
nirD	230.565	-2.64325	0.272628	-9.69546	3.15203e-22	6.25086e-21
nrdB	429.088	-2.2832	0.202513	-11.2743	1.75724e-29	5.50601e-28
nuoD	818.871	-2.11457	0.219259	-9.64416	5.2036e-22	9.98242e-21
nuoE	372.927	-2.22819	0.26396	-8.44141	3.1353e-17	4.03724e-16
nuoH	990.484	-2.264	0.211078	-10.7259	7.69622e-27	2.06698e-25
nuoJ	447.791	-2.06884	0.219556	-9.42287	4.38923e-21	7.78467e-20
nuoK	55.7964	-2.24762	0.417109	-5.38857	7.10199e-08	3.60858e-07
nuoL	1770.03	-2.26703	0.221642	-10.2283	1.4802e-24	3.49596e-23
nuoM	1748.2	-2.49757	0.237968	-10.4954	9.06875e-26	2.25519e-24
nuoN	885.362	-2.09374	0.216705	-9.66168	4.38617e-22	8.5186e-21
ogt	133.584	2.40423	0.284389	8.45401	2.81472e-17	3.68501e-16
papA4	113	6.61691	0.868825	7.61593	2.61806e-14	2.74051e-13
parD2	27.7799	2.1087	0.525177	4.01522	5.93891e-05	0.000189626
pcd	489.645	-2.31276	0.193899	-11.9276	8.49401e-33	3.27228e-31
pdxH	42.8177	2.17595	0.413786	5.25864	1.45121e-07	7.12716e-07
pepR	1136.25	-2.02034	0.201206	-10.0412	1.00494e-23	2.18667e-22
pfkB	4363.21	-4.07942	0.228479	-17.8547	2.65801e-71	4.30781e-69
ppa	149.866	2.37293	0.908172	2.61286	0.00897869	0.017576
proV	460.484	-2.36238	0.265742	-8.88974	6.12547e-19	9.1687e-18
proW	317.474	-2.11572	0.285747	-7.40417	1.31975e-13	1.27893e-12
prpD	1110.2	2.01071	0.168041	11.9656	5.38117e-33	2.10763e-31
qcrC	1903.12	-2.02178	0.160058	-12.6316	1.41437e-36	6.21267e-35
relJ	9.40831	3.73557	0.900214	4.14965	3.32983e-05	0.000111707
relK	5.63369	2.99091	1.1112	2.69161	0.00711083	0.0143376
rhlE	3592.4	-2.29628	0.194843	-11.7852	4.65122e-32	1.69463e-30
ribH	456.311	-2.36462	0.198765	-11.8966	1.23287e-32	4.71098e-31
rmlC	174.364	-2.13578	0.267747	-7.97686	1.50107e-15	1.72074e-14
rnpB	267108	5.54189	0.248983	22.258	9.42597e-110	4.4302e-107
rodA	427.154	-2.05642	0.203656	-10.0975	5.66825e-24	1.28699e-22
rpfC	1019.17	-2.89299	0.263354	-10.9852	4.50352e-28	1.29064e-26
rpfD	219.937	-2.25733	0.25109	-8.99013	2.46931e-19	3.84297e-18
rpiB	244.329	2.04322	0.224284	9.10996	8.24093e-20	1.34022e-18
rpmC	63.2493	2.31148	0.373603	6.18699	6.13227e-10	4.13511e-09
rrl	9.39675e+06	4.89432	0.221924	22.0541	8.72958e-108	3.72991e-105
rrs	185726	5.06892	0.567571	8.93091	4.22533e-19	6.38555e-18
rubA	96.5683	-3.59296	0.438775	-8.18862	2.64237e-16	3.18439e-15
rubB	137.489	-3.59613	0.338976	-10.6088	2.71144e-26	7.00207e-25
sORF_107	5.92006	2.90987	1.1022	2.64005	0.00828927	0.0163627
sORF_111	6.07145	6.07871	1.53843	3.95125	7.77451e-05	0.000244089
sORF_12	17.6196	4.15113	0.733281	5.66104	1.50459e-08	8.48929e-08
sORF_120	12.7262	-2.0359	0.896933	-2.26985	0.0232167	0.0411457
sORF_122	37.9213	2.9516	1.2292	2.40123	0.01634	0.0301288
sORF_136	10.9986	5.04923	1.03789	4.86492	1.14504e-06	4.9464e-06
sORF_137	58.3378	2.73378	0.367938	7.43002	1.08583e-13	1.06321e-12
sORF_138	4.07152	4.056	1.57607	2.57348	0.0100681	0.0195296
sORF_140	6.70506	7.14615	1.49102	4.7928	1.64473e-06	6.9454e-06
sORF_141	26.8416	2.9223	0.608429	4.80301	1.56294e-06	6.61787e-06
sORF_142	93.6203	-3.07911	0.407556	-7.55506	4.18677e-14	4.2685e-13
sORF_148	776.889	-3.955	0.260792	-15.1654	5.9974e-52	5.12505e-50
sORF_150	9.02425	2.47236	0.87552	2.82388	0.00474464	0.00997307
sORF_154	79.9242	2.79409	0.352184	7.93362	2.1285e-15	2.39329e-14
sORF_160	6.36608	2.52599	1.05407	2.39641	0.0165564	0.0304798
sORF_164	6.41961	3.65146	1.08988	3.35034	0.000807112	0.00202316
sORF_168	1.74089	5.17688	2.12344	2.43797	0.0147702	0.0275475
sORF_18	3.47535	5.24544	1.6997	3.0861	0.00202803	0.0046282
sORF_183	6.39505	2.27754	0.964969	2.36022	0.0182641	0.0331689
sORF_194	9.42741	2.03482	0.906723	2.24414	0.0248233	0.0436801
sORF_199	60.261	2.19284	0.382555	5.73211	9.91896e-09	5.78401e-08
sORF_200	810.651	-2.35189	0.216573	-10.8596	1.79612e-27	4.99513e-26
sORF_203	31.9544	2.58031	0.53315	4.83975	1.3e-06	5.56972e-06
sORF_204	23.6763	2.8405	0.579046	4.90547	9.32025e-07	4.06733e-06
sORF_205	589.303	2.15972	0.240436	8.98254	2.64597e-19	4.0774e-18
sORF_206	20.4693	6.35681	0.983771	6.46167	1.03551e-10	7.51065e-10
sORF_207	12.4505	2.21296	0.788286	2.8073	0.00499581	0.0104496
sORF_21	4.75929	2.76573	1.15882	2.38667	0.0170018	0.0312021
sORF_210	121.161	6.13896	0.412753	14.8732	4.92168e-50	3.73095e-48
sORF_216	8.50246	2.5093	0.87477	2.86852	0.00412393	0.00882625
sORF_217	8.22756	3.5774	0.955717	3.74316	0.000181721	0.000523019
sORF_22	36.123	3.08811	0.483149	6.39163	1.64129e-10	1.16351e-09
sORF_225	15.207	2.15317	0.638858	3.37035	0.000750741	0.00188891
sORF_229	22.2051	2.25931	0.535422	4.21969	2.44641e-05	8.4359e-05
sORF_236	30.2934	2.9417	0.512643	5.73831	9.56247e-09	5.59e-08
sORF_237	28.012	2.34334	0.585076	4.00519	6.19684e-05	0.000197058
sORF_241	5.28315	3.58931	1.20661	2.97471	0.0029327	0.006495
sORF_243	10.7792	2.88692	0.792832	3.64127	0.000271294	0.000751373
sORF_25	46.495	2.01585	0.393026	5.12905	2.91204e-07	1.36729e-06
sORF_253	25.332	2.00796	0.495889	4.04922	5.13882e-05	0.000166167
sORF_258	10.033	3.30012	0.814075	4.05383	5.03868e-05	0.000163313
sORF_27	3.55142	3.83046	1.4951	2.56202	0.0104065	0.0201113
sORF_270	13.7568	3.40652	0.736546	4.625	3.74603e-06	1.48326e-05
sORF_273	6.42854	4.07789	1.19599	3.40963	0.000650518	0.00165894
sORF_274	4.92856	4.24714	1.31049	3.24087	0.00119163	0.00286773
sORF_275	28.8072	2.20014	0.493977	4.45392	8.43147e-06	3.13065e-05
sORF_284	4.60408	2.73132	1.24662	2.19098	0.0284533	0.0493835
sORF_285	4.63155	3.48866	1.36604	2.55386	0.0106537	0.020488
sORF_286	6.01343	2.94588	1.15262	2.55582	0.0105939	0.0204147
sORF_290	4.90239	4.85986	1.47669	3.29105	0.000998137	0.00244463
sORF_292	9.34545	6.66593	1.39223	4.78795	1.6849e-06	7.10867e-06
sORF_294	11.5151	2.70837	0.82461	3.28443	0.00102191	0.00249375
sORF_34	28.2566	3.99014	0.612779	6.51155	7.43808e-11	5.50535e-10
sORF_36	8.68514	7.54265	1.41732	5.32178	1.02756e-07	5.11603e-07
sORF_42	38.4109	2.07282	0.411022	5.04309	4.58063e-07	2.08816e-06
sORF_5	6.21453	5.23176	1.38093	3.78857	0.000151516	0.000445356
sORF_56	7.43995	3.88407	1.03597	3.7492	0.000177398	0.000512775
sORF_60	19.6884	2.88819	0.666339	4.33442	1.46142e-05	5.23928e-05
sORF_61	12.6923	2.63427	0.706595	3.72812	0.000192915	0.000552194
sORF_69	7.54011	3.1278	0.997182	3.13664	0.00170896	0.0039567
sORF_70	20.6138	3.40028	0.641384	5.30148	1.14866e-07	5.70083e-07
sORF_78	43.604	2.47998	0.473244	5.24037	1.60251e-07	7.80497e-07
sORF_8	12.6704	3.01282	0.805943	3.73826	0.000185299	0.000532664
sORF_80	14.6393	2.89275	0.716472	4.03749	5.4026e-05	0.000174277
sORF_88	2.39119	5.68787	1.91102	2.97635	0.00291699	0.00646387
sORF_89	12.7961	4.10211	0.869548	4.71752	2.38733e-06	9.82528e-06
sORF_96	23.0204	2.49286	0.556572	4.47896	7.50065e-06	2.82476e-05
sdhC	38.8274	-2.23891	0.47581	-4.70546	2.53289e-06	1.03608e-05
serT	9.34552	3.2555	0.869077	3.74593	0.000179726	0.000518864
serU	4.34801	3.94936	1.38868	2.84396	0.00445565	0.00947153
sigF	310.819	-2.09681	0.24542	-8.54376	1.29918e-17	1.7597e-16
sigH	1148.73	2.5023	0.157239	15.9139	5.07171e-57	5.29712e-55
sirA	3427.44	-3.10429	0.21503	-14.4365	3.04759e-47	2.23808e-45
ssr	187286	3.23876	0.227132	14.2594	3.91867e-46	2.74892e-44
tam	31.4934	3.06171	0.600147	5.1016	3.36791e-07	1.56106e-06
tcrA	11.2466	3.03638	0.841225	3.60948	0.000306816	0.000840838
tcrX	165.098	2.52152	0.758836	3.32288	0.000890947	0.00221441
tgs1	20393	-2.60558	0.177211	-14.7033	6.13905e-49	4.57992e-47
tgs4	407.564	-2.21351	0.226406	-9.77671	1.41744e-22	2.87154e-21
thrV	9.18174	2.51467	0.842253	2.98565	0.00282978	0.00629138
trcR	58.1135	2.39498	0.371186	6.45224	1.10207e-10	7.95656e-10
trmD	155.227	2.25148	0.281487	7.99853	1.25908e-15	1.46116e-14
trxB1	223.975	4.84527	0.99643	4.86263	1.15834e-06	4.9901e-06
tyrT	3.31158	3.73065	1.51879	2.45632	0.0140366	0.0263047
udgA	283.542	4.84565	0.247156	19.6056	1.38383e-85	3.82589e-83
udgB	190.973	3.8264	0.647568	5.90887	3.44459e-09	2.13583e-08
upp	144.18	3.39951	0.298166	11.4014	4.11445e-30	1.34291e-28
usfY	519.589	-2.59954	0.228523	-11.3754	5.54431e-30	1.78481e-28
vapB12	36.3767	3.35398	0.496784	6.75139	1.46437e-11	1.16259e-10
vapB16	14.2127	2.09404	0.66015	3.17206	0.00151362	0.0035499
vapB23	2.25811	5.62296	2.06383	2.72453	0.00643933	0.0131073
vapB26	10.4168	2.47235	0.933323	2.64897	0.00807376	0.0159775
vapB43	22.8907	2.90182	0.751134	3.86326	0.000111884	0.000338352
vapC15	194.467	-2.45343	0.289395	-8.47779	2.29515e-17	3.03864e-16
vapC23	13.9396	7.24649	1.32991	5.44884	5.07007e-08	2.63017e-07
vapC36	73.6224	-2.22773	0.358503	-6.21398	5.16587e-10	3.50861e-09
vapC44	92.9905	-2.02639	0.332656	-6.09154	1.11829e-09	7.34073e-09
vapC47	2677.65	-2.4788	0.159949	-15.4975	3.60817e-54	3.32517e-52
virS	90.1824	3.40818	0.334754	10.1811	2.40725e-24	5.62889e-23
whiB6	123.213	6.15044	0.431423	14.2562	4.10388e-46	2.83651e-44
whiB7	51.5497	2.37421	0.396891	5.98203	2.20375e-09	1.39591e-08

## Sheet: H37Rv_StatvsExp
	baseMean	log2FoldChange	lfcSE	stat	pvalue	padj	DEG from BFvsPlank?
35kd_ag	3707.59	3.25254	0.16246	20.0205	3.64847e-89	3.80353e-87
accA1	3250.7	4.13062	0.186108	22.1947	3.86094e-109	6.5593e-107
ackA	234.225	-2.20718	0.257372	-8.57585	9.83537e-18	1.02301e-16
add	71.7566	-2.42018	0.370484	-6.53248	6.46899e-11	3.78485e-10
aldA	287.05	3.19234	0.221589	14.4066	4.70535e-47	1.79862e-45
amiD	68.0335	-2.19631	0.381138	-5.7625	8.28777e-09	3.95177e-08
argB	417.19	2.46113	0.258119	9.53486	1.50083e-21	2.0248e-20
argD	697.97	2.37796	0.214506	11.0857	1.47116e-28	2.90872e-27
argJ	693.701	2.39608	0.235653	10.1678	2.75985e-24	4.35033e-23
aroD	347.424	-2.30058	0.274119	-8.39262	4.7544e-17	4.64009e-16	Yes
arsB2	59.0894	-2.49304	0.42666	-5.84315	5.12228e-09	2.48371e-08
arsC	533.986	2.51719	0.195472	12.8775	6.02767e-38	1.74993e-36	Yes
bioD	90.6668	-2.23854	0.355856	-6.29059	3.16264e-10	1.74784e-09
bkdA	5047.92	3.31411	0.190573	17.3902	9.78571e-68	6.60104e-66
bkdB	3542.19	3.06475	0.173834	17.6303	1.44267e-69	1.08484e-67
bkdC	2538.49	2.14573	0.181189	11.8425	2.35426e-32	5.71376e-31
bpoC	111.981	-2.0707	0.333846	-6.20258	5.55445e-10	3.01518e-09
cadI	677.736	2.81478	0.229754	12.2513	1.65359e-34	4.43567e-33	Yes
ccdA	800.231	-3.06896	0.260407	-11.7853	4.65037e-32	1.1227e-30	Yes
ccsA	604.618	-2.98582	0.276961	-10.7806	4.2493e-27	7.79662e-26	Yes
cdd	28.0332	-2.89871	0.608814	-4.76124	1.92406e-06	6.98233e-06
cdh	158.895	-2.86037	0.329345	-8.68502	3.78677e-18	4.05839e-17
che1	1236.96	-2.45124	0.211955	-11.5649	6.20746e-31	1.40958e-29	Yes
citE	1087.96	3.23856	0.197202	16.4225	1.31973e-60	7.76105e-59
clgR	1414.05	3.68051	0.181461	20.2826	1.83137e-91	2.0489e-89	Yes
clpB	2326.97	3.28059	0.172314	19.0384	8.19168e-81	7.51505e-79	Yes
cmtR	206.415	3.18094	0.278117	11.4374	2.71892e-30	5.88287e-29	Yes
coaA	284.166	-2.32184	0.236484	-9.81816	9.40435e-23	1.3782e-21
csd	1591.12	2.13631	0.181788	11.7517	6.92242e-32	1.66247e-30
csoR	14546.3	7.0522	0.19795	35.6261	5.53172e-278	1.2687e-274
ctpE	420.149	-2.91425	0.227691	-12.7991	1.65802e-37	4.75334e-36
ctpF	19100.1	2.2487	0.19656	11.4403	2.63041e-30	5.71833e-29
ctpG	4293.42	3.80631	0.211044	18.0356	1.02367e-72	8.09579e-71	Yes
ctpJ	59.3723	3.45753	0.391231	8.83757	9.78225e-19	1.09176e-17	Yes
ctpV	85816.5	7.35098	0.196466	37.416	2.1455e-306	9.84143e-303
cyp121	80.7385	-2.15657	0.374115	-5.76446	8.19205e-09	3.91019e-08
cyp123	762.558	4.65233	0.202429	22.9825	6.96902e-117	1.38986e-114
cyp130	653.898	3.17237	0.25762	12.3142	7.59963e-35	2.07497e-33
cyp135A1	318.098	-4.47483	1.50624	-2.97087	0.00296959	0.00658681
cyp138	262.264	2.26762	0.30162	7.51813	5.55663e-14	4.20598e-13
cyp51	1480.44	3.71428	0.175674	21.1431	3.19601e-99	4.72907e-97
cysD	1177.04	2.55837	0.227266	11.2572	2.13552e-29	4.41244e-28
cysE	270.025	-3.13737	0.297182	-10.557	4.71261e-26	8.21929e-25	Yes
cysK1	717.126	-2.48672	0.213105	-11.669	1.83592e-31	4.3634e-30	Yes
cysK2	349.765	2.98571	0.280473	10.6453	1.83484e-26	3.27487e-25	Yes
cysU	17.6597	2.63934	0.627431	4.20657	2.59273e-05	8.12909e-05
dapC	58.4604	-2.82573	0.426081	-6.6319	3.31387e-11	2.00273e-10
dapD	332.767	-2.29727	0.282566	-8.13003	4.29179e-16	3.8983e-15
def	65.4633	-2.80481	0.440437	-6.36824	1.91212e-10	1.07619e-09
deoD	369.258	-3.08321	0.237853	-12.9627	1.99195e-38	5.85711e-37	Yes
dnaE2	2115.41	2.83257	0.204347	13.8616	1.08304e-43	3.67994e-42
dnaJ1	4023.51	2.23789	0.198965	11.2476	2.37903e-29	4.8717e-28
dnaK	14682.8	3.59429	0.190414	18.8762	1.78868e-79	1.60876e-77
dop	770.103	-2.0892	0.183399	-11.3916	4.60595e-30	9.73617e-29
dppC	29.1026	-2.83838	0.596706	-4.75675	1.96739e-06	7.1283e-06
eccA3	131134	5.5296	0.191496	28.8758	2.40733e-183	2.7606e-180
eccB3	118574	5.48497	0.209653	26.1622	7.1611e-151	4.10599e-148
eccC3	145180	5.24291	0.206971	25.3316	1.43473e-141	5.48427e-139
eccCb1	13424.3	2.1479	0.178414	12.0389	2.21945e-33	5.71944e-32
eccD3	58526.1	4.66174	0.221513	21.045	2.53954e-98	3.64027e-96
eccD4	31.0409	3.00487	0.516237	5.82071	5.85967e-09	2.82632e-08	Yes
eccE1	421.438	-2.00074	0.215046	-9.30378	1.35542e-20	1.71749e-19
eccE3	12720.8	4.4181	0.212904	20.7516	1.18535e-95	1.39415e-93
echA1	184.065	-2.15898	0.265851	-8.12101	4.62335e-16	4.18165e-15
echA15	204.467	-2.13971	0.291201	-7.34787	2.01389e-13	1.44792e-12
echA17	53.4172	-2.04675	0.442582	-4.62458	3.75367e-06	1.31436e-05
embB	318.117	-2.23422	0.2187	-10.2159	1.68324e-24	2.69965e-23
end	2426.98	2.20834	0.168356	13.1171	2.62674e-39	8.03256e-38
ephB	167.672	2.99605	0.246705	12.1443	6.15423e-34	1.61311e-32
espF	867.003	2.04137	0.199297	10.2428	1.27456e-24	2.08801e-23
espG3	42312.3	4.34313	0.207813	20.8992	5.44249e-97	7.34256e-95
esxG	4851.94	3.83678	0.219182	17.505	1.31193e-68	9.40282e-67
esxH	9202.04	4.22888	0.224365	18.8482	3.03973e-79	2.6308e-77
esxJ	5.50878	3.36728	1.15283	2.9209	0.00349027	0.0076529	Yes
esxR	8.56624	2.93199	0.880697	3.32917	0.00087106	0.00214469	Yes
esxW	25.1463	3.12908	0.630091	4.96608	6.8319e-07	2.5985e-06	Yes
fabD	979.162	2.11934	0.618962	3.42403	0.000617004	0.00155505	Yes
fabD2	42.4376	4.61634	1.08857	4.24074	2.22788e-05	7.03807e-05	Yes
fadA5	314.217	2.02688	0.206047	9.83695	7.80402e-23	1.14734e-21
fadD18	1.68165	5.06847	2.23637	2.26638	0.023428	0.043193	Yes
fadD19	302.076	2.11589	0.252305	8.38624	5.01931e-17	4.87788e-16
fadD21	1317.35	-2.25377	0.173066	-13.0226	9.10069e-39	2.71071e-37
fadD22	1182.95	-3.32301	0.272594	-12.1903	3.50051e-34	9.22806e-33
fadE1	319.027	2.37463	0.269445	8.81306	1.21776e-18	1.3525e-17
fadE19	2294.7	3.4723	0.223691	15.5227	2.43401e-54	1.163e-52
fadE34	105.526	2.69295	0.32708	8.23331	1.82117e-16	1.71534e-15
fadE6	4029.31	2.75251	0.183841	14.9723	1.11462e-50	4.82335e-49
fadE9	806.707	2.29567	0.23698	9.68718	3.4183e-22	4.82454e-21
fbiB	320.47	-3.19031	0.260679	-12.2385	1.93646e-34	5.16428e-33	Yes
fdxD	180.885	2.7289	0.255283	10.6897	1.13738e-26	2.054e-25
fgd2	159.362	2.06365	0.279772	7.37617	1.62912e-13	1.17867e-12
folB	644.418	2.67815	0.235064	11.3933	4.51687e-30	9.59208e-29
folE	1745.71	2.07418	0.229405	9.04157	1.54441e-19	1.81646e-18
folP1	1899.9	2.31727	0.260884	8.88239	6.54407e-19	7.43011e-18
fum	507.24	-2.19112	0.207525	-10.5583	4.64797e-26	8.1375e-25
gap	1837.71	-3.23828	0.173926	-18.6188	2.26283e-77	1.92215e-75	Yes
ggtA	170.855	-2.43826	0.277583	-8.78387	1.5794e-18	1.74152e-17
ggtB	1148.5	-2.48905	0.227556	-10.9382	7.57247e-28	1.43533e-26	Yes
glnH	4754.28	3.60061	0.199763	18.0244	1.25356e-72	9.7459e-71
gltS	313.539	-2.58433	0.243956	-10.5934	3.19651e-26	5.63939e-25
groEL1	3610.85	3.73694	0.194699	19.1934	4.20193e-82	4.01547e-80
groEL2	23444.6	4.65079	0.185581	25.0607	1.33343e-138	4.36888e-136	Yes
groES	968.728	3.82354	0.217913	17.5462	6.36509e-69	4.63439e-67	Yes
grpE	3945.71	2.92591	0.223137	13.1126	2.78913e-39	8.47268e-38
hemA	3018.2	-2.37568	0.169709	-13.9985	1.59092e-44	5.52846e-43	Yes
hemB	1927.37	-2.11496	0.249285	-8.48411	2.17372e-17	2.1914e-16	Yes
hemC	1358.83	-2.55616	0.221783	-11.5255	9.81558e-31	2.20706e-29
higA	890.806	4.76362	0.204989	23.2385	1.86015e-119	3.87842e-117
higB	2255.63	5.00941	0.177098	28.2861	5.12385e-176	3.91718e-173
hisT	15.5304	2.0773	0.611212	3.39865	0.000677194	0.0016928
hrcA	2829.74	2.05299	0.177145	11.5893	4.66883e-31	1.07618e-29
hrp1	31311	3.31423	0.267982	12.3673	3.92663e-35	1.07853e-33
hsaE	727.702	2.91609	0.191814	15.2027	3.39321e-52	1.54106e-50
hsaF	1003.57	3.17298	0.200373	15.8354	1.77292e-56	9.24134e-55
hsaG	1100.55	3.48166	0.196317	17.7349	2.25324e-70	1.7226e-68
hsd4A	1104.79	2.8005	0.187909	14.9035	3.12534e-50	1.3274e-48
hsdS	137.648	-2.17112	0.356155	-6.09601	1.08749e-09	5.73372e-09
hsp	10779.3	5.50201	0.272913	20.1603	2.18441e-90	2.33021e-88
htpX	1337.23	2.06055	0.176261	11.6904	1.42754e-31	3.41048e-30
hycE	395.991	-2.57656	0.292461	-8.8099	1.2526e-18	1.38784e-17	Yes
hycP	313.865	-2.17806	0.252994	-8.60913	7.36179e-18	7.72736e-17	Yes
hycQ	1047.6	-2.22173	0.225526	-9.85131	6.76578e-23	9.97899e-22	Yes
idsA1	29.1043	-2.25818	0.542559	-4.16209	3.15343e-05	9.77351e-05
katG	3388.3	2.92135	0.235188	12.4213	2.00167e-35	5.63293e-34	Yes
kdpD	667.168	2.29069	0.190353	12.0339	2.35696e-33	6.03988e-32
kstR	613.219	2.01941	0.2031	9.94297	2.70648e-23	4.09724e-22
ldtA	974.354	2.68768	0.204245	13.1591	1.50917e-39	4.70924e-38
lgt	674.139	-3.10958	0.223849	-13.8914	7.13971e-44	2.44402e-42
lipE	270.751	-2.01844	0.261414	-7.72126	1.15185e-14	9.3514e-14
lipG	210.481	-2.28694	0.290402	-7.8751	3.40472e-15	2.87085e-14
lipV	530.774	3.9002	0.232547	16.7717	3.93342e-63	2.43819e-61
lipX	1221.48	5.36742	0.27995	19.1728	6.24702e-82	5.84798e-80
lppF	5.76975	-3.10722	1.39201	-2.23217	0.0256035	0.0468275
lppK	79.7368	2.68207	0.391668	6.8478	7.49954e-12	4.81124e-11
lppU	210.346	2.0721	0.266001	7.78982	6.71023e-15	5.54592e-14
lpqS	633.085	3.27348	0.300817	10.882	1.405e-27	2.61981e-26	Yes
lprK	805.159	-2.0205	0.197592	-10.2256	1.52258e-24	2.47663e-23
lprM	69.0065	2.8571	0.361262	7.90867	2.60157e-15	2.21811e-14	Yes
lsr2	270.24	2.3472	0.268379	8.74583	2.21374e-18	2.42349e-17
mazE3	408.059	2.19454	0.222053	9.88297	4.93501e-23	7.37358e-22
mazE6	195.311	3.40871	0.259661	13.1275	2.29038e-39	7.05099e-38	Yes
mazF4	57.324	2.95112	0.360451	8.1873	2.67151e-16	2.48061e-15
mazF6	341.601	2.71987	0.226821	11.9912	3.94901e-33	9.95281e-32
mazF7	143.733	2.14525	0.276419	7.76087	8.43507e-15	6.93399e-14
mbtC	233.83	-2.84343	0.347627	-8.17955	2.84912e-16	2.63486e-15
mbtD	277.074	-2.06516	0.33207	-6.21905	5.00169e-10	2.73454e-09
mca	621.459	2.12902	0.232177	9.16979	4.73946e-20	5.73613e-19
mce1A	505.268	-2.03127	0.227358	-8.93424	4.09986e-19	4.70152e-18
mce1B	356.672	-2.64144	0.231567	-11.4068	3.86721e-30	8.25066e-29
mce1D	1018.19	-2.12414	0.178976	-11.8682	1.73062e-32	4.22253e-31
mce1F	1941.92	-2.14126	0.178889	-11.9698	5.11625e-33	1.27545e-31
mce2R	490.918	2.20122	0.23324	9.43758	3.81472e-21	4.97106e-20
mce3A	61.0803	2.89703	0.356753	8.12056	4.6402e-16	4.18165e-15
mce3B	79.8831	3.39753	0.401533	8.46139	2.6422e-17	2.62333e-16
mce3C	122.534	4.03213	0.39692	10.1586	3.03526e-24	4.75179e-23
mce3D	62.9522	3.17155	0.385759	8.22158	2.00844e-16	1.87631e-15
mce3F	62.3283	2.64565	0.380124	6.95995	3.40388e-12	2.24012e-11
mce3R	163.126	2.45112	0.270698	9.05483	1.36778e-19	1.62539e-18
mmpL10	864.561	-3.34652	0.20774	-16.1092	2.19967e-58	1.23047e-56
mmpL5	25123.7	3.61062	0.186239	19.387	9.9358e-84	9.69692e-82
mmpL7	7686.91	-2.31543	0.237361	-9.75489	1.758e-22	2.53583e-21	Yes
mmpL8	928.276	-2.20042	0.198548	-11.0826	1.52454e-28	2.98848e-27
mmpS5	6360.12	4.09763	0.188906	21.6913	2.47804e-104	3.78893e-102
mmsA	2246.51	2.49144	0.221987	11.2233	3.13252e-29	6.3579e-28
moaC2	1550.42	2.36376	0.24082	9.81547	9.65877e-23	1.41098e-21
modB	35.9397	-3.18075	0.576921	-5.51332	3.52132e-08	1.56515e-07
mog	829.203	2.11748	0.214914	9.85268	6.6737e-23	9.87493e-22
mpt63	379.211	2.63181	0.296916	8.86382	7.73181e-19	8.71396e-18
MtCM	45.1974	-2.26502	0.455391	-4.97379	6.56573e-07	2.50141e-06
murE	15501.2	3.37045	0.207293	16.2593	1.91783e-59	1.09963e-57
murF	7779.91	3.47395	0.241299	14.3969	5.41207e-47	2.03485e-45
murX	4441.48	2.84833	0.220902	12.8941	4.86013e-38	1.41996e-36
mutT1	177.79	-2.24597	0.263299	-8.5301	1.46222e-17	1.5005e-16	Yes
mycP3	70862.8	4.68076	0.231652	20.206	8.66299e-91	9.46122e-89
nadR	119.417	2.57799	0.275175	9.36855	7.3535e-21	9.42192e-20
ncRv0180	14.812	3.16054	0.750084	4.21358	2.51356e-05	7.89705e-05	Yes
ncRv0279A	53.3819	2.51157	0.379616	6.61607	3.68865e-11	2.22045e-10
ncRv0280c	25.5365	2.09641	0.560536	3.74001	0.000184016	0.00051312	Yes
ncRv0284c	62.9391	2.77866	0.393101	7.06857	1.56535e-12	1.05592e-11	Yes
ncRv0412B	19.2685	2.07398	0.570353	3.63631	0.000276573	0.000746697
ncRv0441	64.5711	2.27927	0.385237	5.91652	3.28819e-09	1.62707e-08
ncRv0632	9.76551	2.36233	0.894675	2.64044	0.00827996	0.0169706	Yes
ncRv0635c	23.1281	3.94877	0.64514	6.1208	9.31084e-10	4.93173e-09	Yes
ncRv0757c	39.2335	2.2765	0.450882	5.04898	4.44174e-07	1.7281e-06
ncRv0918c	13.9381	2.78806	0.700042	3.98271	6.81349e-05	0.000201972	Yes
ncRv0935c	35.8427	2.36396	0.424854	5.56416	2.63419e-08	1.19398e-07
ncRv0959c	4.08071	2.76094	1.24737	2.21341	0.0268693	0.0488311
ncRv10071c	6.24071	2.2784	0.971032	2.34637	0.0189574	0.0356968	Yes
ncRv10150	4.07505	4.5404	1.50689	3.01309	0.00258601	0.00581187	Yes
ncRv10186c	696.923	3.3926	0.235791	14.3882	6.13864e-47	2.28926e-45
ncRv10277c	392.855	2.14921	0.220167	9.76171	1.64362e-22	2.38586e-21
ncRv10666	93.0404	2.29847	0.386386	5.94864	2.70375e-09	1.35394e-08	Yes
ncRv11077c	13.3557	2.59138	0.669058	3.87318	0.000107426	0.000309719	Yes
ncRv11264c	59.379	2.83815	0.439193	6.46219	1.03199e-10	5.93945e-10	Yes
ncRv1162c	577.567	2.37239	0.324602	7.30861	2.69911e-13	1.92548e-12
ncRv11706	290.046	2.75159	0.269229	10.2202	1.60926e-24	2.59006e-23	Yes
ncRv11733	1767.27	2.26267	0.212326	10.6566	1.62445e-26	2.91068e-25
ncRv11803	24.7167	3.60211	0.582645	6.18234	6.31577e-10	3.41632e-09	Yes
ncRv11963c	16.0177	3.91802	0.746043	5.25173	1.50675e-07	6.24908e-07	Yes
ncRv12220	59.2778	-2.71741	0.431485	-6.2978	3.019e-10	1.67451e-09	Yes
ncRv12351	21.1866	2.44433	0.558514	4.37648	1.20612e-05	3.96877e-05
ncRv1250c	49.1568	3.16725	0.450653	7.02813	2.0932e-12	1.39964e-11	Yes
ncRv12985c	73.6195	-2.26602	0.412683	-5.49094	3.99791e-08	1.76161e-07
ncRv13060	17.4246	2.6608	0.659323	4.03565	5.44511e-05	0.000164212
ncRv13197c	47.6908	2.44957	0.431893	5.6717	1.41387e-08	6.60428e-08	Yes
ncRv13573	34.7112	3.02723	0.493805	6.13042	8.76476e-10	4.66403e-09
ncRv13651	11.1475	-2.73676	0.942071	-2.90504	0.00367201	0.00800928
ncRv13661	1535.85	2.56355	0.20408	12.5615	3.43811e-36	9.73495e-35
ncRv1420c	12.3598	2.44816	0.801563	3.05423	0.00225638	0.00515183	Yes
ncRv1488c	40.7318	2.15961	0.416906	5.18009	2.21779e-07	8.97883e-07
ncRv1543c	10.2595	2.33845	0.833382	2.80597	0.00501654	0.0106928	Yes
ncRv1551c	12.3827	3.39865	0.814066	4.17491	2.98101e-05	9.27044e-05
ncRv1640B	10.3739	3.05361	0.921757	3.31281	0.000923633	0.00226441	Yes
ncRv1666	7.22942	2.55374	0.979298	2.60773	0.00911456	0.0185568	Yes
ncRv1812	61.0611	2.22244	0.365789	6.07576	1.23405e-09	6.44711e-09	Yes
ncRv1954	150.036	5.59507	0.358449	15.6091	6.30797e-55	3.07816e-53	Yes
ncRv2036c	32.1993	3.50796	1.16884	3.00123	0.00268893	0.0060284
ncRv2151	224.544	5.56759	0.308648	18.0387	9.68757e-73	7.79594e-71
ncRv2430	12.0662	2.0178	0.809901	2.49141	0.0127235	0.0250485	Yes
ncRv2625	56.057	3.0669	0.403893	7.59335	3.11738e-14	2.44435e-13
ncRv2659	285.468	3.83697	0.252435	15.1998	3.54625e-52	1.59477e-50	Yes
ncRv2823	5.69118	2.66614	1.13032	2.35874	0.0183372	0.0347717
ncRv2847	11.469	3.06371	0.811523	3.77527	0.000159837	0.000449799
ncRv3063c	5.35187	4.15154	1.27516	3.2557	0.00113114	0.00272938	Yes
ncRv3205	56.4183	2.36356	0.399858	5.91101	3.40009e-09	1.68063e-08	Yes
ncRv3215c	10.9429	2.83002	0.885335	3.19656	0.00139078	0.0032986	Yes
ncRv3288	101.165	3.72943	0.356292	10.4673	1.22018e-25	2.08065e-24
ncRv3543	7.5602	2.20775	0.967331	2.28231	0.0224708	0.0415452	Yes
ncRv3555	22.2302	2.78703	0.62167	4.48313	7.35562e-06	2.49005e-05	Yes
ncRv3662	1221.24	2.11164	0.243551	8.67023	4.31248e-18	4.60031e-17
ncRv3784c	6.25799	2.59104	1.07088	2.41955	0.0155399	0.0300606	Yes
ncRv3803	32.8585	3.26781	0.529316	6.17364	6.67342e-10	3.59284e-09	Yes
ncRvnr01c	20.3492	2.74242	0.619273	4.42846	9.49094e-06	3.16158e-05	Yes
nicT	220.969	-2.58616	0.285894	-9.04587	1.48482e-19	1.75992e-18
nrdB	8080.97	4.36847	0.178563	24.4646	3.51951e-132	8.96889e-130
nrdZ	9875.33	2.22669	0.218405	10.1952	2.08281e-24	3.32887e-23
nuoA	245.86	-2.66377	0.254817	-10.4537	1.40983e-25	2.3863e-24
nuoB	206.176	-2.03128	0.264541	-7.67851	1.6095e-14	1.28844e-13
nuoC	374.156	-2.25898	0.233438	-9.677	3.77632e-22	5.31349e-21
nuoF	631.824	-2.12889	0.231828	-9.18307	4.1897e-20	5.12484e-19
nuoH	1015.85	-2.46882	0.244694	-10.0894	6.1533e-24	9.50343e-23	Yes
nuoI	388.753	-2.0029	0.303696	-6.59507	4.25066e-11	2.54208e-10
nuoJ	473.539	-2.00973	0.226405	-8.8767	6.88708e-19	7.80025e-18	Yes
nuoK	59.8391	-2.09254	0.400144	-5.22947	1.69998e-07	6.99354e-07	Yes
nuoL	1738.89	-2.92666	0.243764	-12.0061	3.29946e-33	8.36167e-32	Yes
nuoM	1747.3	-3.04749	0.262806	-11.596	4.31872e-31	1.0005e-29	Yes
nuoN	834.562	-3.19569	0.274408	-11.6458	2.41182e-31	5.70259e-30	Yes
oplA	724.247	2.38029	0.215396	11.0508	2.1734e-28	4.20649e-27
oppC	63.7582	-2.41701	0.396954	-6.0889	1.13691e-09	5.96684e-09
papA3	980.664	-3.52943	0.208777	-16.9052	4.11814e-64	2.6236e-62
papA4	9.37748	2.71401	1.03402	2.62471	0.00867225	0.0177192	Yes
parD1	52.886	2.62371	0.401193	6.53978	6.16094e-11	3.61384e-10
parE1	79.0061	2.90816	0.368847	7.88446	3.15896e-15	2.67346e-14
PE_PGRS10	1701.98	3.50295	0.237538	14.7469	3.22215e-49	1.33153e-47
PE_PGRS11	1887.93	5.72057	0.200908	28.4736	2.48794e-178	2.28244e-175
PE_PGRS14	2678.44	2.98924	0.212987	14.0348	9.54276e-45	3.39323e-43
PE_PGRS15	7133.28	3.21329	0.225381	14.2571	4.04687e-46	1.48504e-44
PE_PGRS16	348.131	2.31627	0.210949	10.9803	4.75539e-28	9.05102e-27
PE_PGRS2	67.307	3.14841	0.359153	8.76619	1.84815e-18	2.03297e-17	Yes
PE_PGRS20	15.7587	-2.50565	0.753857	-3.32377	0.000888099	0.00218196
PE_PGRS33	989.866	2.05143	0.193259	10.6149	2.54016e-26	4.49873e-25
PE_PGRS39	556.414	2.24506	0.206389	10.8778	1.47006e-27	2.73002e-26
PE_PGRS4	402.307	2.41658	0.24392	9.90727	3.87092e-23	5.80259e-22
PE_PGRS44	703.126	-3.45661	0.26366	-13.1101	2.88207e-39	8.69741e-38
PE_PGRS46	107.294	3.33759	0.321875	10.3692	3.42377e-25	5.73169e-24	Yes
PE_PGRS50	18.8701	2.18541	0.556833	3.92472	8.68315e-05	0.000254177	Yes
PE_PGRS51	484.901	2.77775	0.202497	13.7175	7.97617e-43	2.65121e-41
PE_PGRS53	698.413	2.63169	0.204466	12.8711	6.54967e-38	1.88952e-36
PE23	235.624	-2.42183	0.298231	-8.12067	4.63628e-16	4.18165e-15
PE32	5.34941	2.91879	1.0967	2.66143	0.00778084	0.0160048	Yes
PE5	4708.43	4.93227	0.204587	24.1084	2.03891e-128	4.92235e-126
PE8	43.1596	3.46814	0.441482	7.85568	3.9761e-15	3.34036e-14	Yes
pepR	1168.9	-2.16149	0.200453	-10.783	4.141e-27	7.62842e-26	Yes
pgk	879.898	-3.31716	0.205184	-16.1668	8.65381e-59	4.90062e-57
phoP	1638.2	2.70531	0.190934	14.1688	1.42848e-45	5.15942e-44
phoR	2077.77	2.76508	0.176696	15.6489	3.38244e-55	1.66831e-53
pitA	1980.63	-2.28727	0.207981	-10.9975	3.92779e-28	7.5384e-27
pknA	2734.43	2.03075	0.233161	8.70966	3.04799e-18	3.28196e-17
pknG	7383.86	3.72438	0.164696	22.6136	3.18152e-113	5.83746e-111
pknK	3050.77	4.08209	0.216557	18.85	2.94e-79	2.59342e-77
pks15	224.399	-2.97845	0.263328	-11.3108	1.16022e-29	2.41906e-28
pmmB	239.446	-3.21216	0.300141	-10.7022	9.94196e-27	1.80967e-25
pncB2	291.797	2.60291	0.26668	9.76044	1.6644e-22	2.40839e-21
PPE15	60.2075	2.40476	0.39537	6.0823	1.18472e-09	6.20356e-09	Yes
PPE16	113.018	2.09536	0.274123	7.64386	2.10808e-14	1.67587e-13
PPE17	1674.9	4.71712	0.272791	17.292	5.39981e-67	3.5897e-65
PPE18	1147.12	-2.15247	0.246646	-8.72696	2.6162e-18	2.85047e-17
PPE3	12103.9	3.69687	0.214327	17.2488	1.14325e-66	7.49154e-65
PPE32	108.937	2.31023	0.278102	8.30713	9.80454e-17	9.36947e-16	Yes
PPE33	234.752	2.17184	0.242102	8.97078	2.94425e-19	3.41906e-18	Yes
PPE4	32487.4	4.90735	0.199026	24.6568	3.11149e-134	8.92024e-132
PPE55	7682	2.31589	0.209659	11.046	2.29285e-28	4.41903e-27
PPE58	89.5534	-2.31933	0.365734	-6.34156	2.27449e-10	1.27078e-09
pptT	205.701	-2.14429	0.290357	-7.38499	1.52463e-13	1.10656e-12
priA	276.98	-2.39509	0.265307	-9.02761	1.75457e-19	2.05311e-18
proV	500.553	-2.05958	0.277049	-7.43398	1.05377e-13	7.79803e-13	Yes
proW	319.455	-2.49615	0.306191	-8.15225	3.57226e-16	3.27065e-15	Yes
proZ	231.283	-2.93699	0.353334	-8.31221	9.39378e-17	9.01449e-16
pstA2	150.983	-3.32526	0.329196	-10.1012	5.45903e-24	8.45965e-23
pstB	311.149	-2.19588	0.245986	-8.92686	4.38283e-19	4.98859e-18
pstC1	249.279	-3.18394	0.302938	-10.5102	7.75317e-26	1.33198e-24
recB	111.37	-2.13835	0.339747	-6.29394	3.09501e-10	1.71252e-09
relF	76.5016	2.87489	0.348591	8.24717	1.6219e-16	1.5308e-15
relG	17.5222	2.46322	0.637981	3.86096	0.000112942	0.000324601
relJ	8.23436	3.42913	0.898113	3.81815	0.000134457	0.000381182	Yes
relK	15.5488	4.46353	0.78466	5.68849	1.28171e-08	6.0176e-08	Yes
ribA1	165.567	2.37301	0.306233	7.74904	9.25914e-15	7.57071e-14
rmlC	180.545	-2.2623	0.28235	-8.01241	1.12481e-15	9.75331e-15	Yes
rnpB	99060.8	3.99073	0.248078	16.0866	3.1671e-58	1.7503e-56	Yes
rocE	491.618	2.4231	0.21228	11.4146	3.53369e-30	7.57432e-29
rpmB2	47.4228	3.19242	1.27215	2.50947	0.0120912	0.0239681
rpmC	14.1125	-2.03663	0.751219	-2.7111	0.00670597	0.0139503
rpmG1	4.82984	3.77211	1.37372	2.7459	0.00603452	0.0126916
rrf	19251.9	2.9729	0.242168	12.2762	1.21597e-34	3.28097e-33
rrl	2.83241e+06	2.97114	0.188306	15.7783	4.39182e-56	2.1897e-54	Yes
rrs	117380	4.3098	0.715348	6.02477	1.69354e-09	8.67962e-09	Yes
ruvA	79.7854	-2.00018	0.384963	-5.19577	2.03869e-07	8.30504e-07
ruvB	186.798	-2.41035	0.304574	-7.91385	2.49547e-15	2.1316e-14
Rv0039c	56.2744	-2.01422	0.44067	-4.57081	4.85834e-06	1.6781e-05
Rv0063a	113.182	2.6959	0.2914	9.25157	2.21213e-20	2.76487e-19
Rv0064	11745	3.41918	0.186827	18.3013	8.07482e-75	6.7344e-73
Rv0074	240.111	-2.39226	0.245842	-9.73088	2.22661e-22	3.18176e-21
Rv0075	215.006	-2.11321	0.269824	-7.83179	4.80972e-15	4.01861e-14
Rv0106	463.658	2.60319	0.216645	12.0159	2.93086e-33	7.46881e-32
Rv0122	129.006	5.87668	0.811097	7.24535	4.31322e-13	3.05792e-12	Yes
Rv0123	264.815	4.98684	0.286208	17.4238	5.44016e-68	3.78091e-66
Rv0139	169.356	-2.02241	0.271308	-7.45431	9.03401e-14	6.72711e-13
Rv0140	461.204	2.86024	0.191521	14.9344	1.96906e-50	8.44118e-49	Yes
Rv0176	688.102	-2.40268	0.261606	-9.18436	4.13988e-20	5.07745e-19	Yes
Rv0177	374.786	-2.2471	0.233189	-9.63638	5.61318e-22	7.77874e-21
Rv0188	7416.57	4.86727	0.208873	23.3026	4.17666e-120	9.12302e-118
Rv0221	581.841	-2.08075	0.2017	-10.3161	5.96229e-25	9.90906e-24
Rv0232	3999.61	3.36772	0.185923	18.1135	2.49408e-73	2.04292e-71
Rv0250c	1330.55	2.34567	0.178095	13.1709	1.2904e-39	4.05414e-38
Rv0268c	354.496	2.49176	0.202534	12.3029	8.74006e-35	2.37223e-33
Rv0272c	815.718	2.36411	0.212256	11.138	8.19431e-29	1.63423e-27
Rv0273c	418.688	2.60992	0.224979	11.6007	4.08705e-31	9.5164e-30
Rv0274	477.491	3.08485	0.22746	13.5622	6.71278e-42	2.19939e-40
Rv0275c	1860.02	4.17003	0.175802	23.72	2.23975e-124	5.13686e-122
Rv0276	3803.92	4.19547	0.1917	21.8856	3.56153e-106	5.63335e-104
Rv0278c	144.503	3.26769	0.293184	11.1455	7.53041e-29	1.50838e-27	Yes
Rv0281	4393.83	3.02407	0.196124	15.4192	1.21641e-53	5.75222e-52
Rv0313	482.447	2.14245	0.191452	11.1905	4.53739e-29	9.12851e-28
Rv0320	18.0291	-2.15383	0.676288	-3.18479	0.00144861	0.0034181
Rv0347	140.417	2.40258	0.26675	9.00684	2.12078e-19	2.46904e-18	Yes
Rv0348	109.474	3.11886	0.313871	9.93675	2.88078e-23	4.34676e-22
Rv0356c	24.1981	-2.15979	0.589475	-3.66391	0.00024839	0.000678193
Rv0380c	51.8523	-2.27503	0.438207	-5.19167	2.08414e-07	8.47513e-07
Rv0397	3.9447	3.10495	1.35471	2.29196	0.0219078	0.040645	Yes
Rv0412c	3953.31	3.35499	0.165036	20.3289	7.14194e-92	8.19002e-90
Rv0434	137.699	-2.35489	0.293658	-8.01916	1.06467e-15	9.24933e-15
Rv0446c	47.5508	-2.5413	0.479944	-5.29499	1.19023e-07	4.99503e-07
Rv0494	8.04401	2.45721	0.884617	2.77771	0.00547441	0.0115773	Yes
Rv0508	67.6846	-2.20965	0.387888	-5.69662	1.22207e-08	5.76121e-08	Yes
Rv0513	646.152	-2.14352	0.271893	-7.88369	3.17861e-15	2.68513e-14	Yes
Rv0514	148.944	-3.63059	0.373008	-9.73328	2.17459e-22	3.11714e-21	Yes
Rv0525	425.319	-2.43611	0.251896	-9.6711	4.00044e-22	5.61162e-21	Yes
Rv0526	642.52	-2.58263	0.246852	-10.4622	1.28766e-25	2.1876e-24	Yes
Rv0528	2398.6	-2.6767	0.25525	-10.4866	9.95705e-26	1.70422e-24	Yes
Rv0541c	316.03	-2.3288	0.26248	-8.8723	7.16512e-19	8.09517e-18
Rv0544c	60.6101	-2.6534	0.445132	-5.96093	2.50814e-09	1.25873e-08
Rv0556	172.269	-2.30489	0.310049	-7.43395	1.05402e-13	7.79803e-13
Rv0572c	883.166	3.18171	0.627639	5.06933	3.99228e-07	1.56652e-06
Rv0574c	842.829	2.60484	0.227661	11.4418	2.58565e-30	5.64781e-29
Rv0603	4.60569	4.12127	1.37956	2.98737	0.00281388	0.00628091	Yes
Rv0612	70.1181	2.0557	0.341123	6.02629	1.67769e-09	8.608e-09	Yes
Rv0615	270.365	2.77425	0.278164	9.97345	1.9919e-23	3.02544e-22
Rv0628c	1978.77	2.36411	0.175862	13.443	3.38458e-41	1.09331e-39
Rv0648	630.4	3.591	0.244864	14.6652	1.07628e-48	4.40795e-47
Rv0650	31.1108	3.44595	0.526735	6.54209	6.06636e-11	3.56292e-10
Rv0654	671.704	2.53249	0.225039	11.2536	2.22409e-29	4.57484e-28
Rv0678	6114.26	5.45262	0.198479	27.472	3.7924e-166	2.4851e-163
Rv0695	755.97	-2.1554	0.263339	-8.18487	2.72587e-16	2.52597e-15
Rv0696	482.679	-2.98547	0.280464	-10.6448	1.84465e-26	3.27962e-25
Rv0697	82.0478	-3.57262	0.458524	-7.79156	6.61865e-15	5.4801e-14
Rv0699	10.5787	-3.02468	1.00097	-3.02174	0.00251324	0.00566776
Rv0750	90.7747	2.32054	0.307613	7.54369	4.56843e-14	3.51012e-13
Rv0760c	148.184	2.13908	0.322512	6.63254	3.29958e-11	1.99673e-10
Rv0762c	348.48	3.94215	0.249302	15.8127	2.5423e-56	1.29573e-54
Rv0763c	22.3272	4.28766	0.665768	6.44017	1.19341e-10	6.85126e-10
Rv0765c	700.022	5.02085	0.205032	24.4881	1.97613e-132	5.33205e-130
Rv0767c	425.265	5.69997	0.273672	20.8278	2.42454e-96	3.08926e-94	Yes
Rv0790c	651.841	2.20943	0.275509	8.01945	1.06224e-15	9.24569e-15
Rv0791c	1376.56	2.45377	0.258815	9.48078	2.52399e-21	3.33646e-20
Rv0810c	1005.75	3.03059	0.20813	14.5611	4.96861e-48	1.96474e-46
Rv0811c	907.363	2.03648	0.176434	11.5424	8.06314e-31	1.82195e-29
Rv0817c	26.0251	-2.06244	0.564842	-3.65136	0.000260857	0.000710084
Rv0836c	61.6023	4.42045	0.445319	9.92647	3.19361e-23	4.80297e-22	Yes
Rv0837c	143	3.91001	0.337441	11.5872	4.78304e-31	1.09699e-29	Yes
Rv0841	9.76637	2.35985	0.788726	2.99198	0.00277174	0.00619589	Yes
Rv0849	108.611	2.27306	0.39244	5.79211	6.95079e-09	3.33159e-08	Yes
Rv0863	1011.3	2.17847	0.206364	10.5565	4.74175e-26	8.23879e-25
Rv0874c	1584.04	4.32217	0.191349	22.588	5.69109e-113	1.00404e-110
Rv0893c	35.1556	-2.85001	0.572473	-4.97842	6.41044e-07	2.44428e-06
Rv0895	16.7879	-2.37214	0.71718	-3.3076	0.000941007	0.00229963
Rv0897c	1943.94	2.60564	0.177682	14.6646	1.08621e-48	4.40925e-47
Rv0898c	321.341	2.68265	0.231825	11.5719	5.72212e-31	1.30584e-29
Rv0907	319.452	-2.4717	0.226641	-10.9058	1.08153e-27	2.03319e-26
Rv0918	37.8434	2.76945	0.458453	6.04086	1.53295e-09	7.91852e-09
Rv0919	56.058	3.32275	0.440731	7.53918	4.72918e-14	3.61546e-13
Rv0968	13624.1	6.82998	0.19379	35.2443	4.19757e-272	6.41809e-269
Rv0970	3985.85	5.63889	0.224572	25.1095	3.91657e-139	1.38195e-136
Rv0990c	309.698	4.56357	0.270738	16.856	9.47718e-64	5.95504e-62	Yes
Rv0991c	1235.68	4.63827	0.234182	19.8063	2.6276e-87	2.62017e-85	Yes
Rv0996	1929.77	3.12217	0.18919	16.5028	3.50212e-61	2.08626e-59
Rv1075c	203.238	2.45996	0.241917	10.1686	2.73731e-24	4.32967e-23
Rv1084	1150.02	2.45561	0.216265	11.3546	7.0363e-30	1.48053e-28
Rv1097c	179.896	-2.84813	0.279612	-10.186	2.28941e-24	3.63384e-23
Rv1128c	53.7156	-2.27653	0.427681	-5.32295	1.02096e-07	4.34027e-07
Rv1129c	124.139	-2.23239	0.332539	-6.71317	1.90446e-11	1.17892e-10
Rv1152	334.908	2.02818	0.213918	9.48112	2.51564e-21	3.33646e-20
Rv1188	61.8318	-2.0674	0.417318	-4.95401	7.27012e-07	2.75832e-06
Rv1199c	2.29803	5.56145	1.9153	2.90369	0.00368789	0.0080401	Yes
Rv1216c	443.098	4.14809	0.248739	16.6765	1.94208e-62	1.18777e-60
Rv1217c	1304.5	3.59834	0.272405	13.2095	7.73185e-40	2.44593e-38
Rv1218c	743.871	4.27422	0.288491	14.8158	1.15814e-49	4.87373e-48
Rv1219c	380.901	4.29952	0.246783	17.4223	5.59284e-68	3.82901e-66
Rv1255c	189.607	2.74358	0.240318	11.4165	3.46075e-30	7.4528e-29
Rv1265	2060.32	2.64258	0.183481	14.4025	4.99019e-47	1.89174e-45
Rv1273c	120.115	-2.34609	0.331327	-7.08089	1.43231e-12	9.73333e-12	Yes
Rv1286	1928.84	2.51488	0.169875	14.8043	1.37421e-49	5.73046e-48
Rv1319c	133.36	-2.26579	0.306145	-7.40101	1.35148e-13	9.84006e-13
Rv1360	393.286	-2.15516	0.24722	-8.71758	2.84212e-18	3.07472e-17
Rv1403c	565.883	2.45819	0.216939	11.3312	9.18888e-30	1.92463e-28
Rv1405c	9661.01	2.55018	0.234088	10.8941	1.22954e-27	2.302e-26
Rv1417	138.112	-2.01289	0.308214	-6.5308	6.54197e-11	3.82268e-10
Rv1434	15.3265	3.86208	0.743577	5.19392	2.05907e-07	8.38063e-07	Yes
Rv1457c	89.3056	-2.09406	0.373104	-5.61254	1.9938e-08	9.18228e-08
Rv1474c	256.931	-2.09089	0.251569	-8.31139	9.45837e-17	9.05753e-16	Yes
Rv1545	59.7448	-2.16988	0.394566	-5.49942	3.81048e-08	1.68226e-07
Rv1565c	745.025	-2.04644	0.221953	-9.22015	2.96684e-20	3.66816e-19
Rv1571	44.8364	-3.80398	0.609102	-6.24522	4.23203e-10	2.32483e-09
Rv1573	9.36828	-4.79823	1.3785	-3.48076	0.000499995	0.00128558
Rv1576c	4345.54	3.26497	0.206393	15.8192	2.29448e-56	1.18256e-54
Rv1577c	2223.67	3.12366	0.206002	15.1633	6.19026e-52	2.75677e-50
Rv1578c	505.617	2.93175	0.229187	12.7919	1.81901e-37	5.1825e-36
Rv1579c	96.4777	3.09336	0.323874	9.55112	1.28303e-21	1.7412e-20
Rv1580c	70.4935	3.70378	0.3991	9.28034	1.68942e-20	2.12311e-19
Rv1581c	190.001	3.77769	0.263161	14.3551	9.90078e-47	3.66249e-45
Rv1582c	467.388	2.99571	0.317196	9.44435	3.57632e-21	4.70045e-20
Rv1583c	103.58	2.75193	0.283773	9.69766	3.08492e-22	4.36745e-21
Rv1584c	222.5	2.89694	0.234055	12.3772	3.47397e-35	9.59947e-34
Rv1585c	722.103	3.93414	0.225395	17.4544	3.18799e-68	2.24974e-66
Rv1586c	3123.96	4.51011	0.176773	25.5136	1.39222e-143	5.80558e-141
Rv1670	270.321	3.75641	0.246251	15.2544	1.53939e-52	7.0612e-51
Rv1671	140.73	3.84831	0.324007	11.8772	1.55428e-32	3.81256e-31
Rv1678	314.776	-2.04589	0.270628	-7.55978	4.03761e-14	3.13376e-13
Rv1726	51.8074	4.03359	0.47449	8.50089	1.88144e-17	1.90512e-16	Yes
Rv1727	21.5687	2.66704	0.557001	4.78821	1.68274e-06	6.15529e-06
Rv1751	428.843	-2.26628	0.206112	-10.9953	4.02377e-28	7.69042e-27
Rv1752	32.1279	-2.1143	0.516958	-4.08989	4.31578e-05	0.000131363
Rv1760	206.82	3.08948	0.268436	11.5092	1.18598e-30	2.65369e-29	Yes
Rv1776c	61.9081	2.73225	0.356956	7.6543	1.94361e-14	1.55049e-13
Rv1812c	4867.26	2.86404	0.240631	11.9022	1.15242e-32	2.85739e-31
Rv1813c	17199.6	3.23987	0.201929	16.0446	6.23392e-58	3.40417e-56
Rv1816	257.407	-2.15831	0.266175	-8.1086	5.12057e-16	4.57857e-15	Yes
Rv1817	321.383	2.07023	0.217897	9.50092	2.08036e-21	2.77401e-20
Rv1861	84.3981	2.36993	0.329745	7.18717	6.61497e-13	4.60438e-12	Yes
Rv1890c	28.8084	2.03471	0.550535	3.69588	0.000219126	0.000602598
Rv1894c	1895.62	2.6235	0.165025	15.8976	6.58211e-57	3.55202e-55
Rv1895	223.486	3.93008	0.272451	14.4249	3.60821e-47	1.39083e-45	Yes
Rv1927	1267.67	-3.5799	0.245738	-14.5679	4.49238e-48	1.79187e-46	Yes
Rv1930c	13.4142	2.8791	0.789011	3.649	0.000263262	0.000715393
Rv1936	208.487	3.60836	0.2638	13.6784	1.36687e-42	4.51067e-41	Yes
Rv1937	509.546	3.27232	0.223297	14.6545	1.25991e-48	5.06947e-47
Rv1939	69.0307	3.33479	0.354396	9.40978	4.97153e-21	6.42378e-20
Rv1945	93.7823	2.16571	0.333521	6.49348	8.38743e-11	4.85159e-10
Rv1948c	16.7081	2.04479	0.620623	3.29474	0.000985119	0.00240231
Rv1954c	33.0568	4.55238	0.575907	7.90471	2.68555e-15	2.28545e-14	Yes
Rv1957	1007.51	5.20496	0.203806	25.5387	7.32468e-144	3.35983e-141
Rv1958c	52.0357	2.75634	0.467915	5.89068	3.84607e-09	1.89494e-08
Rv1961	23.3213	2.5485	0.659041	3.86698	0.00011019	0.000316891	Yes
Rv1985c	315.79	3.67723	0.257988	14.2535	4.26233e-46	1.55169e-44
Rv1989c	114.296	2.05171	0.312485	6.56579	5.17587e-11	3.07137e-10
Rv1990c	149.016	2.85957	0.377152	7.58202	3.40227e-14	2.65864e-13
Rv1993c	308.927	3.48303	0.330561	10.5367	5.85062e-26	1.0089e-24	Yes
Rv1995	20.502	2.73475	0.610434	4.48001	7.46384e-06	2.52297e-05	Yes
Rv1996	74945.7	3.64134	0.16057	22.6777	7.44545e-114	1.42301e-111
Rv1999c	13.3534	3.12868	0.759931	4.11705	3.83752e-05	0.000117508	Yes
Rv2011c	151.107	4.37902	0.359152	12.1926	3.40197e-34	9.02013e-33	Yes
Rv2012	59.8345	2.89278	0.383242	7.54819	4.41338e-14	3.40811e-13
Rv2016	164.808	2.86	0.29758	9.61085	7.19509e-22	9.91108e-21
Rv2017	269.541	2.51961	0.255125	9.87599	5.29082e-23	7.87954e-22
Rv2021c	126.088	2.80811	0.309599	9.07015	1.18855e-19	1.41608e-18	Yes
Rv2025c	714.15	4.72067	0.226699	20.8235	2.65129e-96	3.28689e-94	Yes
Rv2034	274.5	4.49349	0.296441	15.1581	6.69578e-52	2.95323e-50	Yes
Rv2035	232.775	4.4078	0.678603	6.49541	8.28091e-11	4.79602e-10	Yes
Rv2036	207.538	3.48378	0.249676	13.9532	3.00855e-44	1.03761e-42
Rv2050	337.61	2.53509	0.276126	9.18093	4.27381e-20	5.21382e-19	Yes
Rv2059	472.924	2.99079	0.223093	13.406	5.57293e-41	1.78763e-39
Rv2159c	28542.7	2.77024	0.197821	14.0038	1.47783e-44	5.17465e-43
Rv2169c	378.421	2.17111	0.285474	7.60528	2.84289e-14	2.24061e-13
Rv2189c	68.7051	-2.42666	0.417615	-5.81075	6.21918e-09	2.99029e-08
Rv2190c	609.988	-2.39783	0.208374	-11.5073	1.21161e-30	2.69789e-29
Rv2199c	196.474	-2.15415	0.258919	-8.31976	8.81383e-17	8.47569e-16
Rv2228c	118.772	-2.24035	0.301256	-7.43668	1.03246e-13	7.66329e-13
Rv2257c	96.8509	-3.29206	0.379952	-8.66442	4.53815e-18	4.81863e-17
Rv2258c	222.822	-2.599	0.254266	-10.2216	1.58753e-24	2.56692e-23
Rv2260	310.299	-2.2396	0.232113	-9.64877	4.97492e-22	6.93615e-21
Rv2264c	413.117	2.8695	0.212567	13.4993	1.57959e-41	5.13871e-40
Rv2273	7.64474	-4.49209	1.41154	-3.18241	0.00146053	0.0034409
Rv2275	104.99	-2.30124	0.348868	-6.5963	4.21535e-11	2.52756e-10
Rv2286c	61.8297	2.0747	0.400491	5.18041	2.214e-07	8.9714e-07
Rv2288	33.3735	-2.38607	0.538033	-4.4348	9.21571e-06	3.07436e-05
Rv2323c	882.034	2.53816	0.213561	11.885	1.41707e-32	3.49467e-31
Rv2324	187.456	3.7821	0.315791	11.9766	4.71321e-33	1.18139e-31
Rv2370c	101.477	2.3692	0.314454	7.53432	4.90883e-14	3.74033e-13	Yes
Rv2424c	31.0143	-2.73219	0.583739	-4.6805	2.8617e-06	1.01836e-05
Rv2425c	219.446	-2.57595	0.267314	-9.63643	5.6104e-22	7.77874e-21
Rv2434c	37.432	-2.86135	0.549937	-5.20306	1.96037e-07	8.01445e-07
Rv2455c	10434.1	2.432	0.187373	12.9795	1.6e-38	4.73496e-37
Rv2466c	230.092	3.11775	0.251663	12.3886	3.01251e-35	8.37478e-34	Yes
Rv2489c	5.48369	2.72684	1.10445	2.46897	0.0135503	0.0265507	Yes
Rv2499c	894.58	3.37794	0.213272	15.8386	1.6847e-56	8.88245e-55
Rv2516c	895.147	2.66967	0.184939	14.4354	3.09858e-47	1.2148e-45
Rv2517c	94.9796	3.39542	0.329087	10.3177	5.86141e-25	9.77684e-24	Yes
Rv2542	191.649	-3.43011	0.298271	-11.5	1.31903e-30	2.9229e-29
Rv2558	2629.66	2.77869	0.180336	15.4084	1.43714e-53	6.72668e-52
Rv2570	136.009	2.55221	0.276176	9.24124	2.43653e-20	3.02882e-19
Rv2585c	477.885	-2.03555	0.250289	-8.13278	4.19556e-16	3.83367e-15
Rv2616	115.102	-2.56874	0.315912	-8.13119	4.25091e-16	3.86884e-15
Rv2622	145.922	-3.91158	0.855635	-4.57155	4.84127e-06	1.67347e-05
Rv2624c	18540.7	4.46475	0.179469	24.8776	1.30035e-136	3.97647e-134
Rv2625c	40345.5	3.71635	0.178499	20.82	2.85257e-96	3.44335e-94
Rv2628	14800.7	3.47095	0.212783	16.3122	8.08564e-60	4.69479e-58
Rv2629	61722	3.66952	0.174865	20.9849	9.01464e-98	1.25304e-95
Rv2630	9340.39	3.37788	0.191926	17.5999	2.46664e-69	1.82492e-67
Rv2631	11372.1	3.46672	0.229964	15.075	2.36415e-51	1.0328e-49
Rv2632c	156.417	3.40899	0.362142	9.4134	4.80327e-21	6.2239e-20	Yes
Rv2633c	273.76	2.39972	0.671997	3.57104	0.000355572	0.000941147	Yes
Rv2635	3.55163	4.31754	1.64017	2.63238	0.00847891	0.0173628
Rv2638	216.262	2.53292	0.239608	10.5711	4.05602e-26	7.12833e-25
Rv2642	139.585	2.34045	0.280044	8.35745	6.40884e-17	6.20197e-16	Yes
Rv2653c	30.6408	3.10041	0.584104	5.30797	1.10852e-07	4.67353e-07
Rv2655c	64.0933	3.49553	0.365667	9.55931	1.18545e-21	1.61355e-20	Yes
Rv2657c	46.2357	2.00003	0.373032	5.36155	8.25116e-08	3.52731e-07
Rv2658c	180.217	5.43525	1.16704	4.65731	3.20367e-06	1.13302e-05
Rv2659c	1195.51	5.63267	0.220288	25.5696	3.32548e-144	1.69488e-141
Rv2662	46.4178	4.06269	0.485438	8.36912	5.8048e-17	5.62931e-16	Yes
Rv2663	53.4727	3.05638	0.394298	7.75143	9.08644e-15	7.44277e-14	Yes
Rv2664	210.031	2.32724	0.246462	9.44257	3.63751e-21	4.75363e-20
Rv2688c	579.322	2.36297	0.218557	10.8117	3.03123e-27	5.60655e-26
Rv2694c	640.029	3.35151	0.211432	15.8515	1.37365e-56	7.32668e-55	Yes
Rv2699c	205.906	3.33605	1.07424	3.10551	0.00189951	0.00439831	Yes
Rv2707	1070.73	2.07436	0.171171	12.1187	8.40941e-34	2.1917e-32
Rv2730	12.4946	2.33019	0.710991	3.27738	0.00104774	0.00253883	Yes
Rv2731	399.267	2.49218	0.206121	12.0908	1.18104e-33	3.06069e-32
Rv2739c	135.903	-2.12859	0.308475	-6.90037	5.18665e-12	3.36985e-11
Rv2743c	1448.97	2.5609	0.166379	15.3919	1.85362e-53	8.58842e-52
Rv2774c	3.07024	3.38001	1.44891	2.3328	0.0196589	0.0368514	Yes
Rv2781c	522.313	-2.34771	0.2093	-11.217	3.36632e-29	6.80234e-28
Rv2811	11.1294	-2.02881	0.915447	-2.2162	0.026678	0.0485604
Rv2857c	140.14	-2.12115	0.298828	-7.09824	1.26357e-12	8.62498e-12
Rv2912c	694.499	4.66664	0.234918	19.865	8.18174e-88	8.33992e-86
Rv2913c	2425.25	4.98666	0.226613	22.0051	2.5714e-107	4.21251e-105
Rv2949c	370.967	-2.4866	0.224963	-11.0534	2.11149e-28	4.10399e-27
Rv2951c	251.618	-2.28517	0.270056	-8.46183	2.63203e-17	2.62333e-16
Rv2957	188.715	-2.58273	0.301952	-8.55343	1.19479e-17	1.23157e-16	Yes
Rv2961	11.8541	2.23435	0.813872	2.74534	0.00604491	0.0127018	Yes
Rv2990c	4591.35	3.12145	0.189032	16.5128	2.96566e-61	1.78993e-59
Rv2993c	129.786	-2.23078	0.305812	-7.2946	2.99554e-13	2.13362e-12
Rv3030	148.319	-2.02417	0.283833	-7.13153	9.92628e-13	6.81615e-12
Rv3031	191.903	-2.55334	0.318208	-8.02415	1.02234e-15	8.91537e-15
Rv3032	123.007	-2.31909	0.320209	-7.24242	4.40734e-13	3.11982e-12
Rv3032A	10.931	-2.30864	0.856303	-2.69605	0.00701667	0.0145372
Rv3054c	49.1876	3.53285	0.432031	8.1773	2.90264e-16	2.67357e-15	Yes
Rv3072c	19.8991	-2.04342	0.709649	-2.87948	0.00398327	0.00864298
Rv3079c	368.258	3.35746	0.232645	14.4317	3.27155e-47	1.27175e-45
Rv3161c	1729.47	2.03237	0.197186	10.3069	6.56118e-25	1.0865e-23
Rv3167c	30.7229	2.17141	0.51197	4.2413	2.22234e-05	7.02541e-05	Yes
Rv3168	60.5638	3.07131	0.376582	8.15576	3.46989e-16	3.18328e-15
Rv3169	180.211	2.57421	0.25636	10.0414	1.00267e-23	1.54337e-22
Rv3179	31.5892	2.95252	0.56091	5.2638	1.41108e-07	5.87886e-07	Yes
Rv3180c	87.5977	2.13354	0.325692	6.55079	5.7232e-11	3.37434e-10
Rv3181c	24.0174	2.82813	0.660163	4.28399	1.83568e-05	5.89243e-05	Yes
Rv3188	149.831	3.53068	0.307871	11.468	1.90947e-30	4.19078e-29	Yes
Rv3189	209.657	4.71592	0.273615	17.2356	1.43489e-66	9.27018e-65	Yes
Rv3192	5.15521	3.24636	1.1913	2.72506	0.00642903	0.013429	Yes
Rv3202a	115.23	4.08342	0.308355	13.2426	4.9803e-40	1.58643e-38
Rv3334	1116.78	5.51883	0.632917	8.71968	2.78995e-18	3.03259e-17	Yes
Rv3335c	222.296	-2.32648	0.26633	-8.73532	2.4297e-18	2.65358e-17
Rv3361c	69.1757	-2.31338	0.387158	-5.9753	2.29665e-09	1.15766e-08
Rv3362c	84.556	-3.15248	0.435936	-7.23151	4.77642e-13	3.36551e-12
Rv3363c	36.5631	-2.8883	0.592026	-4.87867	1.06802e-06	3.99919e-06
Rv3364c	42.1832	-2.02865	0.472907	-4.28975	1.78871e-05	5.74565e-05
Rv3376	296.398	-2.73381	0.237891	-11.4919	1.44927e-30	3.19605e-29
Rv3402c	73.8186	-2.76079	0.483028	-5.71559	1.09325e-08	5.1805e-08
Rv3406	190.846	2.77958	0.25472	10.9123	1.00694e-27	1.90075e-26	Yes
Rv3463	68.5733	2.34616	0.443533	5.2897	1.22519e-07	5.13239e-07	Yes
Rv3485c	168.099	-2.84338	0.340953	-8.33951	7.45994e-17	7.20395e-16
Rv3492c	74.7415	-2.0518	0.374754	-5.47506	4.37359e-08	1.91977e-07
Rv3717	239.081	-2.52757	0.263803	-9.58129	9.58377e-22	1.31226e-20	Yes
Rv3762c	204.588	-2.3268	0.273697	-8.50136	1.87381e-17	1.90159e-16
Rv3833	150.697	4.0991	0.295911	13.8525	1.2285e-43	4.14346e-42	Yes
Rv3861	7.53731	-2.89593	1.16192	-2.49237	0.0126893	0.0249956
Rv3906c	107.069	-2.83549	0.344613	-8.22804	1.90308e-16	1.78882e-15
serB2	328.682	-2.25842	0.24017	-9.40344	5.28068e-21	6.80407e-20
serT	11.1606	3.41034	0.855606	3.98588	6.72309e-05	0.000199475	Yes
sigB	17507.6	3.27781	0.207477	15.7984	3.18987e-56	1.60791e-54
sORF_122	45.7224	3.18756	1.23465	2.58176	0.00982987	0.0199159	Yes
sORF_141	36.597	3.3448	0.557178	6.0031	1.93582e-09	9.86622e-09	Yes
sORF_142	94.7948	-3.55201	0.428236	-8.29451	1.09034e-16	1.03979e-15	Yes
sORF_143	8.91317	3.10196	0.887755	3.49416	0.000475555	0.00122756
sORF_149	89.9509	2.91618	0.34229	8.51961	1.60098e-17	1.63557e-16
sORF_169	47.0214	2.00646	0.398486	5.03521	4.77332e-07	1.85239e-06
sORF_170	6.95434	3.68544	1.08056	3.41069	0.000647988	0.00162511
sORF_194	11.228	2.2711	0.829322	2.73851	0.00617192	0.0129449	Yes
sORF_200	11200.7	3.88508	0.186481	20.8337	2.14254e-96	2.80795e-94
sORF_201	26.2419	2.67037	0.500207	5.33853	9.37046e-08	3.99464e-07
sORF_204	19.1079	2.42219	0.586079	4.13288	3.58249e-05	0.000110066	Yes
sORF_205	895.687	2.79753	0.261507	10.6977	1.04326e-26	1.89148e-25	Yes
sORF_206	7.86266	4.89708	1.1595	4.22345	2.40592e-05	7.56925e-05	Yes
sORF_224	27.5481	2.42597	0.512698	4.73178	2.22556e-06	8.02568e-06
sORF_233	2.76314	-4.0451	1.72362	-2.34686	0.0189323	0.0356789
sORF_253	32.2381	2.32088	0.455875	5.09104	3.56105e-07	1.40572e-06	Yes
sORF_275	36.2419	2.53666	0.439926	5.76611	8.11202e-09	3.87603e-08	Yes
sORF_287	6.96864	2.24674	0.894873	2.51068	0.0120498	0.0238964
sORF_29	6.07042	-3.18768	1.32616	-2.4037	0.01623	0.0312016
sORF_291	14.2024	-2.48978	0.834086	-2.98504	0.00283542	0.00632591
sORF_292	2.56195	4.69134	1.83207	2.56068	0.0104469	0.0210175	Yes
sORF_31	294.783	2.28451	0.239951	9.52074	1.71946e-21	2.31295e-20
sORF_34	30.4594	4.0287	0.585239	6.88387	5.82496e-12	3.76856e-11	Yes
sORF_37	22.2287	2.23606	0.582682	3.83752	0.000124283	0.000354309
sORF_49	101.473	2.32288	0.288333	8.05624	7.86758e-16	6.88714e-15
sORF_52	143.693	3.58303	1.03211	3.47157	0.000517426	0.0013252
sORF_53	140.773	2.4541	0.352042	6.97105	3.14579e-12	2.07324e-11
sORF_64	48.7007	2.66621	0.400866	6.65112	2.90874e-11	1.77426e-10
sORF_65	284.453	2.83927	0.244105	11.6314	2.85425e-31	6.67982e-30
sORF_97	10.6856	-2.69382	0.94118	-2.86217	0.00420753	0.00907379
ssr	250085	3.62545	0.23317	15.5485	1.62837e-54	7.86244e-53	Yes
tam	18.3164	2.093	0.70711	2.95993	0.00307705	0.0068087	Yes
tgs4	1856.08	2.09731	0.205187	10.2215	1.58929e-24	2.56692e-23
thrB	256.056	-2.68446	0.293288	-9.15298	5.53857e-20	6.66809e-19
tpi	502.142	-2.9605	0.225337	-13.1381	1.99238e-39	6.17503e-38
treZ	126.142	-2.13638	0.311133	-6.86646	6.58141e-12	4.22814e-11
trpA	437.155	-3.72142	0.268811	-13.844	1.38219e-43	4.62782e-42
trpB	532.803	-3.48229	0.24763	-14.0625	6.45742e-45	2.31408e-43
trpC	519.75	-2.87992	0.21986	-13.0989	3.34147e-39	1.00179e-37
truB	261.673	-2.01092	0.253971	-7.91791	2.41537e-15	2.06703e-14
trxA	80.1723	2.2098	0.35807	6.17141	6.76816e-10	3.63957e-09
trxB1	77.918	3.15946	1.01298	3.11897	0.00181484	0.00421929	Yes
ugpB	44.3118	-2.28477	0.480421	-4.75576	1.97704e-06	7.15762e-06
ugpC	25.756	-2.16584	0.563316	-3.8448	0.000120652	0.000344816
ugpE	26.4444	-2.3621	0.608444	-3.88219	0.000103519	0.000299207
upp	77.9495	2.30013	0.352774	6.52013	7.02465e-11	4.0827e-10	Yes
valT	19.1305	2.31553	0.71801	3.22493	0.00126005	0.00302294
vapB1	49.4513	3.13522	0.449178	6.97989	2.95401e-12	1.94965e-11
vapB10	6540.1	2.18658	0.234068	9.34164	9.48517e-21	1.20857e-19
vapB17	20.8582	2.38226	0.552551	4.31139	1.62233e-05	5.25169e-05
vapB19	7.86241	-2.57503	1.12465	-2.28962	0.0220432	0.040837
vapB26	10.2667	2.34327	0.997346	2.3495	0.0187985	0.0354988	Yes
vapB28	245.511	2.85371	0.267453	10.6699	1.40709e-26	2.53111e-25
vapB3	38.1698	2.72587	0.484826	5.62237	1.88352e-08	8.68312e-08
vapB30	80.563	2.13003	0.309382	6.88479	5.78731e-12	3.74949e-11
vapB35	35.7625	2.14843	0.456665	4.7046	2.54368e-06	9.11551e-06
vapB44	16.1524	-2.16115	0.699651	-3.0889	0.00200901	0.00462386
vapC1	286.427	2.22855	0.239846	9.2916	1.5199e-20	1.9206e-19
vapC10	5256.38	2.20512	0.157139	14.0329	9.80342e-45	3.4591e-43
vapC25	858.353	2.26882	0.201264	11.2729	1.7863e-29	3.70759e-28
vapC28	98.7058	2.36811	0.32233	7.34687	2.02896e-13	1.45647e-12
vapC3	140.16	2.01753	0.327138	6.16721	6.95052e-10	3.72889e-09
vapC31	49.9292	2.05747	0.388334	5.2982	1.16948e-07	4.91246e-07
virS	42.0384	2.07197	0.409186	5.06363	4.11342e-07	1.60891e-06	Yes
whiB7	56.8346	2.44835	0.404618	6.05101	1.43939e-09	7.46043e-09	Yes
yrbE1B	226.077	-2.35282	0.274479	-8.57196	1.0174e-17	1.05415e-16
yrbE2A	513.187	2.00633	0.198076	10.1291	4.10329e-24	6.40198e-23
yrbE3A	45.5849	2.1937	0.398789	5.50089	3.77876e-08	1.66986e-07
yrbE3B	40.5487	2.37673	0.422666	5.62318	1.87477e-08	8.65149e-08

## Sheet: H37Rv_Sautvs7H9
	baseMean	log2FoldChange	lfcSE	stat	pvalue	padj	DEG from BFvsPlank?
PE20	101.275	-4.85006	0.617565	-7.85353	4.04479e-15	2.98775e-13
PE34	95.4573	-4.27698	0.58268	-7.34018	2.13303e-13	1.33149e-11
PE5	4251.26	-3.15531	1.08081	-2.9194	0.00350711	0.0190251
PE8	39.2247	-2.97994	0.938982	-3.17358	0.00150569	0.0100501
PE_PGRS10	1478.46	-4.98433	0.883044	-5.64448	1.65678e-08	4.72055e-07
PE_PGRS11	1643.56	-4.78008	1.18148	-4.04583	5.21371e-05	0.000650906
PE_PGRS14	2415.5	-3.19369	0.787416	-4.05591	4.99401e-05	0.000629364
PE_PGRS15	6449.78	-3.12108	0.828479	-3.76724	0.00016506	0.0016934
PE_PGRS4	379.811	-2.26298	0.686219	-3.29775	0.000974634	0.00733375
PE_PGRS51	463.304	-2.08878	0.743881	-2.80795	0.00498579	0.024525
PE_PGRS53	662.041	-2.20312	0.719448	-3.06224	0.00219687	0.0135258
PPE17	1496.06	-3.48381	1.06671	-3.26594	0.00109101	0.00800556
PPE22	202.054	-2.41657	0.358189	-6.74662	1.51325e-11	7.1348e-10
PPE23	218.989	-3.92082	0.46998	-8.34253	7.27157e-17	6.08068e-15
PPE4	29333.4	-3.15592	1.07693	-2.93048	0.00338438	0.0186378
PPE46	8.36247	2.22157	0.576112	3.85613	0.000115195	0.00127317	Yes
PPE67	75.5558	-3.0035	0.430601	-6.97513	3.05583e-12	1.55672e-10
Rv0077c	73.8528	-2.60246	0.6465	-4.02546	5.68645e-05	0.000698
Rv0079	6551.13	-3.32041	0.370597	-8.95965	3.25724e-19	3.43716e-17	Yes
Rv0080	1610.84	-3.44734	0.367927	-9.36963	7.27902e-21	8.71908e-19	Yes
Rv0081	331.916	-3.20078	0.45918	-6.97064	3.15505e-12	1.589e-10	Yes
Rv0082	521.487	-2.37559	0.413217	-5.74902	8.97627e-09	2.72485e-07
Rv0083	1534.51	-2.04505	0.56387	-3.62682	0.000286939	0.00271733	Yes
Rv0111	197.474	2.34845	0.48275	4.86473	1.14613e-06	2.33012e-05
Rv0122	114.97	-3.57013	1.39504	-2.55916	0.0104925	0.041644
Rv0123	236.161	-3.53284	1.11075	-3.18058	0.0014698	0.00986995
Rv0188	6628.56	-3.46346	1.07418	-3.2243	0.00126283	0.0088558
Rv0195	124.856	-4.12134	0.380202	-10.8399	2.22822e-27	3.79825e-25
Rv0232	3540.84	-3.83156	0.846956	-4.52392	6.07047e-06	0.000104686	Yes
Rv0250c	1240.91	-2.46994	0.667612	-3.69966	0.000215889	0.002131
Rv0268c	333.214	-2.33552	0.691785	-3.37607	0.00073528	0.00589288
Rv0274	439.895	-2.69785	0.812236	-3.32151	0.000895304	0.00686192
Rv0275c	1694.57	-2.93659	0.971968	-3.02128	0.0025171	0.0147955
Rv0276	3416.66	-3.31091	0.980194	-3.37781	0.000730647	0.00586705
Rv0278c	133.364	-2.65429	0.852794	-3.11247	0.00185529	0.0120177
Rv0474	515.309	-2.09588	0.409719	-5.11542	3.13049e-07	6.90265e-06
Rv0516c	484.136	-2.29311	0.593534	-3.86348	0.000111783	0.00124166
Rv0569	1718.16	-3.4284	0.596919	-5.74349	9.27467e-09	2.79628e-07
Rv0571c	1063.23	-2.50728	0.5799	-4.32364	1.53474e-05	0.000222287
Rv0572c	762.122	-5.85484	0.88869	-6.58817	4.45288e-11	1.87954e-09
Rv0574c	733.839	-4.81098	0.73837	-6.51568	7.236e-11	2.9422e-09
Rv0575c	437.317	-4.12212	0.567835	-7.25936	3.88917e-13	2.29824e-11	Yes
Rv0648	580.08	-2.71324	0.892383	-3.04045	0.00236225	0.0141671
Rv0678	5285.71	-5.51411	1.14932	-4.79771	1.60492e-06	3.16134e-05
Rv0765c	643.052	-2.75269	1.09176	-2.52132	0.0116915	0.0450195
Rv0767c	374.471	-4.07683	1.20483	-3.38373	0.000715079	0.00577282
Rv0790c	580.286	-3.62019	0.685851	-5.27838	1.30329e-07	3.07243e-06
Rv0791c	1214.16	-4.01047	0.707958	-5.66485	1.47155e-08	4.23501e-07
Rv0792c	626.815	-4.14024	0.639745	-6.47171	9.68995e-11	3.869e-09
Rv0793	38.4134	-4.80546	1.22218	-3.93188	8.42848e-05	0.000972787
Rv0810c	917.925	-2.89311	0.794624	-3.64086	0.000271732	0.00258437
Rv0826	82.551	-2.06401	0.526834	-3.91776	8.93752e-05	0.00101307
Rv0837c	130.542	-2.88538	0.985834	-2.92684	0.00342429	0.0187062
Rv0849	103.25	-2.15759	0.74417	-2.89932	0.00373975	0.0198736
Rv0874c	1419.5	-3.37801	0.996075	-3.39132	0.000695569	0.00566684
Rv0887c	55.1713	2.54807	0.387629	6.57347	4.91572e-11	2.05533e-09
Rv0890c	233.598	2.09464	0.559087	3.74653	0.000179298	0.00181427
Rv0892	118.46	2.02721	0.345271	5.87134	4.32285e-09	1.36003e-07	Yes
Rv0940c	436.919	-2.07198	0.575968	-3.59738	0.000321433	0.00297281
Rv0968	11722.8	-6.27987	1.30093	-4.82721	1.38462e-06	2.77676e-05	Yes
Rv0970	3481.96	-4.51222	1.17196	-3.85013	0.000118054	0.00129815
Rv0976c	353.594	-2.46779	0.378297	-6.52342	6.87208e-11	2.8201e-09
Rv0996	1814.52	-2.33576	0.805079	-2.90128	0.00371638	0.0198569
Rv1084	1085.86	-2.2614	0.694543	-3.25595	0.00113015	0.00821075
Rv1129c	454.892	2.70302	0.662338	4.08103	4.48362e-05	0.000575983
Rv1132	255.899	2.11391	0.58446	3.61686	0.000298196	0.00281792
Rv1216c	412.12	-2.51533	0.983013	-2.5588	0.0105035	0.041644
Rv1217c	1211.24	-2.53834	0.911563	-2.7846	0.00535933	0.0257341
Rv1218c	673.891	-3.07311	1.00861	-3.04689	0.00231222	0.0139997
Rv1219c	345.508	-3.04498	1.00365	-3.03391	0.00241407	0.0143806
Rv1265	1936.77	-2.3363	0.71695	-3.25867	0.00111935	0.0081864
Rv1374c	27.1162	-2.32227	0.59145	-3.9264	8.62258e-05	0.000986062
Rv1375	1388.86	-2.60096	0.588464	-4.41991	9.87431e-06	0.000154098
Rv1403c	488.093	-5.9192	0.726068	-8.15241	3.56754e-16	2.77392e-14
Rv1404	1444.01	-2.17328	0.177189	-12.2653	1.39046e-34	3.62501e-32	Yes
Rv1405c	8341.85	-5.74957	0.72419	-7.93931	2.0331e-15	1.52724e-13
Rv1532c	107.416	-2.23532	0.309392	-7.22489	5.01498e-13	2.88654e-11	Yes
Rv1535	968.807	-2.96393	0.478227	-6.19775	5.72773e-10	1.99884e-08
Rv1576c	3840.76	-3.88696	0.834781	-4.65627	3.21994e-06	5.99612e-05
Rv1577c	1985.91	-3.48295	0.81784	-4.25872	2.05601e-05	0.000288361
Rv1578c	462.691	-2.83224	0.803077	-3.52674	0.000420712	0.00374416
Rv1579c	89.0159	-2.65306	0.837515	-3.16777	0.00153612	0.0102223
Rv1580c	64.4866	-2.84109	0.960376	-2.95831	0.00309328	0.0174617
Rv1581c	176.228	-2.556	0.920956	-2.77538	0.00551373	0.0263026
Rv1582c	439.672	-2.311	0.819462	-2.82014	0.00480021	0.0238504
Rv1583c	94.876	-2.80271	0.767852	-3.65006	0.000262174	0.00250422
Rv1584c	196.446	-3.941	0.798878	-4.93317	8.09077e-07	1.69143e-05
Rv1585c	633.994	-4.22044	0.947929	-4.45227	8.49672e-06	0.000136449	Yes
Rv1586c	2746.75	-4.14246	1.02096	-4.05744	4.96136e-05	0.00062825
Rv1670	244.4	-3.1304	0.921682	-3.3964	0.000682787	0.00560391
Rv1671	131.276	-2.45457	0.972016	-2.52524	0.011562	0.0447536
Rv1682	168.684	-2.02757	0.214972	-9.43179	4.03133e-21	5.10482e-19
Rv1685c	87.1986	-2.78485	0.520851	-5.34673	8.95593e-08	2.26815e-06
Rv1686c	102.496	-3.40436	0.554119	-6.14372	8.06095e-10	2.74816e-08
Rv1687c	182.534	-3.11716	0.6089	-5.11934	3.06609e-07	6.79445e-06	Yes
Rv1727	20.4729	-2.12422	0.803563	-2.6435	0.00820546	0.0346655
Rv1733c	2955.06	-4.07171	0.392472	-10.3745	3.23772e-25	5.31466e-23	Yes
Rv1734c	21.0996	-5.25736	0.897255	-5.85938	4.64586e-09	1.45003e-07
Rv1735a	334.332	-6.19435	0.515635	-12.013	3.03446e-33	6.72435e-31	Yes
Rv1735c	164.349	-4.35545	0.504834	-8.62748	6.27199e-18	5.55949e-16	Yes
Rv1738	8491.29	-3.85746	0.342834	-11.2517	2.2727e-29	4.37939e-27
Rv1812c	4208.94	-5.42037	0.782449	-6.92744	4.28535e-12	2.13401e-10
Rv1813c	14780.2	-6.62125	0.862905	-7.67321	1.67744e-14	1.18006e-12
Rv1894c	1715.18	-3.10828	0.710794	-4.37297	1.22569e-05	0.000186037
Rv1895	207.506	-2.54401	0.958091	-2.6553	0.00792389	0.0339311
Rv1927	1176.26	-2.56291	0.890917	-2.87671	0.0040185	0.0209809	Yes
Rv1936	196.076	-2.32244	0.908812	-2.55547	0.0106046	0.041889
Rv1939	65.6342	-2.14978	0.868505	-2.47527	0.0133136	0.0495849
Rv1957	888.696	-3.97949	1.11697	-3.56276	0.000366975	0.00331925
Rv1958c	47.5133	-2.87805	0.951822	-3.02373	0.00249683	0.0147349
Rv1985c	290.473	-2.72426	0.908159	-2.99976	0.0027019	0.0156534
Rv1990c	138.259	-2.55643	0.843762	-3.0298	0.00244715	0.0145191
Rv1993c	273.785	-3.75893	0.909515	-4.13289	3.58224e-05	0.000468333
Rv1995	18.6659	-2.91136	0.885874	-3.28643	0.00101467	0.00758353
Rv1996	64560.9	-6.10356	0.919373	-6.63883	3.16187e-11	1.4155e-09	Yes
Rv2003c	1524.41	-3.83282	0.310081	-12.3607	4.26417e-35	1.18118e-32	Yes
Rv2004c	6011.56	-3.9593	0.241022	-16.4271	1.22412e-60	6.78162e-58	Yes
Rv2005c	4129.2	-4.01675	0.309956	-12.9591	2.08675e-38	6.60607e-36
Rv2011c	132.858	-4.12304	1.07606	-3.8316	0.000127313	0.00137622
Rv2012	52.3106	-4.50185	0.90387	-4.98064	6.33753e-07	1.33752e-05
Rv2025c	618.812	-5.2558	1.06568	-4.93188	8.14418e-07	1.6946e-05
Rv2028c	2365.84	-6.07657	0.291874	-20.8192	2.90066e-96	4.28524e-93	Yes
Rv2030c	64575.9	-5.89509	0.347886	-16.9455	2.07925e-64	1.53587e-61	Yes
Rv2034	237.528	-5.3875	1.06647	-5.05173	4.37837e-07	9.46583e-06
Rv2035	205.502	-3.96724	1.10271	-3.59771	0.000321031	0.00297281
Rv2036	187.304	-3.16351	0.88379	-3.57948	0.000344279	0.00314828
Rv2050	319.331	-2.23533	0.725362	-3.08167	0.00205845	0.0128857
Rv2086	7.51772	2.10072	0.601611	3.49182	0.000479738	0.00410463	Yes
Rv2159c	25597.9	-3.35373	0.743666	-4.50973	6.49096e-06	0.000109801
Rv2224d	8.72036	-2.29315	0.740213	-3.09796	0.0019486	0.0124441
Rv2307D	48.2956	-2.0752	0.36514	-5.68329	1.32131e-08	3.85267e-07
Rv2390c	102.922	-2.70194	0.307341	-8.79132	1.47817e-18	1.39389e-16
Rv2499c	847.202	-2.21413	0.854081	-2.59241	0.00953072	0.038931
Rv2516c	830.458	-2.55751	0.723239	-3.53618	0.000405953	0.00364207
Rv2557	1566.36	-2.19214	0.586748	-3.73608	0.000186913	0.00187846
Rv2558	2481.69	-2.27208	0.744607	-3.05138	0.00227794	0.0138299
Rv2570	130.599	-2.01384	0.712134	-2.82789	0.00468553	0.0234118
Rv2622	132.173	-3.19521	1.0327	-3.09403	0.0019746	0.0124875
Rv2624c	15867.5	-9.10542	1.02799	-8.85753	8.18052e-19	8.24001e-17
Rv2625c	34528.2	-9.04171	0.932349	-9.69777	3.08149e-22	4.13853e-20	Yes
Rv2627c	14490.5	-4.53347	0.52028	-8.71352	2.94579e-18	2.71995e-16	Yes
Rv2628	12707.1	-6.95132	0.96116	-7.23222	4.75177e-13	2.77103e-11	Yes
Rv2629	53204.6	-5.94834	0.898592	-6.61962	3.60119e-11	1.56475e-09
Rv2630	8093.45	-5.21965	0.849978	-6.14093	8.2042e-10	2.77565e-08	Yes
Rv2631	9832.88	-5.45316	0.873017	-6.24634	4.20184e-10	1.53906e-08
Rv2638	197.537	-2.87279	0.706314	-4.06729	4.75623e-05	0.000605736
Rv2642	132.328	-2.18903	0.679186	-3.22301	0.0012685	0.00888152
Rv2650c	877.868	-2.38014	0.244187	-9.74722	1.89597e-22	2.62591e-20
Rv2651c	587.911	-3.12837	0.503698	-6.2108	5.27149e-10	1.86906e-08
Rv2658c	161.293	-3.42112	1.33551	-2.56166	0.0104173	0.0415192
Rv2659c	1046.88	-4.39293	1.19978	-3.66146	0.000250783	0.00241624
Rv2662	41.7225	-3.26572	1.04993	-3.11042	0.00186819	0.0120521
Rv2664	190.185	-3.07751	0.669506	-4.59669	4.29249e-06	7.73345e-05
Rv2884	116.288	-2.28417	0.323121	-7.06908	1.55963e-12	8.64037e-11
Rv2912c	606.239	-4.56941	1.05438	-4.33373	1.46605e-05	0.00021515
Rv2913c	2106.57	-4.97664	1.09228	-4.55621	5.2086e-06	9.08839e-05
Rv2949c	1033.08	2.16811	0.68879	3.1477	0.00164559	0.0108908
Rv2956	153.467	-2.12472	0.522344	-4.06765	4.74888e-05	0.000605736
Rv2957	180.281	-2.10672	0.71986	-2.92657	0.00342721	0.0187062	Yes
Rv2990c	4344.08	-2.23523	0.807685	-2.76746	0.00564956	0.0267385	Yes
Rv3074	1062.26	2.04244	0.582705	3.5051	0.000456434	0.00398212
Rv3126c	28.6165	-3.96922	0.561038	-7.07477	1.49694e-12	8.39804e-11
Rv3127	22505.9	-2.68276	0.316032	-8.48888	2.08633e-17	1.81306e-15	Yes
Rv3131	55568.6	-3.05563	0.492676	-6.20211	5.57111e-10	1.95962e-08	Yes
Rv3134c	9191.9	-4.38162	0.279317	-15.6869	1.85883e-55	8.23834e-53	Yes
Rv3182	31.3803	-2.13969	0.570677	-3.74939	0.000177264	0.00179779
Rv3183	30.2591	-2.20587	0.684965	-3.22042	0.00128004	0.00892006
Rv3202a	105.763	-2.75588	0.975258	-2.8258	0.00471633	0.0235121
Rv3249c	4213.34	-2.08039	0.163896	-12.6934	6.43717e-37	1.90197e-34	Yes
Rv3269	1718.26	-4.18974	0.509278	-8.22683	1.92231e-16	1.52137e-14
Rv3289c	1318.88	-3.60279	0.302816	-11.8976	1.21809e-32	2.57076e-30	Yes
Rv3292	531.993	-2.42949	0.199525	-12.1764	4.15274e-34	1.0225e-31	Yes
Rv3334	982.113	-4.1533	1.20261	-3.45359	0.000553184	0.00462587
Rv3549c	427.157	-2.19791	0.417306	-5.2669	1.38749e-07	3.24541e-06
Rv3613c	536.457	-2.09448	0.267626	-7.82616	5.0299e-15	3.65451e-13
Rv3651	376.811	2.27792	0.362923	6.27659	3.46075e-10	1.28891e-08	Yes
Rv3740c	3068.42	-4.59661	0.33773	-13.6103	3.47634e-42	1.28393e-39	Yes
Rv3741c	2907.88	-4.6225	0.465326	-9.93391	2.96415e-23	4.53003e-21	Yes
Rv3742c	5124.85	-4.93272	0.546519	-9.0257	1.78553e-19	1.97836e-17	Yes
Rv3745c	9.89129	-2.92696	0.947748	-3.08833	0.00201286	0.012636
Rv3920c	670.453	2.21658	0.368154	6.02079	1.73566e-09	5.69812e-08
TB31.7	32938.8	-6.32598	0.640284	-9.87996	5.08518e-23	7.51251e-21	Yes
accA1	2980.34	-2.78877	0.966278	-2.88609	0.00390061	0.0206295
acg	4889.84	-4.88153	0.310656	-15.7136	1.22025e-55	6.00905e-53	Yes
ald	7191.16	-3.9803	0.584531	-6.80938	9.80169e-12	4.67109e-10
alkB	10036.7	-2.22618	0.35573	-6.25807	3.89779e-10	1.43959e-08	Yes
argJ	653.307	-2.30539	0.685067	-3.36521	0.000764866	0.0060773
arsC	505.638	-2.21744	0.699416	-3.17041	0.00152222	0.0101451
bkdA	4823.75	-2.08855	0.838124	-2.49194	0.0127049	0.0478812
cadI	596.632	-4.06266	0.762748	-5.32635	1.00206e-07	2.45367e-06
canA	120.311	-2.31249	0.591795	-3.9076	9.32191e-05	0.00105126
citE	1027.73	-2.25208	0.825547	-2.72799	0.00637211	0.028995
clpB	2204.96	-2.20849	0.830162	-2.66031	0.00780682	0.033723
cmtR	189.838	-2.71488	0.836181	-3.24676	0.00116726	0.00843797
csoR	12513.4	-6.35788	1.32502	-4.79831	1.6001e-06	3.16134e-05	Yes
ctpC	10340.4	-3.71034	0.336676	-11.0205	3.04357e-28	5.47533e-26
ctpF	16441	-6.25415	0.663577	-9.42491	4.30493e-21	5.29985e-19	Yes
ctpG	3805.32	-3.76517	0.922055	-4.08346	4.43705e-05	0.000571658
ctpV	73687.5	-6.78829	1.35387	-5.01397	5.33177e-07	1.14157e-05
cyp123	690.54	-3.08376	1.0422	-2.95891	0.00308734	0.0174529
cyp125	384.336	-2.00833	0.395696	-5.07544	3.86598e-07	8.4404e-06
cyp130	609.096	-2.48151	0.828818	-2.99404	0.00275313	0.0158535
cyp135A1	278.696	-4.72998	1.29036	-3.66561	0.000246747	0.00239296
cyp51	1362.52	-2.71362	0.902704	-3.0061	0.00264619	0.0154112
cysK2	318.923	-2.9171	0.810806	-3.59778	0.000320946	0.00297281
cysU	16.2472	-2.6754	0.865405	-3.0915	0.00199145	0.0125549
devR	5395.45	-4.26253	0.221997	-19.2009	3.63904e-82	3.22565e-79	Yes
devS	6915.59	-3.4349	0.173765	-19.7675	5.66764e-87	6.27975e-84	Yes
dnaE2	2023.4	-2.07534	0.762235	-2.7227	0.00647509	0.0292236
dnaK	13513.2	-2.71361	0.885884	-3.06317	0.00219009	0.0135204
dosT	763.182	-2.60876	0.312319	-8.35286	6.66294e-17	5.67888e-15	Yes
drrB	694.16	2.0381	0.505945	4.02829	5.61829e-05	0.000695538
drrC	606.179	2.11275	0.49576	4.26164	2.02933e-05	0.000285524
eccA3	116214	-3.77577	1.15475	-3.26978	0.0010763	0.00792388
eccB3	104660	-3.94331	1.153	-3.42004	0.000626125	0.00518689	Yes
eccC3	130247	-3.34213	1.12089	-2.98167	0.00286682	0.0163945
eccD3	52444.1	-3.37333	1.05249	-3.2051	0.00135014	0.00924688	Yes
eccE3	11615.1	-2.87698	1.01581	-2.83219	0.00462303	0.023212	Yes
echA19	96.0745	-2.12523	0.331994	-6.40141	1.53948e-10	5.93301e-09
espA	8854.16	-2.79695	0.253826	-11.0192	3.08852e-28	5.47533e-26
espC	3680.09	-2.84333	0.321129	-8.85417	8.43056e-19	8.30316e-17
espD	5093.2	-2.3658	0.336072	-7.03955	1.92861e-12	1.01216e-10
espG3	38272.6	-3.10556	1.00421	-3.09254	0.00198451	0.012529
esxG	4465.88	-2.70897	0.928233	-2.91841	0.00351818	0.0190618
esxH	8301.99	-3.17732	0.988078	-3.21566	0.00130145	0.00899845
ethA	18291.4	-2.18918	0.477286	-4.58674	4.50231e-06	8.07864e-05	Yes
ethR	1064.45	-2.13571	0.329511	-6.48145	9.08444e-11	3.6602e-09
fadD22	3731.53	2.42595	0.856248	2.83323	0.00460797	0.023212
fadE13	229.556	-2.13171	0.263453	-8.09144	5.89644e-16	4.50569e-14
fadE19	2158.42	-2.3232	0.873529	-2.65956	0.00782428	0.0337327
fadE22	1540.38	-2.11579	0.398613	-5.30788	1.1091e-07	2.65704e-06
fadE26	224.973	-2.33264	0.526615	-4.4295	9.44507e-06	0.000148977
fadE6	3747.74	-2.51183	0.738061	-3.40329	0.000665805	0.00549506
fadE9	773.194	-2.04753	0.66265	-3.08991	0.00200218	0.0126046
fdxA	7781.4	-5.82406	0.350102	-16.6353	3.86807e-62	2.44904e-59	Yes
fdxD	165.519	-2.83481	0.757707	-3.7413	0.000183072	0.00184823
gid	676.291	2.44106	0.474003	5.14989	2.60633e-07	5.83397e-06
groEL2	21152.3	-3.184	1.04197	-3.05575	0.00224501	0.0136862
hbhA	391.021	-2.46868	0.548762	-4.49864	6.8388e-06	0.000113519
higA	784.738	-4.03703	1.06943	-3.77494	0.000160045	0.00164958
higB	1988.08	-4.01963	1.09301	-3.67757	0.000235466	0.00230882
hrp1	26825.6	-8.22586	0.888155	-9.26174	2.01133e-20	2.34585e-18
hsaE	668.737	-2.7485	0.776729	-3.53855	0.000402326	0.00362421
hsaF	931.767	-2.54214	0.819913	-3.1005	0.00193197	0.0123736
hsaG	1015.66	-2.65953	0.868241	-3.06313	0.00219035	0.0135204
hsd4A	1012.28	-2.8076	0.756157	-3.71299	0.000204825	0.00203539
hsp	9348.79	-5.14454	1.1669	-4.40874	1.03974e-05	0.000161123
hspX	26616.1	-5.38143	0.233647	-23.0323	2.21152e-117	9.80145e-114	Yes
kmtR	158.816	-3.1552	0.492083	-6.41194	1.43679e-10	5.63526e-09
kstR	577.543	-2.30191	0.600277	-3.83474	0.000125698	0.00136208
lat	16744.6	-3.43116	0.284716	-12.0512	1.91248e-33	4.46111e-31	Yes
lgt	1782.13	2.06062	0.803119	2.56577	0.0102947	0.0411601
lipV	486.988	-2.76968	0.939038	-2.94948	0.00318308	0.0178124
lipX	1069.36	-4.39315	1.1542	-3.80622	0.000141109	0.00149259
lppX	921.215	2.8321	0.522239	5.423	5.8608e-08	1.51901e-06
lpqS	559.013	-3.94628	0.87087	-4.53143	5.85867e-06	0.000101428
mazE4	68.3285	-2.26098	0.633068	-3.57146	0.000354992	0.00322403
mazE6	178.08	-2.91712	0.876145	-3.3295	0.000870034	0.00669443
mazF4	53.5807	-2.40507	0.799042	-3.00994	0.00261301	0.015238
mazF6	316.956	-2.54871	0.739328	-3.44734	0.000566135	0.00471637
mazF7	137.99	-2.01888	0.635109	-3.17879	0.0014789	0.00990105
mce3B	74.5881	-2.4205	0.904638	-2.67566	0.00745818	0.0325021
mce3C	113.486	-2.56835	1.00595	-2.55315	0.0106754	0.0420564
mmpL5	22361.2	-3.6137	0.887699	-4.07086	4.68399e-05	0.000599985
mmpS5	5612.58	-3.97071	0.962799	-4.12414	3.72128e-05	0.000482657
mmsA	2142.77	-2.116	0.702408	-3.01249	0.00259113	0.0151502
mpt63	357.634	-2.28392	0.750958	-3.04134	0.00235526	0.0141635
murE	13881.4	-3.39691	0.851222	-3.99063	6.5899e-05	0.000789363
murF	7134.05	-2.78218	0.874967	-3.17975	0.00147402	0.0098833
murX	4237.25	-2.10847	0.765065	-2.75594	0.00585242	0.0273896
mutA	2937.78	-2.33684	0.580606	-4.02482	5.70179e-05	0.000698
mutB	2607.22	-2.4938	0.57093	-4.36795	1.25416e-05	0.000189707
mycP3	62925.7	-3.68897	1.05482	-3.49727	0.000470055	0.00405599	Yes
narK2	10433.6	-4.6538	0.452313	-10.2889	7.90822e-25	1.25176e-22	Yes
narX	11409.8	-5.25663	0.337862	-15.5585	1.39242e-54	5.61019e-52	Yes
ncRv0101Ac	168.904	-2.20541	0.590113	-3.73726	0.000186034	0.00187387
ncRv0279A	49.6249	-2.50205	0.736826	-3.39571	0.000684501	0.00560759
ncRv0279B	13.7914	-2.40363	0.845412	-2.84315	0.00446702	0.0227039
ncRv0284c	59.2066	-2.30361	0.809088	-2.84717	0.004411	0.0224707
ncRv0757c	36.8452	-2.33155	0.754804	-3.08895	0.00200865	0.0126275
ncRv10186c	604.008	-5.1508	0.872288	-5.90493	3.52799e-09	1.12489e-07
ncRv11077c	12.4804	-2.34251	0.825455	-2.83784	0.004542	0.0229796
ncRv11144c	853.317	-2.29067	0.433023	-5.28994	1.22358e-07	2.91554e-06
ncRv11264c	53.0065	-3.51075	0.888391	-3.95181	7.75621e-05	0.000909406
ncRv11534	426.832	-2.4902	0.54339	-4.58271	4.58991e-06	8.16967e-05
ncRv11706	258.82	-3.52413	0.768473	-4.58589	4.52065e-06	8.07884e-05
ncRv11733	1559.45	-3.96596	0.680092	-5.83149	5.4933e-09	1.69072e-07
ncRv11803	22.8779	-2.54846	1.00427	-2.53762	0.011161	0.0436639
ncRv11875c	34.3403	-2.36534	0.813987	-2.90587	0.00366231	0.0196982
ncRv12220	54.2119	-2.88491	0.825073	-3.49655	0.000471307	0.00405599	Yes
ncRv1250c	45.5265	-2.57451	0.903218	-2.85037	0.00436679	0.0222968
ncRv13060	16.0879	-2.60852	0.93488	-2.79022	0.00526727	0.0254298
ncRv13573	32.5712	-2.34173	0.946294	-2.47463	0.0133375	0.0496322
ncRv13661	1450.55	-2.26131	0.706026	-3.20288	0.00136063	0.00924892
ncRv1551c	11.1298	-3.26949	1.19681	-2.73183	0.0062984	0.0288571
ncRv1629c	254.494	-2.16865	0.518179	-4.18514	2.84993e-05	0.000388643
ncRv1681c	71.9676	-2.65433	0.59924	-4.42949	9.4455e-06	0.000148977
ncRv1954	133.246	-3.67998	1.19186	-3.0876	0.00201781	0.0126492
ncRv1998	138.086	-6.8472	0.767856	-8.9173	4.77792e-19	4.9246e-17
ncRv2151	193.61	-5.97633	1.21412	-4.92236	8.55057e-07	1.77085e-05
ncRv2625	49.6138	-3.83908	0.876868	-4.37818	1.19677e-05	0.00018227
ncRv2659	260.22	-2.91253	0.93356	-3.11981	0.00180966	0.0117774
ncRv2816	7.68133	-2.33758	0.694896	-3.36392	0.00076843	0.00608158
ncRv2922	4.84669	-3.61598	1.07052	-3.37778	0.000730734	0.00586705
ncRv3127c	39.2662	-2.50346	0.637513	-3.92691	8.60435e-05	0.000986062
ncRv3291	15.7356	-4.18769	0.754622	-5.54938	2.86679e-08	7.84296e-07	Yes
ncRv3480	28.4797	2.06134	0.548662	3.75704	0.000171935	0.00175176
ncRv3555	20.2474	-2.88988	0.950376	-3.04078	0.00235968	0.0141671
nrdB	7061.28	-4.52833	1.00145	-4.52178	6.13218e-06	0.000105319	Yes
nrdZ	8579.79	-4.96793	0.665422	-7.46583	8.27751e-14	5.3168e-12
otsB1	1243.64	-2.10113	0.233367	-9.00357	2.185e-19	2.36193e-17
parA	1227.46	2.13811	0.475228	4.49913	6.82332e-06	0.000113519
parB	1029.19	2.34374	0.33236	7.0518	1.76613e-12	9.66359e-11
parD1	48.0941	-2.94682	0.796068	-3.70172	0.000214147	0.00211852
parE1	74.1502	-2.34977	0.829055	-2.83427	0.00459299	0.0231847
pfkB	7576.94	-6.31507	0.293481	-21.5178	1.06074e-102	2.3506e-99	Yes
pheU	9.61786	-2.1407	0.7205	-2.97114	0.002967	0.0168803
phoR	1982.59	-2.10885	0.73822	-2.85667	0.00428111	0.021986
pitB	202.542	-2.63949	0.267441	-9.86943	5.64835e-23	8.07532e-21
pknK	2725.12	-3.48804	0.96502	-3.61448	0.000300956	0.00282593
pks1	5363.87	2.94437	0.472761	6.22804	4.72309e-10	1.70185e-08
pks15	1040.72	3.13769	0.775291	4.04712	5.18527e-05	0.000649184
pncB2	256.401	-4.17514	0.739749	-5.64399	1.66157e-08	4.72055e-07
ppsA	11156	2.08424	0.502959	4.14396	3.41366e-05	0.000451622
ppsB	6661.09	3.01127	0.55358	5.43963	5.33911e-08	1.40017e-06
ppsC	12174.3	2.83927	0.447409	6.34602	2.20954e-10	8.29887e-09
ppsD	7043.65	2.43886	0.295694	8.24789	1.61209e-16	1.29905e-14
prpC	530.043	2.69098	0.468944	5.73839	9.55796e-09	2.86222e-07
prpD	993.902	2.34674	0.447062	5.24924	1.52726e-07	3.48908e-06	Yes
relG	16.1799	-2.59138	0.857283	-3.02278	0.00250461	0.0147583
rnpB	91007.2	-2.75086	0.960199	-2.86488	0.00417164	0.0216242
rpfD	282.034	-2.89783	0.347797	-8.33195	7.95234e-17	6.52681e-15	Yes
rpmC	38.5887	2.05677	0.618648	3.32462	0.000885379	0.00680069	Yes
rrf	18326.7	-2.1563	0.794774	-2.7131	0.00666567	0.0298437
rrl	2.62063e+06	-2.61021	0.782792	-3.33448	0.000854581	0.00660995
rrs	106327	-3.11465	1.19084	-2.6155	0.0089097	0.0368356
rsbW	626.518	-2.22489	0.409951	-5.42719	5.72466e-08	1.49245e-06
sORF_142	86.1672	-3.00381	0.906129	-3.315	0.000916441	0.00699082	Yes
sORF_148	1150.67	-7.0792	0.522475	-13.5494	7.9905e-42	2.72415e-39	Yes
sORF_163	127.779	-2.2701	0.453554	-5.00515	5.58196e-07	1.18939e-05
sORF_190	6.556	-2.57878	0.761032	-3.38854	0.000702667	0.00571417
sORF_200	9616.35	-7.02472	0.937552	-7.49263	6.75093e-14	4.40002e-12	Yes
sORF_249	88.1783	-3.31121	0.450106	-7.3565	1.88793e-13	1.19533e-11
sORF_292	9.55679	3.07497	1.09246	2.81471	0.00488215	0.0241762	Yes
sORF_52	123.555	-6.70001	1.18021	-5.67696	1.37106e-08	3.97159e-07
sORF_53	121.688	-5.60415	0.982705	-5.70277	1.17874e-08	3.45971e-07
sORF_64	46.3297	-2.12785	0.762736	-2.78976	0.00527471	0.025438
sORF_65	260.914	-2.78339	0.777597	-3.57947	0.000344292	0.00314828
ssr	233514	-2.44534	0.905185	-2.70148	0.00690311	0.0306419
tgs1	75117.2	-4.27026	0.621857	-6.86695	6.559e-12	3.19445e-10	Yes
usfY	1314.77	-2.85262	0.39042	-7.30654	2.74101e-13	1.64165e-11	Yes
vapB22	128.563	-2.28131	0.547412	-4.16745	3.08026e-05	0.000412439
vapB28	232.706	-2.21058	0.772477	-2.86167	0.00421412	0.0217174
vapB34	19.602	-2.64707	0.683583	-3.87234	0.000107795	0.00120339
vapB43	6.08382	-3.1113	1.0046	-3.09704	0.00195461	0.0124592
vapC22	398.411	-2.47636	0.446642	-5.54439	2.94978e-08	8.02051e-07
vapC36	183.34	-2.00083	0.379925	-5.26639	1.39131e-07	3.24541e-06	Yes

## Sheet: MT31-12_StatvsExp
	baseMean	log2FoldChange	lfcSE	stat	pvalue	padj	DEG from BFvsPlank?
PE8	243.707	4.50002	0.606866	7.41518	1.21e-13	5.42e-12
PE_PGRS10	895.677	2.49489	0.633941	3.93553	8.3e-05	0.00040337
PE_PGRS12	106.006	-2.02392	0.345723	-5.85416	4.79e-09	7.54e-08
PE_PGRS13	127.31	-2.03097	0.393996	-5.15479	2.54e-07	2.47e-06
PE_PGRS15	3837.31	2.21742	0.382062	5.80383	6.48e-09	9.9e-08
PE_PGRS20	37.9741	-2.29314	0.566851	-4.04541	5.22e-05	0.00027005
PE_PGRS23	75.5847	-2.72578	0.379127	-7.18964	6.5e-13	2.67e-11
PE_PGRS39	624.081	2.30533	0.451062	5.1109	3.21e-07	3.04e-06
PPE1	361.575	4.40658	0.646135	6.8199	9.11e-12	2.79e-10
PPE15	258.018	3.82496	0.634532	6.02801	1.66e-09	2.89e-08
PPE3	9044.49	3.33456	0.24469	13.6277	2.74e-42	4.29e-39
PPE33	360.237	2.66879	0.321565	8.29936	1.05e-16	8.84e-15
PPE37	87.0365	3.57698	0.416767	8.58268	9.27e-18	9.66e-16
PPE38	128.727	3.11286	0.359651	8.65523	4.92e-18	5.5e-16
Rv0007	2070.97	-2.05551	0.463077	-4.43882	9.05e-06	5.7e-05
Rv0027	137.332	2.12162	0.435912	4.86708	1.13e-06	9.27e-06
Rv0079	13764	2.00626	0.335895	5.97289	2.33e-09	3.96e-08
Rv0097	287.695	3.01069	0.438197	6.87063	6.39e-12	2.05e-10
Rv0106	617.671	3.14298	0.198775	15.8117	2.58e-56	1.21e-52
Rv0122	43.4416	2.86395	0.682275	4.19765	2.7e-05	0.00015073
Rv0123	90.6474	3.15869	0.539877	5.85076	4.89e-09	7.67e-08
Rv0157A	83.9189	2.43637	0.365925	6.65811	2.77e-11	7.7e-10
Rv0188	2616.98	3.54679	0.57011	6.22123	4.93e-10	9.88e-09
Rv0258c	77.9164	2.0644	0.554604	3.72229	0.00019742	0.00085764
Rv0259c	89.5806	3.63703	0.760522	4.78228	1.73e-06	1.34e-05
Rv0260c	96.8473	4.69926	0.721533	6.51288	7.37e-11	1.8e-09
Rv0276	1612.58	3.22571	0.471581	6.84019	7.91e-12	2.49e-10
Rv0307c	185.182	2.20326	0.501195	4.39601	1.1e-05	6.81e-05
Rv0513	1364.31	-2.77903	0.327853	-8.47645	2.32e-17	2.27e-15
Rv0514	370.788	-3.79402	0.377022	-10.0631	8.04e-24	2.69e-21
Rv0515	98.6501	-2.37435	0.291591	-8.14275	3.86e-16	2.92e-14
Rv0528	3849.6	-2.65714	0.263426	-10.0869	6.32e-24	2.28e-21
Rv0530A	201.921	2.02551	0.388246	5.21708	1.82e-07	1.86e-06
Rv0541c	757.714	-3.22907	0.41234	-7.8311	4.84e-15	2.95e-13
Rv0544c	119.909	-2.00397	0.391961	-5.11268	3.18e-07	3.02e-06
Rv0569	5932.54	5.21034	0.501243	10.3948	2.62e-25	1.36e-22
Rv0571c	2765.11	4.26816	0.498941	8.55443	1.18e-17	1.21e-15
Rv0572c	1468.1	5.06479	0.746589	6.7839	1.17e-11	3.49e-10
Rv0574c	902.562	4.11608	0.536033	7.67878	1.61e-14	8.46e-13
Rv0575c	467.799	2.51307	0.432574	5.80956	6.26e-09	9.6e-08
Rv0580c	586.922	2.09306	0.387013	5.40824	6.36e-08	7.39e-07
Rv0621	241.318	2.18096	0.460921	4.73175	2.23e-06	1.66e-05
Rv0622	83.3712	2.69986	0.374333	7.21245	5.5e-13	2.32e-11
Rv0678	1061.74	3.40494	0.521916	6.52393	6.85e-11	1.69e-09
Rv0689c	7.07757	-2.58933	0.962077	-2.6914	0.00711532	0.0190977
Rv0691A	270.78	3.78178	0.822278	4.59915	4.24e-06	2.94e-05
Rv0696	1387.86	-2.2835	0.280722	-8.13436	4.14e-16	3.08e-14
Rv0697	240.64	-2.76265	0.482647	-5.72396	1.04e-08	1.52e-07
Rv0699	28.8065	-4.31717	0.71207	-6.06284	1.34e-09	2.37e-08
Rv0730	1063.54	2.0442	0.388669	5.25948	1.44e-07	1.53e-06
Rv0750	103.94	2.07537	0.367283	5.65061	1.6e-08	2.17e-07
Rv0805	3730.21	2.08274	0.353312	5.89491	3.75e-09	6.04e-08
Rv0828c	17.0261	-4.40211	0.966325	-4.55551	5.23e-06	3.55e-05
Rv0887c	58.8876	2.40135	0.533181	4.50383	6.67e-06	4.34e-05
Rv0890c	282.951	-2.04229	0.503787	-4.05387	5.04e-05	0.00026188
Rv0942	15.6812	3.25849	0.57879	5.62983	1.8e-08	2.4e-07
Rv0968	1318.57	2.84388	0.405662	7.01047	2.38e-12	8.63e-11
Rv0991c	375.437	2.62658	0.396892	6.61785	3.64e-11	9.65e-10
Rv1041c	4.73655	-4.01911	1.31119	-3.06522	0.00217507	0.00681744
Rv1049	28.3977	2.58141	0.544825	4.73806	2.16e-06	1.62e-05
Rv1075c	252.597	2.28146	0.390803	5.83787	5.29e-09	8.24e-08
Rv1128c	232.915	-2.67917	0.331572	-8.08019	6.47e-16	4.59e-14
Rv1129c	672.777	-3.88521	0.298465	-13.0173	9.75e-39	1.14e-35
Rv1152	403.817	2.2522	0.271288	8.30186	1.02e-16	8.84e-15
Rv1188	694.277	3.16022	0.625017	5.05621	4.28e-07	3.91e-06
Rv1286	338.926	2.06369	0.405699	5.08676	3.64e-07	3.41e-06
Rv1393c	3771.98	3.46828	0.496912	6.97966	2.96e-12	1.03e-10
Rv1403c	360.928	2.42291	0.452856	5.35029	8.78e-08	9.78e-07
Rv1404	3577.37	2.14946	0.381566	5.63326	1.77e-08	2.36e-07
Rv1405c	4373.59	2.05276	0.470404	4.36384	1.28e-05	7.73e-05
Rv1433	199.684	2.60696	0.425435	6.12775	8.91e-10	1.68e-08
Rv1573	33.1204	-2.42137	0.84132	-2.87807	0.0040012	0.0115598
Rv1575	7.12458	-2.80472	1.01449	-2.76465	0.00569841	0.0156348
Rv1593c	2795.59	2.61188	0.322409	8.10115	5.44e-16	3.99e-14
Rv1638A	156.894	2.28514	0.34353	6.65192	2.89e-11	7.98e-10
Rv1670	112.94	3.10573	0.616325	5.03911	4.68e-07	4.22e-06
Rv1714	152.152	-2.90393	0.443242	-6.55156	5.69e-11	1.44e-09
Rv1716	195.956	-3.59414	0.497258	-7.22793	4.9e-13	2.09e-11
Rv1717	47.7789	-2.75583	0.437164	-6.30389	2.9e-10	6.13e-09
Rv1727	13.7486	2.78811	0.839046	3.32295	0.00089072	0.00320536
Rv1733c	9885.8	3.63442	0.64047	5.67461	1.39e-08	1.93e-07
Rv1734c	41.1058	2.25577	0.547693	4.11868	3.81e-05	0.00020585
Rv1735a	745.896	2.17485	0.570087	3.81495	0.00013621	0.00062373
Rv1738	29473.7	4.1193	0.524294	7.85685	3.94e-15	2.5e-13
Rv1804c	35.0526	2.15315	0.689316	3.12361	0.00178648	0.00578108
Rv1813c	31560.4	3.60233	0.611425	5.89169	3.82e-09	6.12e-08
Rv1815	3004.64	2.31154	0.302963	7.62978	2.35e-14	1.2e-12
Rv1861	152.305	2.42207	0.458579	5.28169	1.28e-07	1.37e-06
Rv1927	1183.6	-3.00744	0.273474	-10.9972	3.94e-28	3.08e-25
Rv1947	79.9087	-2.28083	0.4204	-5.42538	5.78e-08	6.76e-07
Rv1975	5.78334	2.21093	0.775852	2.84969	0.00437622	0.0125199
Rv1979c	608.849	-2.63078	0.2973	-8.84891	8.84e-19	1.12e-16
Rv1987	954.188	2.28165	0.412247	5.53467	3.12e-08	3.86e-07
Rv1989c	327.961	3.96802	0.590938	6.71478	1.88e-11	5.45e-10
Rv1990c	591.838	4.79055	0.680122	7.04366	1.87e-12	7.08e-11
Rv1993c	177.564	2.57203	0.509554	5.04761	4.47e-07	4.06e-06
Rv1995	36.9846	3.87184	0.688488	5.62368	1.87e-08	2.48e-07
Rv1996	32433.8	3.93918	0.549979	7.1624	7.93e-13	3.2e-11
Rv2003c	2333.41	3.06393	0.501631	6.10795	1.01e-09	1.86e-08
Rv2004c	9015.03	3.19543	0.525568	6.07996	1.2e-09	2.17e-08
Rv2005c	10160.1	3.94101	0.588038	6.70197	2.06e-11	5.88e-10
Rv2021c	111.993	2.18052	0.46932	4.64612	3.38e-06	2.41e-05
Rv2025c	1183.43	4.92669	0.74444	6.61799	3.64e-11	9.65e-10
Rv2030c	142749	2.68491	0.666548	4.02808	5.62e-05	0.00028818
Rv2034	42.195	2.02207	0.562498	3.59481	0.00032463	0.00132709
Rv2035	57.768	2.50368	0.518943	4.82458	1.4e-06	1.12e-05
Rv2036	80.0321	2.33762	0.439358	5.32054	1.03e-07	1.14e-06
Rv2047c	1223.32	-2.6712	0.732048	-3.64894	0.00026332	0.00111036
Rv2059	412.455	2.58038	0.252813	10.2067	1.85e-24	7.89e-22
Rv2086	9.34856	-3.22853	0.975951	-3.30809	0.00093934	0.00335458
Rv2137c	2170.38	2.38782	0.430586	5.54551	2.93e-08	3.66e-07
Rv2159c	12496	2.3784	0.474822	5.00902	5.47e-07	4.89e-06
Rv2169c	496.896	2.91332	0.563399	5.17097	2.33e-07	2.3e-06
Rv2189c	203.656	-3.50888	0.741893	-4.72963	2.25e-06	1.67e-05
Rv2190c	1420.68	-2.49835	0.552132	-4.52491	6.04e-06	4.01e-05
Rv2250c	106.483	2.20296	0.369548	5.96124	2.5e-09	4.21e-08
Rv2253	50.0596	2.69318	0.595991	4.51883	6.22e-06	4.08e-05
Rv2273	32.4772	-2.39142	0.572366	-4.17813	2.94e-05	0.00016271
Rv2275	447.087	-2.85924	0.260692	-10.9679	5.45e-28	3.65e-25
Rv2302	447.332	3.01036	0.380446	7.91271	2.52e-15	1.66e-13
Rv2323c	715.625	2.17318	0.657037	3.30754	0.00094118	0.00335861
Rv2324	142.523	2.75053	0.643086	4.27707	1.89e-05	0.00010966
Rv2348c	537.53	3.90883	0.558888	6.99393	2.67e-12	9.57e-11
Rv2395	614.845	-2.07335	0.41202	-5.03216	4.85e-07	4.36e-06
Rv2424c	73.847	-2.33961	0.434183	-5.38853	7.1e-08	8.08e-07
Rv2459	737.393	2.1487	0.374693	5.73454	9.78e-09	1.45e-07
Rv2517c	67.6242	2.60518	0.589955	4.41589	1.01e-05	6.26e-05
Rv2551c	104.01	-2.75125	0.308192	-8.92706	4.37e-19	5.86e-17
Rv2553c	2605.43	-2.02081	0.23045	-8.76898	1.8e-18	2.17e-16
Rv2557	2848.1	4.31867	0.605636	7.1308	9.98e-13	4e-11
Rv2558	1684.62	3.38631	0.539253	6.27962	3.39e-10	7.07e-09
Rv2570	125.334	2.82198	0.453507	6.22258	4.89e-10	9.87e-09
Rv2621c	578.865	2.30331	0.793301	2.90345	0.00369073	0.0107959
Rv2624c	5840.79	3.85874	0.804615	4.79576	1.62e-06	1.26e-05
Rv2625c	19895	4.03846	0.781045	5.17058	2.33e-07	2.3e-06
Rv2627c	35557.3	4.43692	0.566143	7.8371	4.61e-15	2.84e-13
Rv2628	14333.3	5.70656	0.683789	8.3455	7.09e-17	6.5e-15
Rv2629	24948.6	2.90694	0.475427	6.11439	9.69e-10	1.8e-08
Rv2632c	102.556	2.4229	0.352735	6.86889	6.47e-12	2.06e-10
Rv2638	151.938	2.3464	0.420606	5.57863	2.42e-08	3.1e-07
Rv2644c	29.1206	-2.66754	0.497895	-5.35762	8.43e-08	9.49e-07
Rv2658c	65.2019	4.06508	0.627156	6.48176	9.07e-11	2.14e-09
Rv2659c	226.001	4.03325	0.626601	6.43671	1.22e-10	2.79e-09
Rv2663	73.3605	3.34228	0.685214	4.87771	1.07e-06	8.83e-06
Rv2664	203.146	2.91439	0.512878	5.68242	1.33e-08	1.85e-07
Rv2705c	164.446	2.18798	0.300088	7.29113	3.07e-13	1.35e-11
Rv2729c	990.673	2.56628	0.441178	5.81689	6e-09	9.31e-08
Rv2730	16.3041	2.01936	0.684078	2.95194	0.0031578	0.00944922
Rv2731	443.526	2.54535	0.44063	5.77661	7.62e-09	1.15e-07
Rv2781c	1060.37	-2.22106	0.342271	-6.48918	8.63e-11	2.05e-09
Rv2812	41.6175	-3.10473	0.54062	-5.74292	9.31e-09	1.39e-07
Rv2813	15.2608	-3.05101	0.82485	-3.69887	0.00021657	0.00092907
Rv2884	311.867	2.95855	0.506758	5.83819	5.28e-09	8.24e-08
Rv2897c	136.373	-3.28668	0.462492	-7.10647	1.19e-12	4.73e-11
Rv2898c	64.9237	-2.43346	0.422015	-5.76628	8.1e-09	1.22e-07
Rv2943	190.676	-2.13907	0.364204	-5.87327	4.27e-09	6.77e-08
Rv2989	1569.12	-2.69067	0.422999	-6.36094	2.01e-10	4.35e-09
Rv2990c	3218.8	2.41003	0.259624	9.28276	1.65e-20	3.23e-18
Rv3007c	102.673	2.94697	0.456071	6.46163	1.04e-10	2.4e-09
Rv3013	120.378	2.51818	0.441501	5.70368	1.17e-08	1.67e-07
Rv3037c	360.754	-2.22402	0.424938	-5.23375	1.66e-07	1.72e-06
Rv3046c	137.75	2.20478	0.339475	6.49467	8.32e-11	1.99e-09
Rv3054c	68.9135	2.52905	0.623934	4.05339	5.05e-05	0.00026213
Rv3079c	131.71	2.2204	0.477699	4.64811	3.35e-06	2.39e-05
Rv3083	3389.94	2.57026	0.494111	5.20179	1.97e-07	1.99e-06
Rv3085	732.792	2.10743	0.407292	5.17424	2.29e-07	2.27e-06
Rv3087	2048.01	2.58989	0.538366	4.81065	1.5e-06	1.19e-05
Rv3092c	1224.05	-2.2601	0.360388	-6.27131	3.58e-10	7.4e-09
Rv3093c	1019.9	-3.04587	0.409069	-7.44587	9.63e-14	4.43e-12
Rv3126c	51.8725	3.83723	0.481045	7.97687	1.5e-15	1.02e-13
Rv3127	45085.6	3.08593	0.480994	6.41573	1.4e-10	3.13e-09
Rv3131	87051.9	3.43295	0.514022	6.67861	2.41e-11	6.81e-10
Rv3134c	28383.3	3.09606	0.657841	4.70639	2.52e-06	1.85e-05
Rv3142c	518.193	2.26333	0.397706	5.69096	1.26e-08	1.78e-07
Rv3168	38.1143	2.03282	0.536251	3.79081	0.00015016	0.00067963
Rv3169	158.139	2.89285	0.309132	9.35795	8.13e-21	1.66e-18
Rv3179	41.875	3.17096	0.484503	6.54477	5.96e-11	1.48e-09
Rv3181c	37.1929	2.68933	0.572474	4.69773	2.63e-06	1.92e-05
Rv3188	192.317	2.80751	0.659102	4.2596	2.05e-05	0.0001174
Rv3189	165.426	2.95516	0.617332	4.78698	1.69e-06	1.31e-05
Rv3197	7294.9	2.22555	0.359459	6.19139	5.96e-10	1.16e-08
Rv3230c	6686.59	2.50972	0.449684	5.58108	2.39e-08	3.08e-07
Rv3238c	881.655	2.22336	0.362784	6.12859	8.87e-10	1.68e-08
Rv3241c	4764.7	2.83853	0.47943	5.92065	3.21e-09	5.28e-08
Rv3289c	1514.78	3.24609	0.826464	3.92768	8.58e-05	0.00041375
Rv3327	90.8644	2.58377	0.536524	4.81577	1.47e-06	1.16e-05
Rv3334	197.416	2.85599	0.52969	5.39182	6.97e-08	7.98e-07
Rv3354	150.246	3.35422	0.599965	5.59069	2.26e-08	2.92e-07
Rv3371	4709.7	4.49344	0.702231	6.39881	1.57e-10	3.46e-09
Rv3413c	1856.05	2.2339	0.330972	6.74952	1.48e-11	4.4e-10
Rv3428c	5.33899	-2.90067	1.17943	-2.45938	0.0139177	0.0334495
Rv3481c	42.7061	-2.28836	0.403765	-5.66754	1.45e-08	2e-07
Rv3583c	10112.9	2.5039	0.441481	5.67158	1.41e-08	1.96e-07
Rv3613c	495.967	2.42527	0.385001	6.29939	2.99e-10	6.28e-09
Rv3633	4076.72	4.80997	0.531441	9.05081	1.42e-19	2.05e-17
Rv3655c	42.7711	-3.01602	0.505429	-5.96724	2.41e-09	4.08e-08
Rv3656c	18.9335	-2.11622	0.57886	-3.65584	0.00025634	0.00108775
Rv3657c	63.7165	-3.35633	0.421552	-7.96184	1.7e-15	1.14e-13
Rv3675	160.866	2.55863	0.537409	4.76106	1.93e-06	1.46e-05
Rv3707c	489.484	-2.13492	0.408637	-5.2245	1.75e-07	1.8e-06
Rv3741c	4614.36	2.51626	0.365391	6.8865	5.72e-12	1.86e-10
Rv3742c	12777.5	3.91172	0.451955	8.6551	4.92e-18	5.5e-16
Rv3750c	1072.44	2.24915	0.465436	4.83235	1.35e-06	1.07e-05
Rv3760	158.014	2.11384	0.367231	5.75617	8.6e-09	1.28e-07
Rv3839	95.0473	2.07267	0.55731	3.71906	0.00019997	0.00086738
Rv3921c	1256.74	-2.1528	0.59241	-3.63396	0.0002791	0.00116849
Rv3922c	113.858	-2.21011	0.428199	-5.16141	2.45e-07	2.39e-06
TB31.7	66881.8	3.98758	0.675764	5.90085	3.62e-09	5.87e-08
acg	12806	2.91244	0.623839	4.66857	3.03e-06	2.18e-05
acpM	1482.02	3.04702	0.44553	6.83909	7.97e-12	2.49e-10
adhD	2509.97	2.46717	0.470762	5.24081	1.6e-07	1.67e-06
aftD	1876.18	-2.56841	0.590588	-4.3489	1.37e-05	8.19e-05
ald	22662.5	4.68653	0.756986	6.19104	5.98e-10	1.16e-08
alkB	33341.9	2.23559	0.498816	4.48179	7.4e-06	4.77e-05
amt	349.83	2.56919	0.645673	3.97908	6.92e-05	0.00034291
aprB	81.0186	2.08693	0.524771	3.97683	6.98e-05	0.00034544
argB	782.302	2.81609	0.493386	5.70768	1.15e-08	1.64e-07
argD	1215.43	2.66008	0.492473	5.40147	6.61e-08	7.63e-07
argF	434.024	2.61407	0.437305	5.97768	2.26e-09	3.86e-08
argG	1234.56	2.26296	0.324004	6.98435	2.86e-12	1.01e-10
argJ	1090.7	2.42362	0.595856	4.06745	4.75e-05	0.00024915
argR	223.181	2.62016	0.371613	7.05079	1.78e-12	6.84e-11
argS	775.126	-2.01431	0.342333	-5.88406	4e-09	6.38e-08
aroE	1102.45	-2.69394	0.381288	-7.06537	1.6e-12	6.21e-11
arsB2	156.237	-2.17394	0.368966	-5.89197	3.82e-09	6.12e-08
bfrB	77344.1	2.83329	0.557066	5.0861	3.66e-07	3.41e-06
canA	184.961	3.3821	0.692689	4.88256	1.05e-06	8.66e-06
ccdA	1382.1	-2.31455	0.282893	-8.18174	2.8e-16	2.15e-14
ccsA	1195.92	-2.25777	0.326904	-6.90651	4.97e-12	1.65e-10
chaA	405.923	-2.10625	0.292898	-7.19105	6.43e-13	2.67e-11
che1	1209.57	-2.34999	0.675715	-3.47777	0.00050559	0.00196578
cmk	361.842	-2.01836	0.428598	-4.7092	2.49e-06	1.83e-05
cmtR	197.121	2.41939	0.500495	4.83398	1.34e-06	1.07e-05
cobB	600.052	-2.10866	0.337458	-6.24867	4.14e-10	8.44e-09
csoR	1960.56	3.47994	0.460489	7.55704	4.12e-14	1.95e-12
ctpD	204.333	2.49663	0.269351	9.26905	1.88e-20	3.52e-18
ctpF	20802.7	3.90018	0.675388	5.77472	7.71e-09	1.16e-07
ctpV	5412.92	2.48284	0.38599	6.43239	1.26e-10	2.86e-09
cydB	2046.18	2.23734	0.856006	2.6137	0.00895678	0.0231907
cyp121	326.825	-2.7543	0.395335	-6.96699	3.24e-12	1.12e-10
cyp132	3841.37	3.62421	0.515628	7.02874	2.08e-12	7.82e-11
cyp135A1	452.56	-4.52359	0.493246	-9.17107	4.68e-20	7.84e-18
cyp136	1004.4	2.09046	0.401028	5.21276	1.86e-07	1.89e-06
cysA1	394.029	-2.17395	0.284725	-7.63526	2.25e-14	1.16e-12
cysT	218.441	-2.0735	0.308649	-6.71798	1.84e-11	5.37e-10
cysW	251.619	-2.26624	0.293241	-7.72827	1.09e-14	6.09e-13
def	145.854	-2.02216	0.460043	-4.39559	1.1e-05	6.82e-05
desA3	35845.4	2.76391	0.543412	5.08621	3.65e-07	3.41e-06
devR	18455.5	3.49684	0.665215	5.25671	1.47e-07	1.55e-06
devS	21530.5	3.04207	0.643681	4.72605	2.29e-06	1.7e-05
dinF	696.483	-2.53848	0.5006	-5.07086	3.96e-07	3.65e-06
dxs2	142.943	-2.05824	0.363443	-5.66317	1.49e-08	2.04e-07
efpA	14406.4	2.41489	0.494381	4.88467	1.04e-06	8.63e-06
eis	163.413	2.13125	0.359318	5.93136	3e-09	4.96e-08
engA	926.749	-2.0542	0.446554	-4.60011	4.22e-06	2.93e-05
espA	14143.4	3.26018	0.609869	5.34571	9.01e-08	1e-06
espC	4851.85	3.29089	0.589727	5.58035	2.4e-08	3.08e-07
espD	7268.16	3.44454	0.510748	6.74412	1.54e-11	4.54e-10
espF	1324.05	2.05903	0.264258	7.79175	6.61e-15	3.92e-13
espG2	271.893	2.15554	0.294609	7.31659	2.54e-13	1.13e-11
esxA	16670.9	2.27407	0.273918	8.302	1.02e-16	8.84e-15
esxB	10505.1	2.77223	0.406978	6.81174	9.64e-12	2.92e-10
esxC	385.731	3.0797	0.396841	7.76053	8.46e-15	4.9e-13
esxD	202.126	3.5866	0.626918	5.721	1.06e-08	1.53e-07
esxG	3234.33	2.80377	0.204074	13.739	5.93e-43	1.39e-39
esxJ	40.6188	4.2126	0.71803	5.86689	4.44e-09	7.01e-08
esxN	1551.15	2.14957	0.423524	5.07543	3.87e-07	3.57e-06
esxO	2343.97	3.809	0.417469	9.12403	7.24e-20	1.13e-17
esxP	1023.28	3.48994	0.354359	9.84861	6.95e-23	2.04e-20
esxV	10.273	2.07633	0.615679	3.37242	0.00074512	0.00274233
esxW	33.5368	2.97788	0.490485	6.07129	1.27e-09	2.28e-08
fadB3	148.574	-3.02538	0.468126	-6.46275	1.03e-10	2.4e-09
fadD13	1248.77	2.59226	0.469715	5.5188	3.41e-08	4.18e-07
fadD22	3804.14	-2.80056	0.363476	-7.70496	1.31e-14	7.14e-13
fadE15	317.641	2.12584	0.405733	5.23951	1.61e-07	1.68e-06
fadE18	11.0331	-2.00774	0.857288	-2.34196	0.0191826	0.0438125
fbpC	2625.7	2.26608	0.302996	7.47889	7.5e-14	3.48e-12
fdxA	17072.7	2.29336	0.572502	4.00586	6.18e-05	0.00031188
fdxD	147.065	2.2949	0.419537	5.47007	4.5e-08	5.37e-07
fgd2	121.039	2.14031	0.457815	4.67505	2.94e-06	2.12e-05
ggtB	1595.96	-2.55331	0.566044	-4.51079	6.46e-06	4.22e-05
gid	686.564	-2.04925	0.435986	-4.70027	2.6e-06	1.9e-05
glbN	161.048	5.59163	0.988753	5.65523	1.56e-08	2.12e-07
glgC	967.558	2.02391	0.435752	4.64462	3.41e-06	2.42e-05
groEL2	4729.06	3.42716	0.692134	4.95158	7.36e-07	6.4e-06
hemB	3595.78	-2.53056	0.277905	-9.10587	8.56e-20	1.29e-17
hemZ	247.126	-2.27773	0.5148	-4.42448	9.67e-06	6.05e-05
higB	651.235	2.70063	0.54973	4.91265	8.99e-07	7.61e-06
hrp1	24772.2	4.48448	0.774605	5.78938	7.06e-09	1.07e-07
hsdS	193.957	-2.16132	0.541664	-3.99014	6.6e-05	0.00032997
hsp	762.778	3.10249	0.360947	8.59541	8.3e-18	8.84e-16
hspX	121075	4.12406	0.729296	5.65485	1.56e-08	2.12e-07
idsA1	83.481	-2.19653	0.394019	-5.57468	2.48e-08	3.14e-07
infC	5240.04	2.15647	0.263287	8.19058	2.6e-16	2.03e-14
iniB	23193	2.83254	0.437495	6.47446	9.52e-11	2.23e-09
kasA	5439.77	2.19553	0.356181	6.16408	7.09e-10	1.36e-08
kmtR	443.515	4.14143	0.489924	8.45322	2.83e-17	2.71e-15
kstR	664.253	2.1711	0.356523	6.08966	1.13e-09	2.06e-08
lat	29707.7	3.99194	1.20597	3.31015	0.00093245	0.00333252
ldtA	743.459	2.34176	0.489428	4.78469	1.71e-06	1.33e-05
leuC	3053.89	-2.56018	0.42666	-6.00052	1.97e-09	3.42e-08
leuD	1092.53	-2.86303	0.316396	-9.04886	1.44e-19	2.05e-17
lipU	800.549	2.8139	0.289631	9.71545	2.59e-22	7.15e-20
lipX	194.046	3.35269	0.483827	6.92953	4.22e-12	1.42e-10
lipZ	347.167	3.09183	0.608262	5.08306	3.71e-07	3.46e-06
lppX	985.96	-2.14915	0.718927	-2.98938	0.00279543	0.00851709
lprI	54.3075	2.28308	0.606038	3.76723	0.00016507	0.00074295
mas	33006.9	-2.07525	0.402007	-5.16222	2.44e-07	2.39e-06
mazE3	700.406	2.69157	0.389938	6.90256	5.11e-12	1.69e-10
mazE6	114.721	2.69447	0.405178	6.65008	2.93e-11	8.03e-10
mbtB	1140.3	2.0675	0.239944	8.61659	6.9e-18	7.52e-16
mce2D	41.32	-2.08284	0.409128	-5.09094	3.56e-07	3.35e-06
menE	1158.52	-2.55551	0.374888	-6.81673	9.31e-12	2.84e-10
metU	20.4832	-2.13546	0.67874	-3.14621	0.00165403	0.00542359
modB	80.448	-2.80098	0.567869	-4.93245	8.12e-07	6.94e-06
mpt63	364.763	2.29121	0.452277	5.06594	4.06e-07	3.73e-06
mscL	84.0761	3.08263	0.486142	6.341	2.28e-10	4.89e-09
murI	525.703	-2.01023	0.330312	-6.08588	1.16e-09	2.1e-08
narK2	19513.1	2.19939	0.60127	3.6579	0.00025429	0.00108006
narX	25256.9	2.62104	0.609863	4.29776	1.73e-05	0.00010113
ncRv0126c	9.56862	3.00931	0.71151	4.22947	2.34e-05	0.00013186
ncRv0167c	40.872	2.12748	0.35118	6.05809	1.38e-09	2.43e-08
ncRv0305	16.6882	2.01754	0.54093	3.72976	0.00019166	0.00083756
ncRv0668	19.7243	-2.34397	0.965898	-2.42673	0.0152356	0.0361536
ncRv10178	30.1731	-2.10201	0.563973	-3.72714	0.00019366	0.00084394
ncRv1047c	24.635	2.21217	0.692791	3.19313	0.0014074	0.00474769
ncRv10887	14.8274	2.16446	0.945335	2.28962	0.0220433	0.0492375
ncRv11075	58.8719	2.99741	0.527133	5.68625	1.3e-08	1.82e-07
ncRv11230c	4.78545	2.95553	1.26521	2.33599	0.0194916	0.0443241
ncRv11264c	50.4865	2.13652	0.470278	4.5431	5.54e-06	3.72e-05
ncRv11510c	77.7778	2.46137	0.414857	5.93306	2.97e-09	4.93e-08
ncRv1157	145.16	-2.36997	0.378131	-6.26758	3.67e-10	7.51e-09
ncRv1162c	494.011	2.04653	0.428448	4.7766	1.78e-06	1.37e-05
ncRv11733	2120.79	3.18308	0.530742	5.99741	2e-09	3.47e-08
ncRv1179	30.2257	-2.93722	0.511629	-5.74093	9.42e-09	1.4e-07
ncRv11875c	131.753	2.66657	0.475691	5.60567	2.07e-08	2.71e-07
ncRv11963c	6.37622	3.19358	0.827254	3.86046	0.00011317	0.00052962
ncRv1212	9.45204	-4.29017	1.14153	-3.75827	0.00017109	0.00076404
ncRv12459	14.7573	2.18763	0.548712	3.98684	6.7e-05	0.0003333
ncRv1249	11.3127	-2.21446	0.702925	-3.15036	0.00163072	0.0053584
ncRv12560	15.7839	3.11168	0.835991	3.72215	0.00019754	0.00085764
ncRv1318	122.047	-3.58398	0.35833	-10.0019	1.5e-23	4.67e-21
ncRv1320	87.1586	-3.27405	0.58315	-5.61442	1.97e-08	2.59e-07
ncRv13241c	1253.69	3.26836	0.56378	5.79724	6.74e-09	1.03e-07
ncRv13573	49.6282	2.78045	0.454859	6.11279	9.79e-10	1.81e-08
ncRv13661	797.134	3.31583	0.498682	6.64918	2.95e-11	8.03e-10
ncRv13692c	10.4325	-3.13781	0.902608	-3.47638	0.00050823	0.00197276
ncRv1472c	42.7559	2.6561	0.566693	4.68702	2.77e-06	2.01e-05
ncRv1484c	9.37914	-2.62955	0.842837	-3.11988	0.00180923	0.00584262
ncRv1551c	7.18212	2.27882	0.788249	2.891	0.00384023	0.0111566
ncRv1598	3.97418	-3.8055	1.37494	-2.76775	0.00564439	0.0155138
ncRv1835A	30.1726	2.15983	0.539639	4.00237	6.27e-05	0.00031517
ncRv1890	15.552	-2.6466	0.825066	-3.20774	0.00133782	0.00456221
ncRv1954	66.7452	3.73411	0.690361	5.40892	6.34e-08	7.38e-07
ncRv1979	18.6127	2.32999	0.583255	3.9948	6.47e-05	0.00032471
ncRv1998	336.466	4.20318	0.729734	5.75987	8.42e-09	1.26e-07
ncRv2151	26.7704	2.06941	0.509108	4.06479	4.81e-05	0.00025159
ncRv2246c	8.96608	2.12571	0.80076	2.65461	0.00793999	0.0209514
ncRv2659	218.307	3.81549	0.553117	6.89817	5.27e-12	1.73e-10
ncRv2666c	33.817	2.3962	0.586236	4.08743	4.36e-05	0.00023347
ncRv3023	18.3879	2.32057	0.561908	4.12979	3.63e-05	0.00019663
ncRv3115c	3.53	2.91047	1.12532	2.58635	0.00969989	0.0248404
ncRv3288	129.31	2.25142	0.317805	7.08426	1.4e-12	5.46e-11
ncRv3291	17.1959	2.74292	0.736258	3.72549	0.00019494	0.00084871
ncRv3367c	19.7121	-2.02874	0.58872	-3.44602	0.00056892	0.00218481
ncRv3662	535.401	2.00815	0.415295	4.83548	1.33e-06	1.06e-05
ncRv3796Ac	4.34449	2.76191	1.17463	2.35131	0.0187075	0.0428946
ncRv3798c	2.76499	-3.25691	1.41578	-2.30044	0.0214234	0.0479954
ncRvnr01c	17.8015	2.9774	0.66669	4.46595	7.97e-06	5.09e-05
ndh	3912.41	2.36179	0.483646	4.88329	1.04e-06	8.66e-06
nirB	5134.04	4.39914	0.788901	5.57629	2.46e-08	3.12e-07
nirD	470.502	4.74567	0.896504	5.29353	1.2e-07	1.29e-06
nrdB	3223.65	2.69337	0.510312	5.27789	1.31e-07	1.4e-06
nrdZ	11974	4.26881	0.45192	9.44595	3.52e-21	7.86e-19
ogt	166.561	2.38035	0.437978	5.43485	5.48e-08	6.45e-07
otsB1	3604.18	3.18976	0.384764	8.29018	1.13e-16	9.3e-15
parA	1390.67	-2.19663	0.505066	-4.34921	1.37e-05	8.19e-05
pepR	2581.74	-2.19956	0.576499	-3.81538	0.00013597	0.00062324
pirG	3759.12	2.00871	0.323476	6.20977	5.31e-10	1.05e-08
pknK	610.432	2.05239	0.375036	5.4725	4.44e-08	5.31e-07
pks1	5753.69	-3.11348	0.755938	-4.1187	3.81e-05	0.00020585
pks12	8068.04	-2.01707	0.546489	-3.69096	0.00022341	0.0009567
pks15	1061.79	-2.37386	0.670499	-3.54045	0.00039945	0.00159407
pmmB	720.104	-2.7914	0.458167	-6.09253	1.11e-09	2.04e-08
pncB2	357.264	3.872	0.498508	7.76718	8.03e-15	4.7e-13
ppsA	11456.2	-2.22878	0.425462	-5.23849	1.62e-07	1.69e-06
ppsB	6969.4	-2.52886	0.557729	-4.53421	5.78e-06	3.86e-05
ppsC	15656.3	-2.46921	0.504126	-4.898	9.68e-07	8.14e-06
ppsD	10040.5	-2.4037	0.485709	-4.94884	7.47e-07	6.47e-06
pptT	415.104	-2.53082	0.422721	-5.98697	2.14e-09	3.67e-08
prpD	822.206	-2.02454	0.226147	-8.9523	3.48e-19	4.8e-17
recG	164.98	-2.34757	0.423296	-5.54594	2.92e-08	3.66e-07
relF	65.6948	2.21139	0.459993	4.80744	1.53e-06	1.2e-05
relJ	14.2058	2.41912	0.607404	3.98272	6.81e-05	0.00033858
relK	22.5897	4.16279	0.785722	5.29804	1.17e-07	1.27e-06
rimI	268.932	-2.11974	0.322767	-6.56741	5.12e-11	1.33e-09
rnpB	41325.9	2.60669	0.370995	7.0262	2.12e-12	7.9e-11
rocA	2319.93	3.2661	0.610363	5.35108	8.74e-08	9.76e-07
rpfC	6325.88	2.79144	0.397681	7.01929	2.23e-12	8.23e-11
rpfE	71.1068	-2.74962	0.614735	-4.47286	7.72e-06	4.95e-05
rpmB2	122.284	3.48922	0.378933	9.20801	3.32e-20	5.99e-18
rpmG1	11.5851	2.49618	0.757142	3.29685	0.00097776	0.00346278
rpsN2	38.1971	2.25692	0.349903	6.45014	1.12e-10	2.57e-09
rpsR2	6.81663	2.80873	0.777939	3.61048	0.00030563	0.00125932
rrf	11997.3	2.43157	0.36273	6.70352	2.03e-11	5.85e-10
rrl	2.11997e+06	2.66958	0.493956	5.40449	6.5e-08	7.52e-07
rrs	33373.6	2.69749	0.702339	3.84072	0.00012267	0.00056895
rsbW	510.627	2.05088	0.547155	3.74826	0.00017806	0.00078693
rsfA	68.7224	2.28305	0.455783	5.00906	5.47e-07	4.89e-06
sORF_12	6.20049	-2.55964	0.956793	-2.67523	0.0074679	0.0199187
sORF_142	131.371	-3.61312	0.375167	-9.63068	5.93e-22	1.39e-19
sORF_144	30.505	-2.3291	0.548341	-4.24754	2.16e-05	0.00012299
sORF_185	20.847	-3.90144	0.781188	-4.99424	5.91e-07	5.25e-06
sORF_190	10.7608	2.26791	0.648786	3.49563	0.00047295	0.00185052
sORF_199	42.8061	-2.58414	0.568944	-4.54201	5.57e-06	3.74e-05
sORF_200	8836.13	5.19906	0.585829	8.87469	7.01e-19	9.13e-17
sORF_203	10.854	-2.96357	0.830542	-3.56824	0.00035939	0.00145461
sORF_214	4.922	2.93838	1.17558	2.49952	0.0124361	0.0304348
sORF_232	63.9567	-2.28672	0.49421	-4.62701	3.71e-06	2.61e-05
sORF_241	8.0162	2.15879	0.808627	2.6697	0.00759201	0.0202152
sORF_249	173.692	2.4335	0.568276	4.28224	1.85e-05	0.00010764
sORF_285	3.01233	2.5441	1.10437	2.30366	0.0212417	0.0476637
sORF_287	5.70762	2.83167	0.867552	3.26397	0.00109861	0.00384433
sORF_32	22.4734	2.13926	0.631933	3.38526	0.0007111	0.00264421
sORF_34	102.61	5.61736	0.694417	8.08933	6e-16	4.33e-14
sORF_37	47.0958	2.03036	0.521038	3.89677	9.75e-05	0.00046407
sORF_52	174.853	5.03355	0.714587	7.044	1.87e-12	7.08e-11
sORF_53	191.133	3.84195	0.627805	6.11966	9.38e-10	1.74e-08
sORF_58	7.60481	-2.46327	0.878923	-2.80259	0.00506933	0.0141996
sORF_6	12.9676	-2.89116	0.774527	-3.73281	0.00018935	0.00083057
sORF_66	56.1436	-2.812	0.545401	-5.15585	2.52e-07	2.46e-06
sORF_67	36.3587	3.0632	0.597407	5.1275	2.94e-07	2.81e-06
sORF_74	20.7785	-2.40109	0.569253	-4.21797	2.47e-05	0.0001386
sORF_78	22.5601	2.0415	0.710616	2.87285	0.00406782	0.0117378
sORF_8	4.65136	-3.23313	1.2122	-2.66715	0.00764977	0.0203344
sORF_92	57.2406	-3.20218	0.406252	-7.88224	3.22e-15	2.07e-13
sORF_98	200.886	-4.71828	0.590594	-7.98904	1.36e-15	9.38e-14
sigD	1300.56	2.09904	0.337689	6.21588	5.1e-10	1.02e-08
ssr	232669	3.54115	0.543259	6.51834	7.11e-11	1.75e-09
tgs1	112658	3.96022	0.569324	6.95599	3.5e-12	1.2e-10
tgs2	1174.76	2.74315	0.417926	6.56372	5.25e-11	1.35e-09
tgs4	1814.89	3.01395	0.538159	5.60049	2.14e-08	2.78e-07
thrV	6.97543	2.6269	0.82921	3.16795	0.00153517	0.00510164
trbB	308.238	-3.25994	0.291246	-11.1931	4.41e-29	4.13e-26
trpA	1436.8	-2.12512	0.589579	-3.60448	0.00031278	0.00128425
trpB	1583.51	-2.52033	0.491327	-5.12965	2.9e-07	2.79e-06
truB	584.792	-2.55127	0.378889	-6.73357	1.66e-11	4.85e-10
usfY	1220.39	3.04671	0.654174	4.65733	3.2e-06	2.3e-05
vapB10	9469.57	2.72232	0.429789	6.33409	2.39e-10	5.09e-09
vapB22	246.832	2.61271	0.444197	5.88187	4.06e-09	6.45e-08
vapB28	556.787	2.42178	0.257938	9.389	6.06e-21	1.29e-18
vapC17	264.116	2.193	0.260068	8.43242	3.39e-17	3.18e-15
vapC26	99.9626	2.04078	0.269841	7.5629	3.94e-14	1.89e-12
vapC28	224.664	2.12519	0.371364	5.72268	1.05e-08	1.53e-07
vapC48	236.055	2.40674	0.382688	6.28904	3.19e-10	6.69e-09
virS	59.3169	2.67843	0.471056	5.68601	1.3e-08	1.82e-07
whiB3	894.037	3.1845	0.68637	4.63963	3.49e-06	2.47e-05
