# Supplementary material for: Adaptation of the Mycobacterium tuberculosis transcriptome to biofilm growth
Source: PLoS Pathog. 2024 Apr 18;20(4):e1012124. doi: 10.1371/journal.ppat.1012124 (PMC11060545; doi:10.1371/journal.ppat.1012124)
Supplement: S4 Data — DEGs provided for multiple analyses: all populations, each population individually and for each of the two sub-lineages in our sample (L4.4 and L4.9). Note that low concordance between biological replicates of evolved MT31 grown under planktonic conditions may impact the results of these analyses. (XLSX) [file ppat.1012124.s018.xlsx]

## Sheet: AllPopulations_BFEvA
	baseMean	log2FoldChange	lfcSE	stat	pvalue	padj
35kd_ag	4343.43	-3.09008	0.545372	-5.66601	1.46157e-08	3.71521e-07
MTS2823	9.95906	-3.75595	0.88514	-4.24333	2.20224e-05	0.000188285
P55	3865.1	-0.944634	0.23536	-4.01356	5.98089e-05	0.000455356
PE12	1432.99	-0.955009	0.260917	-3.6602	0.000252022	0.00156373
PE13	3742.56	-2.19395	0.426185	-5.14788	2.63454e-07	4.28045e-06
PE17	1181.56	-1.26456	0.310307	-4.07518	4.59794e-05	0.000364749
PE19	5658.31	-2.43884	0.44343	-5.49993	3.79945e-08	8.39431e-07
PE25	1139.72	-2.45472	0.496894	-4.94012	7.80754e-07	1.01969e-05
PE26	1828.56	-1.54348	0.355673	-4.33962	1.42728e-05	0.000130779
PE31	967.68	-1.39669	0.362965	-3.84799	0.000119089	0.000804363
PE34	688.644	0.638775	0.219948	2.90421	0.00368184	0.0155358
PE35	805.414	-1.42668	0.386296	-3.69323	0.000221421	0.00139398
PE4	1362.93	0.427817	0.17019	2.51375	0.0119454	0.0400553
PE5	37.0416	-1.81257	0.413362	-4.38494	1.16017e-05	0.000108191
PE_PGRS15	976.308	-1.07158	0.26994	-3.9697	7.19644e-05	0.000532469
PE_PGRS18	822.593	0.522905	0.198874	2.62933	0.00855536	0.0307837
PE_PGRS25	339.151	-0.565071	0.227777	-2.4808	0.0131086	0.043106
PE_PGRS33	167.621	-0.762992	0.27377	-2.78698	0.00532012	0.020857
PE_PGRS38	830.596	-0.434404	0.177522	-2.44704	0.0144033	0.0463258
PE_PGRS41	856.161	-0.85197	0.210046	-4.05612	4.98947e-05	0.000387997
PE_PGRS5	541.229	-0.336311	0.135644	-2.47937	0.0131614	0.0431317
PE_PGRS7	1421.26	-0.736571	0.235078	-3.1333	0.00172852	0.00820837
PPE11	1452.88	0.275136	0.11029	2.49465	0.0126081	0.041838
PPE12	5499.49	-1.50692	0.391508	-3.84901	0.000118596	0.000802176
PPE17	1348.55	-0.507609	0.205834	-2.46611	0.0136589	0.0444227
PPE18	5325.47	-2.78212	0.508735	-5.46871	4.5332e-08	9.78674e-07
PPE24	3070.13	0.298888	0.119689	2.49721	0.0125176	0.0416197
PPE25	1196.08	-0.943717	0.387666	-2.43435	0.0149184	0.0476582
PPE29	1608.47	0.348667	0.115541	3.0177	0.00254703	0.0114254
PPE32	1948.46	0.169654	0.0689642	2.46003	0.0138925	0.0449888
PPE34	5117.01	0.523477	0.192115	2.72481	0.00643379	0.0244329
PPE4	3124.01	-1.84153	0.381191	-4.83099	1.35854e-06	1.66836e-05
PPE41	3149.59	-2.76837	0.516098	-5.36404	8.13822e-08	1.58998e-06
PPE49	2989.69	0.515598	0.189426	2.7219	0.00649071	0.0246293
PPE50	966.719	-0.9383	0.280527	-3.34478	0.000823478	0.00433292
PPE51	1916.4	-0.814934	0.243329	-3.3491	0.000810741	0.00428289
PPE52	2210.56	-1.13151	0.262514	-4.31027	1.63057e-05	0.000146287
PPE53	3446.21	-0.922202	0.2891	-3.18991	0.00142318	0.00692974
PPE56	19045.3	0.601075	0.173138	3.47165	0.000517268	0.00292192
PPE59	838.441	-2.17513	0.676723	-3.21422	0.001308	0.00642851
PPE60	3027.37	-1.21006	0.330483	-3.6615	0.000250744	0.00155784
PPE67	642.596	0.446962	0.17349	2.5763	0.00998648	0.0347688
PPE68	3901.91	-2.57403	0.458532	-5.61363	1.9813e-08	4.82865e-07
Rv0007	827.505	-1.18766	0.321003	-3.69984	0.000215733	0.00136727
Rv0011c	1384.2	-1.02202	0.369254	-2.76781	0.0056435	0.0219068
Rv0027	247.771	-1.9858	0.425689	-4.6649	3.0877e-06	3.41889e-05
Rv0038	1644.43	-0.784937	0.235202	-3.33729	0.000846006	0.00442469
Rv0047c	2109.49	-1.29924	0.303003	-4.28789	1.8038e-05	0.000158519
Rv0049	769.825	-0.659063	0.197273	-3.34087	0.000835166	0.00437768
Rv0057	752.803	-1.97537	0.419693	-4.7067	2.51758e-06	2.84763e-05
Rv0059	815.052	-0.556172	0.218328	-2.54741	0.0108524	0.0371886
Rv0060	2857.58	-1.51338	0.372509	-4.06267	4.85141e-05	0.000379131
Rv0061c	771.701	-2.3805	0.454055	-5.24275	1.58197e-07	2.75999e-06
Rv0064	5567.34	-1.25939	0.36757	-3.42627	0.000611936	0.00341183
Rv0072	1629.36	-0.657116	0.228713	-2.87311	0.00406457	0.0168869
Rv0073	1352.55	-0.768359	0.251726	-3.05236	0.00227048	0.010312
Rv0078A	1169	-1.59896	0.410346	-3.89662	9.7545e-05	0.000686299
Rv0078B	554.967	-1.46762	0.414823	-3.53794	0.000403269	0.00235918
Rv0079	1720.02	-0.494081	0.187135	-2.64024	0.00828475	0.0299696
Rv0080	555.308	-0.569675	0.228047	-2.49806	0.0124877	0.0415712
Rv0088	2083.6	-1.28341	0.317954	-4.03646	5.42648e-05	0.000417857
Rv0097	2399.93	-2.01591	0.3623	-5.56419	2.6338e-08	6.21521e-07
Rv0100	24.45	-1.87185	0.457286	-4.0934	4.25088e-05	0.000340647
Rv0108c	3363.62	-3.10115	0.496315	-6.24836	4.14772e-10	1.94869e-08
Rv0110	1374.61	0.352673	0.109241	3.2284	0.00124483	0.00616291
Rv0122	665.263	0.422208	0.131766	3.20423	0.00135425	0.00662576
Rv0140	4467.13	-5.02279	0.724524	-6.93253	4.13375e-12	3.75853e-10
Rv0141c	1285.99	-1.7918	0.394526	-4.54166	5.5814e-06	5.73671e-05
Rv0142	739.682	-0.825439	0.270712	-3.04914	0.00229495	0.0104132
Rv0144	3404.24	-1.8003	0.371291	-4.84877	1.2423e-06	1.54569e-05
Rv0145	2283.45	-0.403045	0.144541	-2.78845	0.00529606	0.0207858
Rv0146	2298.46	-1.41549	0.365569	-3.87201	0.000107943	0.00074613
Rv0147	4215.83	-1.16369	0.317627	-3.6637	0.000248597	0.00154654
Rv0148	1231.23	-1.76427	0.353089	-4.99666	5.83307e-07	8.08761e-06
Rv0149	1917.27	-0.393131	0.162073	-2.42565	0.0152811	0.048617
Rv0157A	847.316	-0.98642	0.327953	-3.00781	0.00263139	0.0117149
Rv0175	961.024	-1.68019	0.354065	-4.74543	2.08062e-06	2.43694e-05
Rv0176	927.572	-1.50226	0.338445	-4.43872	9.04953e-06	8.74973e-05
Rv0177	1378.77	-4.05002	0.586017	-6.91109	4.80947e-12	4.21096e-10
Rv0178	1230.69	-1.62737	0.344896	-4.71843	2.37666e-06	2.71421e-05
Rv0181c	515.242	-0.841031	0.282716	-2.97482	0.00293157	0.0128457
Rv0188	1801.8	-0.930885	0.274823	-3.38721	0.000706066	0.0038283
Rv0190	1152.52	-1.4391	0.377866	-3.80851	0.000139807	0.00092838
Rv0192	1171.97	-0.784932	0.226176	-3.47044	0.000519603	0.00293161
Rv0193c	1491.06	0.304073	0.110983	2.7398	0.00614759	0.0234591
Rv0205	2288.03	0.491362	0.198418	2.4764	0.0132713	0.0434234
Rv0207c	2294.22	-1.61468	0.372043	-4.34003	1.42462e-05	0.000130779
Rv0221	2332.93	-0.6408	0.194307	-3.29787	0.000974223	0.005009
Rv0227c	2249.27	-1.2557	0.310671	-4.04189	5.30227e-05	0.000410296
Rv0236A	380.474	-0.904557	0.272893	-3.3147	0.000917416	0.00475608
Rv0238	1382.52	-1.43872	0.371626	-3.87143	0.000108198	0.000746802
Rv0245	1255.65	-0.437597	0.168972	-2.58976	0.00960419	0.033661
Rv0247c	1641.58	-2.53174	0.493669	-5.12842	2.92183e-07	4.66703e-06
Rv0248c	4226.6	-0.73938	0.210536	-3.51188	0.000444943	0.00256235
Rv0249c	2055.25	-3.05823	0.56251	-5.43675	5.42602e-08	1.13514e-06
Rv0250c	1585.29	-3.03733	0.536009	-5.66656	1.45692e-08	3.71521e-07
Rv0268c	1428.53	-1.34027	0.321161	-4.17319	3.00359e-05	0.000250458
Rv0272c	728.553	-0.465067	0.164605	-2.82536	0.00472279	0.0189392
Rv0293c	2246.01	-0.99286	0.292157	-3.39838	0.000677865	0.00371417
Rv0298	391.666	-3.31497	0.558821	-5.93209	2.9911e-09	1.00297e-07
Rv0309	1835.29	-1.76851	0.381862	-4.63128	3.63409e-06	3.94082e-05
Rv0311	1298.22	-0.345654	0.141803	-2.43756	0.0147866	0.047333
Rv0312	2113.86	-0.392976	0.143244	-2.74341	0.00608051	0.0232594
Rv0314c	1307.01	-0.470354	0.134218	-3.50442	0.000457608	0.00262603
Rv0315	1219.04	-2.09248	0.408077	-5.12766	2.93361e-07	4.67007e-06
Rv0326	698.213	0.364175	0.128281	2.83889	0.00452706	0.0183882
Rv0338c	5474.71	-1.59354	0.344973	-4.61932	3.84997e-06	4.13697e-05
Rv0349	768.076	-0.354171	0.141558	-2.50195	0.0123511	0.0411818
Rv0361	2040.04	-0.766052	0.238405	-3.21324	0.00131246	0.00644305
Rv0364	1763.44	-0.485685	0.145303	-3.34258	0.000830039	0.00435563
Rv0383c	2505.73	-2.431	0.448963	-5.41469	6.1395e-08	1.24582e-06
Rv0412c	2224.17	-0.494165	0.19469	-2.53821	0.0111421	0.0379189
Rv0424c	658.403	-2.07617	0.437526	-4.74527	2.08233e-06	2.43694e-05
Rv0426c	552.447	-0.397064	0.159169	-2.4946	0.0126098	0.041838
Rv0433	1655.22	-0.859971	0.238462	-3.60632	0.000310569	0.00187531
Rv0443	1502.78	-0.599066	0.220362	-2.71855	0.00655684	0.0248006
Rv0446c	774.136	0.265262	0.10779	2.4609	0.0138588	0.0449413
Rv0455c	2266.03	-3.53004	0.584195	-6.04257	1.51679e-09	5.73711e-08
Rv0460	142.609	-1.95274	0.454454	-4.29689	1.73212e-05	0.000153937
Rv0464c	677.14	-1.5946	0.353166	-4.51516	6.32702e-06	6.3706e-05
Rv0472c	1312.2	-1.39045	0.35707	-3.89405	9.85847e-05	0.000692583
Rv0474	1088.73	-3.0114	0.531748	-5.6632	1.48575e-08	3.75648e-07
Rv0476	560.398	-3.54283	0.574791	-6.16369	7.10688e-10	3.11361e-08
Rv0479c	3051	-1.87308	0.374707	-4.99879	5.76919e-07	8.02257e-06
Rv0485	2691.64	-0.550121	0.217823	-2.52554	0.011552	0.0389591
Rv0500A	783.044	-1.56038	0.342478	-4.55615	5.2099e-06	5.41371e-05
Rv0502	3263.81	-1.53107	0.350504	-4.36819	1.25279e-05	0.000115687
Rv0513	589.094	-2.16153	0.42694	-5.06284	4.13048e-07	6.13929e-06
Rv0516c	1377.28	-1.28711	0.30373	-4.23768	2.2584e-05	0.000192045
Rv0518	1249.14	0.460174	0.189852	2.42386	0.0153566	0.0486918
Rv0530	1695.98	-0.208088	0.0853644	-2.43764	0.0147835	0.047333
Rv0530A	579.277	-0.642038	0.231591	-2.77229	0.00556636	0.0216607
Rv0531	131.872	-1.25662	0.373074	-3.36829	0.000756358	0.00405131
Rv0543c	522.659	-2.59685	0.475902	-5.45669	4.85093e-08	1.03779e-06
Rv0556	416.579	-1.50756	0.343322	-4.3911	1.1278e-05	0.000105588
Rv0559c	1168.55	-2.36021	0.449463	-5.25119	1.51121e-07	2.68609e-06
Rv0569	3247.4	-5.59884	0.662711	-8.44838	2.95372e-17	1.74565e-14
Rv0584	4130.67	0.433269	0.154219	2.80945	0.00496268	0.0197505
Rv0607	784.628	0.361516	0.137752	2.62439	0.00868041	0.0311388
Rv0615	299.13	-1.03393	0.338205	-3.05711	0.0022348	0.0101597
Rv0622	1004.89	0.462507	0.152171	3.0394	0.00237051	0.0107354
Rv0634A	768.884	-0.682267	0.272043	-2.50794	0.0121436	0.0405761
Rv0634c	878.448	-2.20831	0.468558	-4.71299	2.44106e-06	2.77435e-05
Rv0678	1902.25	-0.905618	0.288931	-3.13437	0.00172222	0.00819182
Rv0679c	660.358	-1.44826	0.36627	-3.95408	7.68283e-05	0.000564044
Rv0681	2247.74	0.491702	0.178299	2.75773	0.00582037	0.0223911
Rv0686	1690.28	-2.18585	0.455934	-4.79423	1.633e-06	1.96459e-05
Rv0692	296.226	-3.03004	0.533768	-5.67669	1.37324e-08	3.5479e-07
Rv0693	2740.63	-1.92633	0.428164	-4.49906	6.82559e-06	6.83716e-05
Rv0694	3025.47	-2.02617	0.41019	-4.93959	7.8288e-07	1.01969e-05
Rv0695	1011.17	-0.909341	0.22198	-4.0965	4.19448e-05	0.000336698
Rv0697	2286.31	0.359781	0.121559	2.95972	0.0030792	0.0133687
Rv0698	1322.64	0.614239	0.218719	2.80835	0.00497968	0.0198015
Rv0730	1068.94	-0.938362	0.241613	-3.88373	0.000102865	0.000717322
Rv0739	1402.26	0.330241	0.12727	2.5948	0.00946457	0.033295
Rv0740	1274.35	-1.26485	0.311194	-4.06449	4.8137e-05	0.00037806
Rv0744c	931.955	0.307278	0.127337	2.4131	0.0158174	0.0496908
Rv0749A	520.04	-0.787775	0.301604	-2.61195	0.00900266	0.0319554
Rv0759c	892.779	-1.12756	0.286621	-3.93399	8.35488e-05	0.000604929
Rv0760c	427.89	-2.2303	0.43245	-5.15736	2.50461e-07	4.09751e-06
Rv0763c	45.6467	-1.72451	0.480175	-3.59142	0.000328877	0.00197386
Rv0769	582.266	-1.01767	0.314593	-3.23486	0.00121701	0.00604413
Rv0787A	393.812	-2.20939	0.436971	-5.05614	4.27828e-07	6.24311e-06
Rv0805	9457.13	-3.85283	0.60253	-6.39442	1.61159e-10	8.70094e-09
Rv0810c	707.806	-2.95116	0.534145	-5.52502	3.29451e-08	7.58877e-07
Rv0814c	36.9154	-1.13872	0.402017	-2.83253	0.00461816	0.018675
Rv0817c	1271.41	0.395494	0.149868	2.63894	0.00831658	0.0300388
Rv0818	1522.41	-0.612562	0.210617	-2.90841	0.0036327	0.0153758
Rv0822c	2770.44	-0.408225	0.168998	-2.41557	0.0157108	0.0494875
Rv0823c	2827.99	-1.02875	0.286728	-3.5879	0.000333353	0.00199506
Rv0828c	717.987	0.745729	0.299156	2.49278	0.0126748	0.0419864
Rv0831c	3539.82	-2.54967	0.460497	-5.53678	3.08077e-08	7.14013e-07
Rv0845	1792.31	0.402696	0.151837	2.65215	0.00799803	0.029178
Rv0852	1190.73	0.33476	0.0957629	3.49572	0.000472785	0.00269967
Rv0854	851.711	-0.932235	0.299412	-3.11355	0.00184849	0.00867889
Rv0856	763.617	-2.72815	0.51743	-5.27249	1.34582e-07	2.42865e-06
Rv0857	813.345	-1.2165	0.324989	-3.74319	0.000181698	0.00117681
Rv0859	2100.23	-1.15568	0.26109	-4.42636	9.58349e-06	9.17221e-05
Rv0863	271.353	-2.44405	0.493646	-4.95102	7.38246e-07	9.80457e-06
Rv0870c	867.01	-1.13622	0.333785	-3.40404	0.000663979	0.00365034
Rv0875c	346.16	-1.47111	0.369753	-3.97861	6.93191e-05	0.000516127
Rv0885	6076.54	-2.9036	0.536047	-5.41668	6.07152e-08	1.23733e-06
Rv0890c	3586.9	0.453704	0.179931	2.52155	0.0116839	0.0393179
Rv0898c	520.344	-1.07974	0.281743	-3.83236	0.00012692	0.00084757
Rv0909	253.664	-1.06495	0.369123	-2.88508	0.00391309	0.0163727
Rv0910	743.168	-0.688291	0.261963	-2.62744	0.00860308	0.0309318
Rv0913c	2457.51	-1.05078	0.257553	-4.07987	4.50613e-05	0.000358549
Rv0920c	2345.57	0.229333	0.0838869	2.73383	0.00626019	0.0238503
Rv0921	2805.72	0.555445	0.179823	3.08884	0.00200938	0.00926243
Rv0925c	631.003	-1.0515	0.309444	-3.39803	0.000678732	0.00371417
Rv0948c	1012.59	-0.785152	0.272706	-2.87912	0.0039879	0.0166415
Rv0954	2713.54	-1.23841	0.301146	-4.11233	3.91679e-05	0.000315479
Rv0979c	575.517	0.537046	0.211837	2.53519	0.0112387	0.0381727
Rv0986	793.402	-1.08743	0.36592	-2.97176	0.00296094	0.0129384
Rv0991c	1642.22	-3.83491	0.642804	-5.9659	2.43288e-09	8.45784e-08
Rv0996	2164.41	-0.690281	0.228862	-3.01614	0.00256011	0.0114407
Rv0997a	859.115	-2.26789	0.479786	-4.72688	2.28e-06	2.62901e-05
Rv1006	3355.05	-0.246663	0.0947829	-2.6024	0.00925736	0.0326633
Rv1019	1288.24	-0.710124	0.248663	-2.85577	0.00429333	0.0176665
Rv1025	371.21	-0.969407	0.298081	-3.25216	0.00114531	0.00574233
Rv1072	28372.9	-5.09393	0.693668	-7.34347	2.08127e-13	3.51438e-11
Rv1073	3382.08	-2.82643	0.512498	-5.51501	3.48759e-08	7.81484e-07
Rv1078	1261.82	-2.50279	0.497672	-5.029	4.93043e-07	7.04262e-06
Rv1083	53.9211	-2.51594	0.539737	-4.66142	3.14043e-06	3.46106e-05
Rv1096	1756.29	-0.683465	0.220676	-3.09714	0.00195395	0.00908384
Rv1109c	3022.72	-2.7822	0.462641	-6.01375	1.81286e-09	6.64433e-08
Rv1117	1251.11	-0.490637	0.199466	-2.45976	0.0139032	0.0449926
Rv1138a	974.326	0.751975	0.309914	2.4264	0.0152495	0.0485521
Rv1145	1438.47	0.329323	0.111716	2.94785	0.00319989	0.0137913
Rv1149	193.507	0.673603	0.277754	2.42518	0.0153008	0.048617
Rv1152	991.696	-0.35507	0.145934	-2.43308	0.014971	0.0477294
Rv1155	867.549	-0.751342	0.217712	-3.45108	0.000558348	0.00313524
Rv1156	3400.06	-3.01199	0.487032	-6.18438	6.23466e-10	2.80738e-08
Rv1171	940.064	-0.612311	0.212972	-2.87507	0.00403934	0.0168116
Rv1178	1908.14	-0.604523	0.182354	-3.31511	0.000916063	0.00475427
Rv1184c	1978.51	-1.02642	0.304089	-3.3754	0.000737079	0.00397507
Rv1194c	2473.14	-1.15999	0.320217	-3.62251	0.000291756	0.00177076
Rv1205	1211.68	-0.867414	0.272139	-3.18739	0.00143561	0.00698308
Rv1211	2386.52	-3.02962	0.491536	-6.16357	7.11231e-10	3.11361e-08
Rv1216c	497.579	-0.816371	0.314193	-2.59831	0.00936829	0.0329808
Rv1219c	574.94	-0.766813	0.300858	-2.54876	0.0108107	0.0371192
Rv1232c	1863.59	0.359811	0.147973	2.43161	0.0150319	0.0478914
Rv1234	1328.88	-1.0026	0.320479	-3.12845	0.00175733	0.00831878
Rv1248c	6556.82	-1.29481	0.281093	-4.60635	4.09801e-06	4.37907e-05
Rv1260	1240.2	-0.792662	0.27611	-2.87082	0.00409407	0.0169499
Rv1261c	591.447	-0.976849	0.277522	-3.5199	0.00043171	0.00249831
Rv1265	4521.55	-2.18762	0.457901	-4.77749	1.77498e-06	2.10329e-05
Rv1286	2834.41	-1.28297	0.358329	-3.58043	0.000343034	0.00204304
Rv1287	363.691	-0.444646	0.159465	-2.78836	0.00529756	0.0207858
Rv1289	588.34	-0.702554	0.261534	-2.68628	0.0072252	0.0268559
Rv1303	1457.77	-2.58493	0.493976	-5.23291	1.66863e-07	2.8793e-06
Rv1322A	6425.95	-3.56279	0.516561	-6.89714	5.30598e-12	4.40117e-10
Rv1324	2360.99	-1.35274	0.3009	-4.49566	6.93551e-06	6.91796e-05
Rv1332	1071.12	-2.52107	0.501366	-5.02841	4.94561e-07	7.04302e-06
Rv1337	939.579	-2.17482	0.461431	-4.7132	2.43855e-06	2.77435e-05
Rv1339	1318.39	-1.33082	0.302459	-4.40001	1.08246e-05	0.000102153
Rv1342c	370.34	-0.812505	0.240694	-3.37568	0.000736329	0.00397507
Rv1357c	1025.92	0.614103	0.197442	3.11031	0.00186894	0.00874887
Rv1358	4257.97	0.716078	0.238444	3.00312	0.00267223	0.0118744
Rv1359	643.396	0.309802	0.111853	2.76971	0.00561056	0.0217968
Rv1362c	658.993	-0.97744	0.32355	-3.02099	0.0025195	0.0113126
Rv1363c	852.848	-1.75012	0.36604	-4.78121	1.74241e-06	2.08007e-05
Rv1367c	1661.4	0.506097	0.193349	2.61753	0.00885678	0.0315798
Rv1374c	867.37	0.392061	0.129769	3.02122	0.00251759	0.0113126
Rv1377c	1147.94	0.358962	0.146369	2.45244	0.014189	0.0457609
Rv1405c	2058.86	0.416125	0.162443	2.56167	0.0104171	0.0359766
Rv1419	2097.54	-2.33148	0.498094	-4.68081	2.85746e-06	3.19388e-05
Rv1421	922.118	-0.410046	0.143922	-2.84908	0.00438456	0.0179482
Rv1435c	812.573	-0.407626	0.141674	-2.8772	0.00401221	0.0167197
Rv1444c	669.769	-0.906551	0.258119	-3.51214	0.000444512	0.00256235
Rv1460	434.822	-0.929824	0.254432	-3.6545	0.00025768	0.00159049
Rv1461	13938.8	-2.5683	0.468614	-5.48063	4.23805e-08	9.19151e-07
Rv1463	1280.98	-0.580318	0.147026	-3.94704	7.91245e-05	0.000579103
Rv1465	308.21	-0.760322	0.240665	-3.15925	0.00158177	0.00760796
Rv1474c	696.442	0.49462	0.188587	2.62276	0.00872201	0.0312406
Rv1480	744.054	-0.478389	0.153885	-3.10875	0.00187881	0.00878637
Rv1488	2455.23	-0.657743	0.201909	-3.25762	0.00112351	0.00566306
Rv1489	519.032	-1.58704	0.359477	-4.41485	1.01081e-05	9.57737e-05
Rv1491c	2517.2	-0.712895	0.200236	-3.56027	0.000370468	0.00217857
Rv1498A	539.788	-0.669395	0.239957	-2.78965	0.00527656	0.0207551
Rv1498c	1197.88	-1.30384	0.33065	-3.94326	8.03823e-05	0.000585589
Rv1502	3948.82	-1.95515	0.466627	-4.18996	2.79004e-05	0.000233889
Rv1505c	566.402	-1.16739	0.379001	-3.08017	0.00206882	0.00951494
Rv1507c	1600.38	-1.17344	0.387421	-3.02885	0.00245486	0.0110539
Rv1518	956.276	0.547916	0.212508	2.57834	0.00992773	0.0346153
Rv1533	1433.99	-1.19489	0.338861	-3.5262	0.000421565	0.00245463
Rv1535	1004.29	-0.738481	0.239087	-3.08875	0.00200999	0.00926243
Rv1540	1660.34	-0.539904	0.168507	-3.20404	0.00135514	0.00662576
Rv1543	1916.7	-1.42401	0.323989	-4.39524	1.10648e-05	0.000104038
Rv1545	66.8287	-1.93361	0.483847	-3.99634	6.43302e-05	0.000485868
Rv1546	366.864	-1.57918	0.366125	-4.31323	1.60888e-05	0.000144891
Rv1558	321.977	-1.03511	0.258618	-4.00245	6.26902e-05	0.000474999
Rv1565c	3496.8	-0.722348	0.23128	-3.12326	0.00178857	0.00843108
Rv1566c	506.778	-1.37688	0.338998	-4.06161	4.87345e-05	0.000379599
Rv1591	1384.96	0.505339	0.197874	2.55384	0.0106542	0.0366882
Rv1592c	3594.38	-0.812827	0.26335	-3.08649	0.00202537	0.0093242
Rv1593c	2405.72	-0.482226	0.184442	-2.61452	0.00893542	0.0317883
Rv1615	887.584	-1.63108	0.355512	-4.58796	4.47605e-06	4.75568e-05
Rv1624c	548.525	-1.17394	0.346033	-3.39258	0.000692379	0.00377139
Rv1626	2510.33	-1.74252	0.356739	-4.88459	1.03643e-06	1.31726e-05
Rv1627c	1492.28	-0.472973	0.144107	-3.28209	0.0010304	0.0052384
Rv1628c	933.095	-2.19679	0.437832	-5.01742	5.237e-07	7.42345e-06
Rv1632c	522	-0.48728	0.184322	-2.64363	0.00820213	0.029739
Rv1639c	1668.37	-0.719051	0.219689	-3.27303	0.001064	0.00538605
Rv1678	1116.5	-2.05035	0.392953	-5.2178	1.81057e-07	3.09038e-06
Rv1685c	682.729	0.336794	0.136758	2.46271	0.0137893	0.044772
Rv1697	2506.88	-1.50046	0.386073	-3.88646	0.000101719	0.000711428
Rv1703c	848.726	-0.962764	0.249738	-3.85509	0.000115685	0.000784731
Rv1707	2545.27	-0.604869	0.197352	-3.06493	0.00217721	0.00993614
Rv1711	684.519	-0.530682	0.173092	-3.06589	0.00217027	0.00991916
Rv1722	1775.04	0.532503	0.200509	2.65575	0.00791315	0.0289577
Rv1732c	625.068	-0.514657	0.212907	-2.41729	0.0156366	0.0493195
Rv1735a	177.966	-1.9275	0.536707	-3.59134	0.000328976	0.00197386
Rv1738	12827.4	-3.69155	0.615233	-6.00025	1.97012e-09	7.11047e-08
Rv1739c	2641.98	0.529792	0.164443	3.22175	0.00127411	0.00627501
Rv1742	949.559	0.345249	0.128087	2.69542	0.00702993	0.0262747
Rv1747	4425.65	-0.854683	0.239752	-3.56487	0.000364038	0.0021461
Rv1751	2781.82	-0.787786	0.229814	-3.42793	0.0006082	0.003395
Rv1766	756.942	0.445417	0.130465	3.41408	0.000639971	0.00353893
Rv1769	2152.34	-0.337694	0.133322	-2.53291	0.011312	0.0383942
Rv1770	947.706	-0.696201	0.239733	-2.90407	0.00368351	0.0155358
Rv1771	1812.02	-0.698493	0.244998	-2.85102	0.00435796	0.0178858
Rv1772	3726.48	-3.01805	0.564039	-5.35078	8.7575e-08	1.67633e-06
Rv1776c	1278.46	0.509502	0.202045	2.52173	0.011678	0.0393179
Rv1778c	1258.06	0.254002	0.102784	2.47122	0.0134654	0.0439235
Rv1794	6772.5	-2.57467	0.462769	-5.56363	2.64225e-08	6.21521e-07
Rv1805c	487.375	0.444138	0.171642	2.58757	0.00966543	0.0338505
Rv1810	5080.55	-4.26214	0.626392	-6.80427	1.01561e-11	7.8718e-10
Rv1813c	6490.12	-3.86854	0.609068	-6.35157	2.13127e-10	1.08351e-08
Rv1815	1467.64	-1.92405	0.371867	-5.17403	2.29096e-07	3.84101e-06
Rv1816	1104.36	0.257882	0.0930367	2.77183	0.00557414	0.0216731
Rv1825	962.674	-0.672473	0.233734	-2.87708	0.00401371	0.0167197
Rv1828	1278.42	-2.33413	0.433101	-5.38936	7.07109e-08	1.41064e-06
Rv1829	1874.23	-2.95279	0.531041	-5.56038	2.69191e-08	6.30067e-07
Rv1830	872.641	-1.58223	0.349057	-4.53288	5.81851e-06	5.96744e-05
Rv1831	1213.72	-5.15373	0.711953	-7.23886	4.5247e-13	6.48265e-11
Rv1836c	2985.06	-1.22222	0.27328	-4.47242	7.7341e-06	7.58648e-05
Rv1841c	1952.03	-1.12393	0.270349	-4.15732	3.22006e-05	0.000266628
Rv1847	299.702	-0.594078	0.224718	-2.64365	0.00820165	0.029739
Rv1855c	1268.06	-1.13817	0.286622	-3.97099	7.15754e-05	0.000530421
Rv1861	580.731	-1.67354	0.390929	-4.28093	1.86114e-05	0.000162199
Rv1863c	2683.12	-1.5809	0.344628	-4.58726	4.49099e-06	4.76085e-05
Rv1869c	2113.72	-0.438295	0.159031	-2.75603	0.00585068	0.0224894
Rv1870c	1539.63	-2.43538	0.441182	-5.52013	3.38748e-08	7.66317e-07
Rv1871c	1877.66	-3.14646	0.490993	-6.40837	1.47086e-10	8.18147e-09
Rv1875	950.708	0.43471	0.175096	2.48269	0.0130393	0.0429615
Rv1883c	1191.45	-1.27398	0.281877	-4.51963	6.19491e-06	6.28531e-05
Rv1887	1897.98	-1.69838	0.364995	-4.65316	3.26879e-06	3.58581e-05
Rv1890c	1449.18	0.307381	0.119744	2.56699	0.0102585	0.0355066
Rv1891	705.672	-1.5468	0.348889	-4.4335	9.27172e-06	8.9099e-05
Rv1892	102.351	-1.18308	0.360171	-3.28478	0.00102063	0.00521119
Rv1893	442.575	-1.24111	0.354535	-3.50069	0.000464062	0.00265307
Rv1904	1766.66	-2.04192	0.41151	-4.96202	6.97633e-07	9.31754e-06
Rv1906c	1390.55	-0.936358	0.26696	-3.50749	0.000452358	0.00260188
Rv1914c	1057.46	0.476947	0.140047	3.40562	0.000660138	0.00364193
Rv1929c	672.246	-1.36203	0.385007	-3.53767	0.000403676	0.00235918
Rv1957	1540.06	-1.82565	0.419854	-4.34828	1.37208e-05	0.000126456
Rv1979c	2076.06	-0.996306	0.325622	-3.0597	0.00221555	0.0100819
Rv1985c	1755.87	0.316242	0.111532	2.83544	0.00457628	0.0185245
Rv1987	1576.89	-1.82562	0.416493	-4.38332	1.16882e-05	0.000108783
Rv1989c	704.384	-1.76979	0.438965	-4.03174	5.53644e-05	0.000424251
Rv1993c	930.637	-4.42941	0.674509	-6.56687	5.13846e-11	3.26335e-09
Rv1996	2642.45	-2.15716	0.46022	-4.68724	2.76915e-06	3.1025e-05
Rv2004c	4385.2	-1.28624	0.327976	-3.92174	8.79118e-05	0.000629768
Rv2005c	4628.14	-1.6787	0.39342	-4.26694	1.98171e-05	0.000170666
Rv2012	1223.89	0.473323	0.183768	2.57565	0.0100051	0.0348081
Rv2021c	646.054	-1.09349	0.269155	-4.06269	4.85111e-05	0.000379131
Rv2022c	628.89	-1.40409	0.399804	-3.51195	0.000444825	0.00256235
Rv2023c	200.545	-0.903174	0.350452	-2.57717	0.00996141	0.0347071
Rv2030c	13345.6	-3.07693	0.528456	-5.8225	5.79747e-09	1.74589e-07
Rv2035	377.201	-2.37889	0.505029	-4.71041	2.47221e-06	2.80303e-05
Rv2037c	1679.22	0.395269	0.161057	2.45421	0.0141193	0.0455983
Rv2050	906.178	-0.603304	0.218614	-2.75968	0.0057858	0.0222944
Rv2061c	688.594	-0.364581	0.148583	-2.45372	0.0141387	0.04563
Rv2067c	2147.38	-0.672717	0.248387	-2.70834	0.00676214	0.0254549
Rv2074	898.712	-0.649174	0.218493	-2.97114	0.00296697	0.0129528
Rv2091c	3714.48	-2.5137	0.434545	-5.78467	7.26563e-09	2.09463e-07
Rv2114	636.089	-1.12769	0.334949	-3.36675	0.000760589	0.00406058
Rv2118c	1764.63	0.647299	0.267196	2.42256	0.0154114	0.0488045
Rv2128	676.806	-1.34316	0.375145	-3.58038	0.0003431	0.00204304
Rv2134c	1632.59	-2.14638	0.425815	-5.04063	4.63999e-07	6.68838e-06
Rv2136c	888.26	-1.12329	0.334562	-3.35751	0.000786486	0.0041781
Rv2137c	1470.36	-1.57998	0.411749	-3.83723	0.000124431	0.000836854
Rv2141c	2817.4	0.406319	0.166808	2.43585	0.0148568	0.0475256
Rv2144c	1603.44	-2.20814	0.411855	-5.36144	8.2563e-08	1.60641e-06
Rv2146c	1590.39	-1.85554	0.422176	-4.39518	1.10683e-05	0.000104038
Rv2147c	1709.84	-0.617776	0.186207	-3.31768	0.000907697	0.00472642
Rv2159c	492.275	-1.75547	0.339857	-5.16532	2.40034e-07	3.94056e-06
Rv2161c	876.286	-2.0979	0.386053	-5.43424	5.50295e-08	1.14399e-06
Rv2166c	1569.81	-1.23442	0.313916	-3.93233	8.41275e-05	0.000607259
Rv2169c	1819.8	-0.874912	0.297727	-2.93864	0.00329655	0.0141178
Rv2172c	4055.95	-1.56394	0.345213	-4.53038	5.88789e-06	6.02552e-05
Rv2180c	1177.04	0.23691	0.0741895	3.19331	0.00140652	0.00685572
Rv2182c	3805.13	-2.03438	0.445062	-4.57099	4.85423e-06	5.10322e-05
Rv2183c	441.569	-0.495506	0.183161	-2.7053	0.00682428	0.0256277
Rv2190c	1540.31	-1.52806	0.332644	-4.59368	4.35502e-06	4.63751e-05
Rv2199c	1889.2	-2.74484	0.466585	-5.88283	4.0332e-09	1.29721e-07
Rv2204c	8301.41	-4.26736	0.607031	-7.02988	2.06715e-12	2.18205e-10
Rv2219	1534.51	-1.26053	0.275526	-4.57501	4.76191e-06	5.03676e-05
Rv2227	1163.84	0.434926	0.171495	2.53608	0.0112101	0.0381032
Rv2235	787.454	-0.540044	0.192507	-2.80532	0.00502673	0.0199382
Rv2237	913.585	0.317132	0.11461	2.76705	0.00565661	0.0219397
Rv2239c	1152.85	-3.08496	0.515899	-5.97977	2.23451e-09	7.87985e-08
Rv2248	1294.16	-0.67137	0.218739	-3.06927	0.0021458	0.00982124
Rv2256c	2112.33	-0.855195	0.221447	-3.86185	0.000112532	0.000768859
Rv2271	417.883	-2.31109	0.488835	-4.72776	2.27009e-06	2.62421e-05
Rv2275	938.012	-1.00046	0.287177	-3.48378	0.000494391	0.0028061
Rv2282c	1981.57	0.607259	0.231274	2.62571	0.00864673	0.0310651
Rv2286c	1315.63	0.376054	0.144589	2.60085	0.00929938	0.0327871
Rv2288	70.9695	-1.88311	0.450183	-4.18298	2.8771e-05	0.00024076
Rv2294	1938.52	0.46671	0.173202	2.6946	0.00704738	0.0263191
Rv2295	1750.37	-1.58511	0.370011	-4.28394	1.83612e-05	0.000160634
Rv2297	673.983	-0.637216	0.205522	-3.10048	0.00193208	0.008991
Rv2300c	1489.28	0.533301	0.211089	2.52643	0.011523	0.0389147
Rv2302	860.235	-1.35036	0.337051	-4.00638	6.1656e-05	0.000467913
Rv2307D	328.705	-1.02274	0.342924	-2.9824	0.00285997	0.0125669
Rv2307c	1192.96	0.347609	0.140958	2.46605	0.0136613	0.0444227
Rv2319c	1655	0.588328	0.230593	2.55137	0.0107299	0.0368954
Rv2326c	3706.97	-0.291431	0.0895024	-3.25613	0.00112944	0.00568687
Rv2327	980.043	-0.571411	0.140025	-4.08077	4.48859e-05	0.000357876
Rv2336	1574.04	-1.4316	0.396692	-3.60884	0.000307566	0.00185955
Rv2337c	2268.33	0.31637	0.111849	2.82855	0.00467599	0.0188314
Rv2348c	4674.05	-2.0947	0.375557	-5.57758	2.43885e-08	5.83212e-07
Rv2360c	693.49	0.558794	0.195982	2.85125	0.0043547	0.0178858
Rv2366c	1910.23	-0.23696	0.0847048	-2.79748	0.00515022	0.0203088
Rv2367c	723.522	-0.587977	0.216997	-2.7096	0.00673636	0.0253992
Rv2387	2209.3	-0.50812	0.181596	-2.79809	0.00514062	0.0203048
Rv2405	1076.48	-0.366535	0.150614	-2.43361	0.0149492	0.0477243
Rv2409c	1342.84	-0.558877	0.196507	-2.84406	0.00445422	0.0181235
Rv2410c	1098.12	-0.737143	0.228494	-3.22609	0.00125495	0.0062
Rv2411c	2805.09	-0.300008	0.113165	-2.65105	0.00802414	0.0292507
Rv2420c	118.758	-0.886689	0.30484	-2.9087	0.00362934	0.0153758
Rv2426c	723.723	-0.429074	0.140138	-3.06179	0.0022002	0.0100232
Rv2432c	678.66	-1.49123	0.409683	-3.63997	0.000272669	0.00167426
Rv2446c	182.898	-0.709725	0.239144	-2.96778	0.00299961	0.0130471
Rv2454c	3272.85	-2.33185	0.428752	-5.43869	5.36744e-08	1.12788e-06
Rv2455c	10281.2	-2.86345	0.513409	-5.57733	2.44238e-08	5.83212e-07
Rv2459	2108.89	-0.346149	0.132297	-2.61645	0.00888503	0.0316328
Rv2466c	2327.87	-1.67836	0.403897	-4.15543	3.24679e-05	0.000268371
Rv2472	173.867	-2.02531	0.477604	-4.24056	2.22967e-05	0.000189944
Rv2475c	202.984	-1.04916	0.275994	-3.80139	0.000143888	0.000954138
Rv2477c	4709.4	-1.92967	0.377846	-5.10701	3.27299e-07	5.15824e-06
Rv2484c	2898.26	-0.903342	0.26065	-3.46572	0.000528807	0.00297997
Rv2499c	295.065	-1.26576	0.375032	-3.37508	0.000737945	0.00397507
Rv2510c	2476.53	0.22532	0.0871479	2.58549	0.00972411	0.0340308
Rv2516c	1723.33	-1.14613	0.366663	-3.12583	0.00177303	0.0083745
Rv2517c	644.62	-3.01764	0.606697	-4.97389	6.56235e-07	8.8648e-06
Rv2548A	73.5322	-0.88765	0.358024	-2.4793	0.0131639	0.0431317
Rv2553c	2434.95	-0.987143	0.274366	-3.5979	0.000320794	0.00193458
Rv2557	3979.12	-2.32203	0.461427	-5.03229	4.84662e-07	6.96499e-06
Rv2558	2742.63	-1.30812	0.349117	-3.74694	0.000179001	0.00116093
Rv2576c	2465.41	-1.16485	0.29653	-3.92825	8.55646e-05	0.000615364
Rv2581c	1390.85	-0.859525	0.233742	-3.67724	0.000235767	0.00147253
Rv2585c	2018.66	-0.720309	0.201698	-3.57123	0.000355304	0.00210248
Rv2597	1259.48	0.276384	0.10846	2.54826	0.0108261	0.037145
Rv2603c	1560.04	-0.593058	0.18631	-3.18317	0.00145672	0.00705673
Rv2613c	463.637	-2.19671	0.451476	-4.86561	1.14102e-06	1.43096e-05
Rv2617c	592.79	-1.37136	0.406878	-3.37044	0.000750482	0.00403672
Rv2618	744.841	0.521883	0.19691	2.65036	0.00804054	0.0292653
Rv2624c	1624.45	-0.627604	0.210706	-2.97857	0.00289594	0.0127131
Rv2625c	2567.84	-0.832655	0.264251	-3.151	0.0016271	0.00781009
Rv2627c	5554.42	-1.86014	0.461894	-4.02719	5.6448e-05	0.000431854
Rv2628	1127.02	-0.910863	0.332287	-2.7412	0.0061216	0.0233788
Rv2629	4091.46	-1.8245	0.403656	-4.51995	6.18555e-06	6.28531e-05
Rv2630	1167.67	-1.11961	0.333705	-3.35507	0.000793435	0.00421028
Rv2632c	830.012	-0.672545	0.271232	-2.4796	0.0131531	0.0431317
Rv2633c	1176.04	-1.30284	0.367363	-3.54647	0.000390428	0.00228742
Rv2640c	1037.59	-1.39825	0.390808	-3.57785	0.000346431	0.00205769
Rv2657c	66.4108	-1.51263	0.451173	-3.35267	0.000800354	0.00423749
Rv2658c	228.426	-1.91063	0.464333	-4.1148	3.87522e-05	0.000312663
Rv2661c	525.09	0.405949	0.145704	2.78612	0.00533438	0.0208783
Rv2663	257.038	-2.3065	0.545631	-4.22723	2.3659e-05	0.000200107
Rv2670c	2147.09	0.694909	0.231438	3.00257	0.00267709	0.0118848
Rv2675c	1224.47	-0.556846	0.193915	-2.8716	0.00408405	0.0169381
Rv2683	596.729	-0.810092	0.262005	-3.0919	0.00198879	0.0092006
Rv2694c	806.106	-2.06904	0.445291	-4.64649	3.37623e-06	3.69509e-05
Rv2699c	863.879	-0.779059	0.27824	-2.79996	0.00511097	0.0202046
Rv2706c	210.797	0.480981	0.185669	2.59054	0.00958265	0.0336104
Rv2707	1834.53	-1.08146	0.334294	-3.23504	0.00121624	0.00604413
Rv2708c	1382.47	-1.34614	0.343243	-3.92184	8.78768e-05	0.000629768
Rv2709	1031.41	-1.9987	0.469281	-4.25907	2.05283e-05	0.000175829
Rv2714	1789.59	-1.44187	0.347538	-4.14881	3.3421e-05	0.000275767
Rv2715	1878.31	-1.94302	0.383082	-5.07208	3.93492e-07	5.92494e-06
Rv2721c	4238.77	-0.439552	0.176259	-2.49378	0.012639	0.0419053
Rv2730	364.61	0.430709	0.147171	2.92659	0.00342703	0.0146104
Rv2752c	2881.36	-0.474068	0.163261	-2.90374	0.0036874	0.0155383
Rv2771c	551.82	-0.793269	0.292432	-2.71266	0.00667457	0.0252056
Rv2775	682.532	-0.680624	0.277802	-2.45003	0.0142845	0.0459749
Rv2777c	1763.02	-1.30477	0.356838	-3.65648	0.000255701	0.00158448
Rv2778c	890.217	-2.78764	0.470511	-5.92469	3.1288e-09	1.03915e-07
Rv2791c	1730.77	-1.05432	0.246606	-4.27531	1.90868e-05	0.000165279
Rv2809	1411.37	-1.10887	0.406131	-2.73032	0.00632728	0.0240683
Rv2817c	356.671	0.541507	0.212756	2.54521	0.0109213	0.0373632
Rv2837c	2247.21	-1.11581	0.268238	-4.15976	3.18576e-05	0.00026425
Rv2840c	4031.47	-3.30799	0.485849	-6.80868	9.85008e-12	7.76186e-10
Rv2842c	1368.91	-1.26409	0.310911	-4.06575	4.78789e-05	0.000376658
Rv2851c	709.814	-2.06026	0.435217	-4.73387	2.20275e-06	2.56517e-05
Rv2857c	1045.25	-0.473512	0.179664	-2.63554	0.0084003	0.0302949
Rv2886c	2063.3	0.431036	0.161725	2.66524	0.00769333	0.0283729
Rv2901c	1385.29	-3.9017	0.606825	-6.4297	1.27853e-10	7.19629e-09
Rv2908c	78.5139	-1.3249	0.422859	-3.13319	0.00172917	0.00820837
Rv2926c	840.202	-1.02748	0.260677	-3.94159	8.09447e-05	0.000588779
Rv2927c	1871.16	-0.899474	0.238548	-3.77062	0.000162841	0.00106592
Rv2949c	3543.78	-2.85553	0.545364	-5.23602	1.64078e-07	2.84161e-06
Rv2951c	2516.23	-0.741116	0.239694	-3.09193	0.00198859	0.0092006
Rv2952	1141.64	-1.13648	0.30459	-3.73118	0.000190581	0.00122428
Rv2954c	2569.71	-1.78815	0.396524	-4.50957	6.49577e-06	6.52059e-05
Rv2959c	1358.67	-1.6749	0.427839	-3.91479	9.04823e-05	0.000646224
Rv2962c	2542.6	0.431692	0.144282	2.992	0.00277161	0.0122583
Rv2969c	1395.59	-1.90706	0.375128	-5.08377	3.70017e-07	5.6252e-06
Rv2970A	316.993	-1.04314	0.360535	-2.8933	0.00381214	0.0160069
Rv2971	1792.48	-1.22505	0.294475	-4.16011	3.18096e-05	0.00026425
Rv2978c	1518.52	-0.383505	0.135887	-2.82224	0.00476902	0.0191084
Rv2979c	631.894	-0.455179	0.171903	-2.64787	0.00809995	0.0294589
Rv2998	1530.44	0.506805	0.188504	2.68856	0.00717613	0.0266945
Rv3005c	3088.64	-1.03697	0.279342	-3.71218	0.00020548	0.00130755
Rv3034c	2141.29	-0.565899	0.198703	-2.84796	0.00440001	0.0179803
Rv3049c	8465.16	-2.70095	0.50506	-5.34778	8.90389e-08	1.69067e-06
Rv3050c	2029.31	-1.1428	0.266299	-4.29141	1.77543e-05	0.000156902
Rv3058c	1655.33	-0.855974	0.256793	-3.33333	0.000858136	0.00448317
Rv3071	1200.65	0.316656	0.112028	2.82659	0.00470462	0.0189145
Rv3075c	2141.16	-0.394783	0.130165	-3.03293	0.0024219	0.0109367
Rv3095	997.724	-0.988516	0.299756	-3.29774	0.000974679	0.005009
Rv3098A	1310.99	-1.36443	0.380057	-3.59007	0.00033059	0.00198103
Rv3099c	996.26	-1.44161	0.302982	-4.75806	1.95466e-06	2.29891e-05
Rv3120	1278.66	-0.273707	0.101779	-2.68924	0.00716152	0.0266821
Rv3127	12643	-4.12718	0.634993	-6.49957	8.05503e-11	4.76053e-09
Rv3131	7523.96	-2.45939	0.463241	-5.30909	1.10174e-07	2.0589e-06
Rv3134c	2567.98	-0.674026	0.190926	-3.53029	0.000415097	0.00241995
Rv3142c	1861.41	-1.39769	0.336961	-4.14794	3.35481e-05	0.000276334
Rv3160c	847.6	-1.07186	0.302018	-3.54899	0.000386712	0.00227127
Rv3161c	4060.98	-2.58957	0.518654	-4.99286	5.9493e-07	8.15312e-06
Rv3162c	862.691	0.807153	0.318734	2.53237	0.0113294	0.0384257
Rv3172c	534.082	-1.07577	0.335574	-3.20575	0.00134713	0.00660024
Rv3173c	1533.64	-1.3896	0.335119	-4.14657	3.37498e-05	0.000277511
Rv3183	244.636	0.337683	0.129006	2.61757	0.00885591	0.0315798
Rv3193c	7973.94	-1.58525	0.353123	-4.48923	7.14802e-06	7.09996e-05
Rv3197	9345.87	-2.27379	0.453745	-5.01115	5.41055e-07	7.59082e-06
Rv3198A	973.488	-0.995279	0.320483	-3.10556	0.00189918	0.00885689
Rv3200c	2033.87	-0.671534	0.206575	-3.2508	0.0011508	0.00575766
Rv3205c	1854.39	-0.576173	0.215423	-2.67461	0.00748161	0.0277001
Rv3207c	2999.4	-2.09653	0.407828	-5.14073	2.73679e-07	4.4012e-06
Rv3209	1427.42	-0.713937	0.208486	-3.42439	0.00061619	0.00343151
Rv3212	3179.74	-0.720632	0.246048	-2.92883	0.00340243	0.0145318
Rv3213c	2996.29	-0.980574	0.327889	-2.99057	0.0027846	0.0123043
Rv3230c	3212.57	-0.75189	0.256772	-2.92824	0.00340883	0.014546
Rv3237c	956.948	-1.49664	0.411352	-3.63835	0.000274388	0.00168045
Rv3241c	2781.44	-1.51206	0.350248	-4.31711	1.58083e-05	0.000142637
Rv3269	4547.31	-3.54142	0.511139	-6.92849	4.25355e-12	3.79449e-10
Rv3295	2465.9	-1.48711	0.409771	-3.62911	0.000284401	0.00173503
Rv3327	2241.71	0.877043	0.313479	2.79777	0.00514571	0.0203079
Rv3333c	849.893	0.576291	0.237778	2.42365	0.0153655	0.0486918
Rv3335c	2519.41	0.536672	0.152455	3.52021	0.000431204	0.00249831
Rv3342	1401.65	0.556793	0.201587	2.76205	0.005744	0.0221876
Rv3346c	1178.72	0.770091	0.270157	2.85053	0.00436462	0.0178891
Rv3351c	1371.64	0.611288	0.208432	2.9328	0.0033592	0.0143731
Rv3353c	821.328	0.798707	0.282315	2.82913	0.00466744	0.018813
Rv3355c	653.118	0.554786	0.20892	2.65549	0.00791934	0.0289579
Rv3371	1752.94	-0.616366	0.185808	-3.31722	0.000909182	0.00472894
Rv3376	1564.45	-0.957288	0.246856	-3.87792	0.000105354	0.000732519
Rv3382c	1688.27	0.371075	0.13644	2.71969	0.00653438	0.0247552
Rv3386	736.734	0.349388	0.129357	2.70096	0.00691387	0.0259229
Rv3399	1808.38	0.297521	0.0909454	3.27142	0.00107009	0.0054111
Rv3400	635.652	-0.770584	0.220612	-3.49293	0.000477751	0.00272473
Rv3404c	814.913	-0.94165	0.318877	-2.95302	0.00314684	0.0135999
Rv3412	4322.06	-2.42586	0.45093	-5.37969	7.46162e-08	1.47609e-06
Rv3434c	309.378	-1.15078	0.356354	-3.2293	0.00124092	0.00614996
Rv3485c	1661.62	0.329302	0.121631	2.70739	0.00678142	0.0255072
Rv3486	1532.12	0.48587	0.161071	3.0165	0.00255711	0.0114381
Rv3489	103.491	-4.74552	0.676793	-7.01178	2.35307e-12	2.31778e-10
Rv3491	1480.9	-1.41976	0.31979	-4.43967	9.00986e-06	8.72923e-05
Rv3492c	858.593	-0.998722	0.331064	-3.0167	0.00255541	0.0114381
Rv3493c	388.59	-1.25641	0.303913	-4.1341	3.56356e-05	0.000289992
Rv3519	2055.18	-0.964327	0.25154	-3.8337	0.00012623	0.000844151
Rv3520c	3139.71	-0.429995	0.139137	-3.09044	0.00199863	0.00922807
Rv3524	1228.05	-0.457748	0.16961	-2.69882	0.0069586	0.0260493
Rv3525c	1503.87	0.502303	0.1891	2.65629	0.00790068	0.0289345
Rv3528c	1723.13	-1.14255	0.347908	-3.28406	0.00102323	0.00521621
Rv3530c	524.647	-0.764671	0.297181	-2.57308	0.0100798	0.0349905
Rv3555c	1456.05	0.585716	0.231605	2.52895	0.0114405	0.0387362
Rv3557c	1504.5	-0.809001	0.308387	-2.62333	0.00870746	0.0312122
Rv3566A	159.272	-0.697534	0.285097	-2.44666	0.0144188	0.0463441
Rv3572	807.406	-0.731939	0.245315	-2.98367	0.00284817	0.0125266
Rv3583c	26729.3	-5.42983	0.661241	-8.21157	2.18307e-16	9.38322e-14
Rv3587c	1059.88	-0.48726	0.178692	-2.72682	0.00639479	0.0243043
Rv3603c	656.402	-0.919376	0.25237	-3.64296	0.000269516	0.00165705
Rv3612c	642.244	-2.99166	0.525606	-5.69183	1.25688e-08	3.30141e-07
Rv3613c	472.703	-3.74721	0.58608	-6.39367	1.61946e-10	8.70094e-09
Rv3618	2048.93	0.284952	0.114407	2.49068	0.0127498	0.042184
Rv3626c	833.292	-0.576362	0.157794	-3.65263	0.000259566	0.00160004
Rv3633	3084.69	-1.18428	0.299668	-3.95199	7.75041e-05	0.000568123
Rv3640c	1531.19	0.62223	0.257506	2.41637	0.0156761	0.0494109
Rv3642c	476.599	-1.04025	0.332563	-3.12798	0.00176012	0.00832183
Rv3651	2079.26	-0.874936	0.260546	-3.35809	0.000784829	0.00417398
Rv3661	1751.68	-0.387861	0.14374	-2.69836	0.00696818	0.0260645
Rv3679	7005.61	-2.38371	0.481862	-4.94688	7.54133e-07	9.93187e-06
Rv3680	3669.97	-2.07854	0.40215	-5.16857	2.35887e-07	3.89956e-06
Rv3683	1687.06	-0.926992	0.228099	-4.06398	4.82424e-05	0.000378258
Rv3684	1238.17	-0.622505	0.182854	-3.40439	0.000663129	0.00365034
Rv3688c	2056.54	-1.91412	0.392086	-4.88187	1.05084e-06	1.32996e-05
Rv3695	1805.36	0.269353	0.101394	2.65651	0.00789534	0.0289345
Rv3705A	579.589	-0.432057	0.152225	-2.83828	0.0045357	0.0184075
Rv3705c	1032.79	-0.550075	0.175274	-3.13838	0.00169887	0.00809704
Rv3706c	215.177	-1.12361	0.421088	-2.66834	0.00762275	0.0282006
Rv3714c	1040.82	0.351427	0.136538	2.57385	0.0100574	0.0349384
Rv3716c	896.119	-1.49464	0.331042	-4.51496	6.33287e-06	6.3706e-05
Rv3719	1816.99	-0.684104	0.247391	-2.76528	0.00568741	0.022023
Rv3722c	2409.06	-1.97071	0.394048	-5.0012	5.69744e-07	7.94616e-06
Rv3726	2006.71	-0.328286	0.122262	-2.68511	0.0072505	0.0269288
Rv3733c	848.397	-0.644486	0.189327	-3.40409	0.000663854	0.00365034
Rv3741c	474.185	-1.11453	0.388116	-2.87165	0.0040834	0.0169381
Rv3742c	1164.66	-3.80083	0.672165	-5.6546	1.56206e-08	3.90764e-07
Rv3748	832.312	0.445628	0.178563	2.49563	0.0125734	0.0417758
Rv3750c	1258.96	-2.8118	0.536828	-5.23781	1.62494e-07	2.82452e-06
Rv3753c	836.172	-0.438701	0.149923	-2.92618	0.00343152	0.0146164
Rv3755c	1112.44	-2.84919	0.490152	-5.81286	6.14156e-09	1.80356e-07
Rv3814c	1027.15	-1.00261	0.247911	-4.04425	5.24919e-05	0.000406855
Rv3815c	849.521	-0.604629	0.165395	-3.65566	0.000256516	0.00158745
Rv3816c	1554.8	-0.613847	0.177494	-3.4584	0.000543385	0.00305484
Rv3818	1381.38	-0.547772	0.181704	-3.01465	0.0025728	0.0114865
Rv3822	2917.64	-1.07847	0.30776	-3.50425	0.000457887	0.00262603
Rv3829c	2251.76	0.432226	0.166798	2.59131	0.00956105	0.0335595
Rv3840	498.871	0.280318	0.11246	2.4926	0.0126812	0.0419864
Rv3843c	1830.58	-0.917446	0.221477	-4.14239	3.43702e-05	0.000280176
Rv3845	574.744	0.423938	0.175216	2.41952	0.015541	0.0491489
Rv3847	1916.01	-2.05517	0.466799	-4.40268	1.06921e-05	0.000101105
Rv3857c	302.339	-1.21435	0.420726	-2.88632	0.00389774	0.0163229
Rv3863	2142.83	-1.06307	0.360105	-2.95211	0.00315614	0.0136276
Rv3888c	1666.65	-1.21414	0.303486	-4.00065	6.31682e-05	0.000477855
Rv3898c	386.866	-1.19952	0.319877	-3.74994	0.00017688	0.00114875
Rv3903c	2083.4	0.453676	0.154006	2.94583	0.00322093	0.0138442
Rv3916c	2026.78	-0.772308	0.273294	-2.82592	0.00471444	0.0189218
Rv3920c	2185.26	-1.38724	0.309872	-4.47684	7.57575e-06	7.46212e-05
Rv3921c	3253.53	-2.43565	0.427004	-5.70404	1.17002e-08	3.16106e-07
Rv3922c	900.336	-2.94208	0.555616	-5.29517	1.18908e-07	2.2049e-06
TB11.2	917.86	-1.26039	0.348469	-3.61693	0.000298114	0.00180703
TB15.3	1687.23	-1.31393	0.342518	-3.83608	0.000125011	0.000838374
TB16.3	1013.28	-2.81192	0.509515	-5.51881	3.41298e-08	7.68408e-07
TB18.5	1321.34	-2.31736	0.448559	-5.16623	2.38868e-07	3.93508e-06
TB31.7	5182.18	-2.12086	0.410001	-5.17282	2.30586e-07	3.85234e-06
TB8.4	3267.45	-3.69605	0.536157	-6.8936	5.43992e-12	4.43447e-10
aao	1887.98	0.339253	0.13423	2.52739	0.0114913	0.0388634
accA3	3873.27	-1.17129	0.296905	-3.94499	7.98029e-05	0.000582265
accD4	8329.12	-2.27763	0.399907	-5.69539	1.23088e-08	3.26944e-07
accD5	4846.79	-1.31606	0.336254	-3.91391	9.08152e-05	0.000647623
accD6	3716.14	-1.069	0.248182	-4.30734	1.6523e-05	0.000147956
accE5	1405.29	-2.14518	0.469317	-4.57087	4.85712e-06	5.10322e-05
aceAa	2314.25	-0.535698	0.202516	-2.64522	0.00816382	0.0296456
aceE	5334.85	-0.946501	0.238931	-3.96139	7.45141e-05	0.000548758
acg	4385.48	-2.07596	0.454404	-4.56854	4.91131e-06	5.13732e-05
acn	7144.35	-1.54204	0.348908	-4.41961	9.88801e-06	9.42551e-05
acpM	5508.78	-5.86806	0.673438	-8.71358	2.94435e-18	2.78417e-15
adhB	1329.74	-1.19829	0.270207	-4.4347	9.22022e-06	8.89658e-05
adhC	3531.79	-1.12395	0.271989	-4.13232	3.59117e-05	0.000291737
adhD	1424.21	-2.11848	0.426635	-4.96556	6.85027e-07	9.21836e-06
adi	3447.51	-0.729422	0.212702	-3.42932	0.000605093	0.00338166
adk	1033.44	-3.09106	0.522972	-5.91056	3.40939e-09	1.1117e-07
adoK	3991.66	-1.98256	0.397057	-4.99314	5.94051e-07	8.15312e-06
ahpC	1067.61	-1.26439	0.333445	-3.7919	0.000149501	0.000985829
ahpD	591.686	-0.916639	0.316744	-2.89394	0.00380439	0.0159886
ahpE	391.533	-2.10608	0.431049	-4.88593	1.0294e-06	1.31186e-05
alaS	9660.65	-1.9061	0.385178	-4.94861	7.47469e-07	9.8716e-06
ald	2329.7	-0.55389	0.1959	-2.82742	0.00469253	0.018882
alkB	3216.09	-1.29835	0.422515	-3.07291	0.00211979	0.00972101
ansP1	2833.47	-0.978714	0.280706	-3.48661	0.000489177	0.00278654
ansP2	4056.99	-0.946168	0.257116	-3.67992	0.000233306	0.00145909
aprB	19.4429	-2.81295	0.7281	-3.86341	0.000111816	0.000766182
apt	1072.01	-0.554427	0.209452	-2.64703	0.0081202	0.0295099
arfA	1038.54	-0.667298	0.261681	-2.55004	0.010771	0.0370095
arfB	7.15348	-1.53479	0.588063	-2.60991	0.00905663	0.0321228
argA	783.329	0.351044	0.144263	2.43336	0.0149596	0.0477253
argV	739.242	0.549895	0.222264	2.47406	0.0133588	0.0436492
aroG	4062.36	-1.79059	0.384703	-4.65447	3.24817e-06	3.57148e-05
asnT	437.242	0.402708	0.142186	2.83227	0.00462185	0.018675
aspC	2285.51	-0.980532	0.240834	-4.0714	4.67315e-05	0.000369476
atpA	5621.52	-2.0869	0.3842	-5.4318	5.57878e-08	1.14695e-06
atpB	2046.97	-3.89457	0.574704	-6.77665	1.22998e-11	9.23071e-10
atpC	769.541	-3.03502	0.525176	-5.77904	7.51278e-09	2.13979e-07
atpD	4540.62	-1.97537	0.390212	-5.0623	4.1422e-07	6.13929e-06
atpE	295.646	-1.60149	0.357917	-4.47446	7.66033e-06	7.52973e-05
atpF	1590.16	-3.21564	0.484297	-6.63981	3.14093e-11	2.06255e-09
atpG	2175.25	-2.56654	0.421867	-6.08377	1.17387e-09	4.54923e-08
atpH	4517.15	-1.5163	0.292004	-5.19275	2.07213e-07	3.49894e-06
atsA	3504.98	-0.612822	0.239281	-2.56109	0.0104344	0.0360099
bacA	2358.9	0.276692	0.0821765	3.36705	0.000759773	0.00406058
bcp	1085.79	-0.734446	0.238791	-3.07569	0.00210014	0.00964024
bcpB	1146.75	-0.978228	0.273282	-3.57956	0.000344174	0.00204686
bfrA	1617.22	-2.18489	0.42938	-5.08846	3.60976e-07	5.55255e-06
bfrB	12467.5	-4.11732	0.625193	-6.58567	4.52839e-11	2.93291e-09
bkdA	4107.59	-1.80758	0.44195	-4.09	4.31366e-05	0.000345093
bkdB	2275.84	-1.10276	0.354038	-3.11481	0.00184065	0.00865069
bkdC	2807.26	-0.909683	0.293388	-3.10062	0.00193116	0.008991
blaI	1553.88	-2.21157	0.436569	-5.06581	4.06671e-07	6.06542e-06
cadI	7638.22	-5.61575	0.727848	-7.71555	1.20459e-14	2.71205e-12
caeA	4118.31	-0.496362	0.178216	-2.78518	0.00534988	0.0209043
cbs	2918.52	-0.440251	0.158044	-2.78562	0.00534253	0.0208929
cdh	1061.03	-2.35284	0.493129	-4.77124	1.831e-06	2.15884e-05
cdsA	1778.17	-0.958885	0.240926	-3.98	6.89157e-05	0.000514426
chaA	1956.85	0.387175	0.154378	2.50796	0.0121429	0.0405761
choD	3146.07	-0.291867	0.0849308	-3.43653	0.00058921	0.0033007
clgR	812.208	-0.717857	0.232166	-3.092	0.00198812	0.0092006
clp6	3517.24	-1.34506	0.330231	-4.07309	4.63935e-05	0.000367418
clpB	5483.04	-0.863427	0.300418	-2.87409	0.00405195	0.0168493
clpC1	17232.9	-2.88925	0.481486	-6.0007	1.96468e-09	7.11047e-08
clpP1	1574.19	-2.28066	0.433553	-5.26041	1.43736e-07	2.58397e-06
clpP2	3556.59	-1.85981	0.36748	-5.06098	4.17114e-07	6.16286e-06
clpX	12511.5	-4.08859	0.581859	-7.02677	2.11371e-12	2.18205e-10
cmaA2	2567.77	-3.0847	0.504415	-6.1154	9.63124e-10	3.99443e-08
cmtR	6046.36	-3.35168	0.588756	-5.69282	1.24957e-08	3.30053e-07
coaE	1992.5	-0.40956	0.152679	-2.68249	0.00730764	0.0270772
cobD	638.526	0.641673	0.259673	2.47108	0.0134706	0.0439235
crp	2130.33	-0.741868	0.233651	-3.17511	0.0014978	0.0072335
csd	1359.56	-0.397902	0.105362	-3.77654	0.000159023	0.00104425
cspA	4892.76	-4.84855	0.657674	-7.37227	1.67747e-13	3.17244e-11
cstA	3658.76	0.497754	0.195092	2.55138	0.0107299	0.0368954
ctaC	6229.1	-3.49338	0.523358	-6.67493	2.47344e-11	1.69484e-09
ctaD	3559	-1.24042	0.325359	-3.81248	0.000137582	0.000916177
ctaE	2553.68	-2.57721	0.472936	-5.44939	5.05421e-08	1.07158e-06
ctpB	5082.53	-0.540119	0.21215	-2.54593	0.0108987	0.0373128
ctpC	14745.9	-2.34974	0.376092	-6.2478	4.16281e-10	1.94869e-08
ctpG	7625.82	-1.72952	0.403644	-4.28476	1.82937e-05	0.000160468
cut2	1346.94	-0.384676	0.130711	-2.94296	0.00325094	0.0139478
cwlM	2091.21	-1.07876	0.285336	-3.78067	0.000156409	0.00102852
cya	2380.64	-0.390337	0.153504	-2.54285	0.0109952	0.0375615
cycA	2451.34	0.216868	0.0777298	2.79003	0.00527036	0.0207551
cydA	3255.5	-2.43805	0.433834	-5.61977	1.91214e-08	4.68425e-07
cydB	1798.96	-0.964016	0.258636	-3.7273	0.000193539	0.00123991
cyp123	634.738	-0.961563	0.324951	-2.9591	0.00308539	0.0133832
cyp125	2147.13	-0.669809	0.242408	-2.76314	0.00572476	0.0221314
cyp136	2006.67	-0.680692	0.240402	-2.83148	0.00463337	0.0186916
cyp137	2573.32	0.524784	0.18217	2.88074	0.00396749	0.0165856
cyp140	3074.11	-0.838302	0.248888	-3.36819	0.000756621	0.00405131
cyp51	1679.7	-1.07434	0.336274	-3.19484	0.0013991	0.00683361
cysA2	691.156	-2.73061	0.537381	-5.08133	3.748e-07	5.67967e-06
cysD	1543.2	-0.808387	0.279292	-2.89442	0.00379862	0.0159785
cysH	712.148	-1.79519	0.397375	-4.51761	6.25422e-06	6.3319e-05
cysK1	2224.25	-1.32486	0.299872	-4.41809	9.95789e-06	9.47302e-05
cysM	1209.52	-0.374972	0.110445	-3.3951	0.000686039	0.00374982
cysO	183.744	-3.28944	0.55173	-5.96205	2.49092e-09	8.5341e-08
cysQ	1537.49	-0.422849	0.172969	-2.44466	0.014499	0.0465386
cysS1	1594.33	-0.309202	0.116981	-2.64318	0.00821318	0.0297563
cysU	1.39379	-2.88412	1.15108	-2.50558	0.012225	0.0408191
cysW	760.164	-0.902719	0.353091	-2.55662	0.0105695	0.0364499
dapB	760.877	-0.996415	0.251731	-3.95825	7.55005e-05	0.000555158
dcd	348.52	-1.11562	0.330555	-3.37499	0.000738179	0.00397507
desA1	28013.4	-5.71893	0.708796	-8.06852	7.11531e-16	2.58778e-13
desA2	10731.3	-4.32994	0.613536	-7.05736	1.69694e-12	1.91027e-10
desA3	25373.3	-4.3706	0.649342	-6.73081	1.68722e-11	1.20952e-09
devR	1806.81	-0.869104	0.28081	-3.09498	0.00196823	0.00913229
devS	4054.5	-0.962775	0.284813	-3.38038	0.000723867	0.00391584
dfp	1470.88	-0.872373	0.254982	-3.42131	0.000623202	0.00346371
dlaT	3244.1	-0.981023	0.233803	-4.19594	2.71747e-05	0.00022821
dnaA	5566.28	-3.09474	0.531005	-5.82808	5.60692e-09	1.71029e-07
dnaB	4536.47	-0.604729	0.235116	-2.57204	0.01011	0.0350698
dnaE1	7690.52	-1.04321	0.284064	-3.67244	0.000240248	0.00149657
dnaG	3289.69	0.291853	0.114807	2.54212	0.0110181	0.0376128
dnaJ1	3335.59	-0.960847	0.283606	-3.38796	0.000704144	0.00382226
dnaJ2	1499.29	-0.36912	0.136727	-2.6997	0.0069403	0.0260014
dnaK	37198.4	-4.69869	0.669757	-7.01552	2.29094e-12	2.30459e-10
dnaN	2276.09	-0.868973	0.286636	-3.03162	0.00243241	0.0109737
dop	2976.04	-0.397279	0.128504	-3.09158	0.00199094	0.00920152
dppB	880.234	0.464525	0.192618	2.41163	0.0158813	0.0498584
drrA	2318.89	-1.39094	0.366761	-3.79249	0.000149146	0.000984864
drrB	822.779	-0.945527	0.341922	-2.76533	0.00568658	0.022023
drrC	1106.05	-1.26161	0.382483	-3.29848	0.000972095	0.005009
dut	1448.47	-1.75695	0.367598	-4.77954	1.75696e-06	2.08716e-05
dxs1	4192.13	-0.597738	0.168458	-3.54828	0.000387757	0.00227459
eccA1	5154.6	-1.76231	0.351425	-5.01476	5.30989e-07	7.49408e-06
eccA3	10845.1	-2.75883	0.510491	-5.40428	6.50704e-08	1.31247e-06
eccA5	5485.02	-1.07309	0.28591	-3.75325	0.000174559	0.00113523
eccB1	4513.98	-2.36014	0.44089	-5.35312	8.64526e-08	1.66158e-06
eccB3	1997.45	-0.76101	0.231048	-3.29374	0.000988648	0.00506977
eccB5	4943.5	-1.67283	0.360735	-4.6373	3.52996e-06	3.85442e-05
eccC3	9314.17	-1.56925	0.345418	-4.54303	5.54515e-06	5.72434e-05
eccC5	12963.8	-1.82414	0.360545	-5.0594	4.20586e-07	6.19481e-06
eccCa1	15687.2	-3.33226	0.553794	-6.01714	1.77527e-09	6.60905e-08
eccCb1	8403.8	-2.98826	0.533434	-5.60192	2.11984e-08	5.13981e-07
eccD1	3666.3	-0.728441	0.231853	-3.14182	0.001679	0.0080185
eccD3	2003.79	-0.466866	0.115781	-4.03233	5.52269e-05	0.000423885
eccD5	3233.89	-1.44493	0.329282	-4.38813	1.14332e-05	0.00010683
eccE5	4570	-1.8447	0.36209	-5.0946	3.49476e-07	5.43528e-06
echA12	1296.62	-1.28197	0.299643	-4.27832	1.88311e-05	0.000163665
echA3	2068.62	-1.42855	0.332815	-4.29233	1.7681e-05	0.000156546
echA4	481.199	-1.16774	0.307844	-3.79328	0.000148668	0.00098308
echA9	1620.78	0.493145	0.203943	2.41806	0.0156036	0.0492482
efp	786.001	-1.98884	0.378862	-5.24951	1.52507e-07	2.70058e-06
efpA	10303.5	-2.9737	0.516103	-5.76184	8.32035e-09	2.31403e-07
egtD	1036.27	-0.517374	0.211034	-2.45162	0.0142215	0.0458344
embR	2088.16	0.516838	0.192153	2.68972	0.00715121	0.0266648
emrB	2445.02	0.229245	0.0765892	2.99318	0.00276085	0.0122222
eno	1311.1	-0.602412	0.178811	-3.36899	0.00075445	0.00404886
epiB	952.387	-0.991197	0.353755	-2.80193	0.0050798	0.020115
era	1347.43	-0.536639	0.17469	-3.07196	0.00212662	0.00974287
ercc3	2393.82	-0.396353	0.132668	-2.98756	0.00281218	0.0124083
espA	13982.6	-3.52948	0.569846	-6.19374	5.87514e-10	2.69686e-08
espB	5220.59	-2.54276	0.488197	-5.20846	1.90416e-07	3.23844e-06
espC	2323.83	-5.28558	0.705157	-7.4956	6.59966e-14	1.39764e-11
espD	7021.67	-4.74914	0.664933	-7.14229	9.17884e-13	1.19806e-10
espE	6120.03	-2.01721	0.426966	-4.72453	2.30647e-06	2.64043e-05
espF	1578.93	-3.87482	0.631825	-6.13274	8.63776e-10	3.67922e-08
espG1	1329.69	-1.54294	0.346043	-4.45882	8.24134e-06	8.05063e-05
espG3	1814.68	-1.93117	0.399502	-4.83394	1.33857e-06	1.64811e-05
espH	1231.01	-3.13111	0.501985	-6.23745	4.44768e-10	2.06163e-08
espI	3661.92	-1.17492	0.296017	-3.96909	7.21481e-05	0.000532994
espJ	1997.03	-1.67386	0.390122	-4.2906	1.78194e-05	0.00015702
espK	7296.69	-2.27516	0.453476	-5.01716	5.24415e-07	7.42345e-06
espL	817.02	-0.687418	0.221354	-3.10551	0.00189951	0.00885689
espR	1052.35	-1.51154	0.36637	-4.12573	3.69558e-05	0.000299703
esxA	9839.62	-5.4354	0.697072	-7.79748	6.31566e-15	1.65891e-12
esxB	7771.63	-2.70793	0.585775	-4.62282	3.78563e-06	4.09484e-05
esxC	438.717	-2.54267	0.476644	-5.33453	9.5795e-08	1.81167e-06
esxD	878.873	-2.37009	0.493302	-4.80455	1.55104e-06	1.88033e-05
esxG	1113.31	-2.13687	0.418529	-5.10568	3.2961e-07	5.1774e-06
esxH	613.218	-4.56673	0.632563	-7.21941	5.2213e-13	7.26067e-11
esxJ	875.842	-1.51821	0.448477	-3.38527	0.000711091	0.00385113
esxK	5366.31	-2.65889	0.599652	-4.43406	9.24755e-06	8.90477e-05
esxL	4895.35	-3.47268	0.56873	-6.10602	1.02149e-09	4.12787e-08
esxN	4084.86	-3.97107	0.59642	-6.65818	2.77248e-11	1.87261e-09
esxO	2611.48	-3.5821	0.504519	-7.10003	1.24731e-12	1.5294e-10
esxP	3060.83	-3.42742	0.480073	-7.13937	9.37565e-13	1.19806e-10
esxW	467.046	-1.49914	0.38165	-3.92804	8.56408e-05	0.000615364
ethA	5375.16	-1.81751	0.458754	-3.96184	7.43738e-05	0.000548579
fabD	1865	-2.10526	0.412583	-5.10264	3.34952e-07	5.24389e-06
fabG1	1735.07	-1.25534	0.289774	-4.33212	1.47681e-05	0.000134535
fadA2	2326.21	-0.410194	0.125118	-3.27846	0.00104375	0.00530061
fadA3	3564.96	-1.36986	0.292057	-4.69038	2.727e-06	3.06253e-05
fadA4	5947.09	-2.26196	0.410923	-5.50458	3.70043e-08	8.2508e-07
fadB	6300.31	-1.41103	0.293778	-4.80305	1.56269e-06	1.88664e-05
fadB2	1249.84	-0.534065	0.193803	-2.75571	0.00585652	0.0224936
fadD10	2754.6	-1.22395	0.299573	-4.08565	4.39545e-05	0.000351042
fadD15	2692.98	-1.1405	0.290345	-3.92809	8.56222e-05	0.000615364
fadD2	5269.29	-1.20999	0.284061	-4.25962	2.04779e-05	0.000175716
fadD21	4378.77	-2.46565	0.493685	-4.99439	5.90227e-07	8.15312e-06
fadD22	6509.29	-1.78954	0.416019	-4.30158	1.69586e-05	0.000151284
fadD25	4903.4	-2.06405	0.415703	-4.9652	6.86308e-07	9.21836e-06
fadD26	9097.07	-2.69046	0.487091	-5.52353	3.32249e-08	7.58877e-07
fadD28	9465.56	-3.22524	0.529249	-6.094	1.10124e-09	4.34374e-08
fadD29	16843.1	-3.56226	0.54852	-6.49431	8.34144e-11	4.86893e-09
fadD31	8416.91	-2.11477	0.401039	-5.27323	1.34044e-07	2.4282e-06
fadD32	13232.1	-2.71038	0.443543	-6.11074	9.91713e-10	4.04209e-08
fadD5	5987.36	-1.6954	0.363259	-4.66721	3.05321e-06	3.39661e-05
fadD9	9142.09	-1.20154	0.291989	-4.115	3.87174e-05	0.000312663
fadE10	5037.86	-0.878507	0.249234	-3.52482	0.000423766	0.00246441
fadE19	2782.41	-1.77908	0.411129	-4.3273	1.50951e-05	0.00013725
fadE20	3460.33	-1.93504	0.447224	-4.32678	1.51308e-05	0.00013731
fadE23	2902.57	-2.56798	0.478541	-5.36627	8.03838e-08	1.57699e-06
fadE25	3110.95	-0.704659	0.288766	-2.44024	0.0146775	0.0470475
fadE8	2615.21	-0.597985	0.181432	-3.29592	0.000981002	0.00503602
fas	16864.6	-1.35519	0.299659	-4.52246	6.11258e-06	6.22851e-05
fba	3057.8	-1.23184	0.319145	-3.85981	0.000113474	0.000773062
fbiC	3587.45	-0.617438	0.166899	-3.69947	0.000216046	0.00136742
fbpA	3472.73	-2.45685	0.432037	-5.68666	1.29546e-08	3.38394e-07
fbpB	1418.97	-1.27079	0.296863	-4.28073	1.86281e-05	0.000162199
fbpC	4231.87	-1.68854	0.386301	-4.37104	1.23656e-05	0.000114412
fbpD	2156.91	-0.759754	0.175612	-4.32633	1.51617e-05	0.000137326
fcoT	634.415	-3.42041	0.508345	-6.72852	1.714e-11	1.20952e-09
fdhF	3489.93	-0.47561	0.158417	-3.00227	0.00267972	0.0118853
fdxA	10990.6	-3.99257	0.6083	-6.56349	5.25625e-11	3.26994e-09
fdxC	3544.91	-4.4947	0.651506	-6.89895	5.23892e-12	4.40117e-10
fdxD	810.625	-1.45066	0.442818	-3.27596	0.00105302	0.00533619
ffh	2407.61	-0.580365	0.174572	-3.32449	0.000885793	0.00462255
fhaA	7586.52	-2.14279	0.408667	-5.24338	1.57663e-07	2.75999e-06
fhaB	1125.09	-0.737619	0.246206	-2.99594	0.00273597	0.0121234
fic	699.713	-0.652385	0.267036	-2.44306	0.0145634	0.0467137
fixA	2546.28	-1.12899	0.290653	-3.88433	0.000102614	0.000716633
fixB	850.742	-0.467189	0.172421	-2.70959	0.00673659	0.0253992
folE	673.331	-3.3572	0.547803	-6.12849	8.87179e-10	3.74516e-08
folP2	782.327	-0.512914	0.179742	-2.85361	0.00432253	0.0177713
frdC	180.182	0.663334	0.254632	2.60508	0.00918539	0.0325551
frr	1678.45	-2.60458	0.485165	-5.36844	7.94217e-08	1.56461e-06
ftsH	5532.26	-1.63719	0.346414	-4.72612	2.2885e-06	2.62901e-05
ftsX	1117.83	-1.32321	0.353645	-3.74162	0.000182838	0.00118257
ftsZ	2209.02	-0.774438	0.235865	-3.28339	0.00102566	0.00521993
furA	640.578	-0.708607	0.235081	-3.01431	0.00257569	0.0114885
fusA1	18566.3	-3.75942	0.530382	-7.08813	1.35936e-12	1.56758e-10
gabP	3200.37	0.222176	0.0916445	2.42432	0.0153369	0.0486665
galE2	3246.29	-0.706644	0.211142	-3.34677	0.000817596	0.00430947
gap	2374.04	-0.753118	0.232021	-3.24591	0.00117077	0.00584521
garA	4545.91	-3.37471	0.54873	-6.15004	7.74655e-10	3.36015e-08
gatB	3215.54	-0.65346	0.184908	-3.53396	0.000409377	0.00238955
gcpE	3580.84	-1.78779	0.3546	-5.0417	4.61411e-07	6.67141e-06
gcvB	6496.53	-0.829295	0.238638	-3.47511	0.000510641	0.00289139
gcvH	1272.89	-2.14281	0.392689	-5.45677	4.84882e-08	1.03779e-06
gdh	10336.9	-0.667258	0.169566	-3.9351	8.31637e-05	0.000603065
gid	1908.39	-0.87977	0.227144	-3.87318	0.000107425	0.000745823
glbO	719.487	-0.590907	0.200046	-2.95386	0.00313826	0.0135752
glcB	6384.97	-2.04739	0.390289	-5.24582	1.55586e-07	2.7422e-06
glfT1	1185.06	-0.501436	0.157384	-3.18605	0.00144227	0.00699391
glfT2	2675.12	-0.54202	0.182256	-2.97396	0.00293986	0.01287
glgE	3878.24	-0.612975	0.210779	-2.90814	0.00363581	0.0153758
glmS	2991.87	-0.187284	0.0711133	-2.63361	0.00844833	0.0304449
glnA1	5650.62	-2.80109	0.473383	-5.91719	3.27497e-09	1.07528e-07
glnA2	3923.86	-1.46283	0.342552	-4.2704	1.95127e-05	0.00016835
glnA3	1443.41	0.469799	0.176265	2.66531	0.00769185	0.0283729
glnA4	1846.47	0.263504	0.100375	2.62521	0.00865963	0.0310879
glnB	1291.83	-2.48887	0.515645	-4.82671	1.38806e-06	1.69925e-05
glnH	1596.47	-2.02661	0.41515	-4.88165	1.05204e-06	1.32996e-05
glpK	2069.87	0.245589	0.0955164	2.57117	0.0101356	0.0351327
glpQ1	2022.02	-0.482851	0.154683	-3.12154	0.00179907	0.00847214
glpX	960.904	-0.870946	0.239892	-3.63058	0.00028279	0.00172966
gltA2	4274.18	-2.98382	0.482057	-6.18976	6.02556e-10	2.73931e-08
gltB	14422.7	-1.73651	0.358648	-4.84182	1.28656e-06	1.59655e-05
gltD	3939.15	-0.687042	0.201934	-3.40231	0.000668186	0.0036692
glyA1	2913.14	-0.383112	0.131846	-2.90574	0.00366381	0.0154803
gmdA	1529.08	-0.956221	0.274447	-3.48418	0.000493651	0.00280527
gnd1	2600.71	-0.657092	0.200446	-3.27815	0.00104492	0.00530082
gpsI	7703.47	-1.5153	0.299594	-5.05785	4.24011e-07	6.22586e-06
greA	3390.47	-3.46209	0.518127	-6.68194	2.35795e-11	1.63947e-09
groEL1	4138.66	-1.26776	0.323603	-3.91765	8.94163e-05	0.000639577
groEL2	21118.8	-3.4178	0.486439	-7.02616	2.12298e-12	2.18205e-10
groES	9113.45	-4.17502	0.530231	-7.87398	3.43544e-15	1.01517e-12
grpE	5370.17	-2.57353	0.480099	-5.36041	8.30347e-08	1.60897e-06
guaB1	3286.72	-0.592946	0.223165	-2.65699	0.00788417	0.0289345
guaB2	2837.97	-0.883831	0.201156	-4.39375	1.1141e-05	0.000104513
gyrA	7107.96	-1.48825	0.308362	-4.82631	1.39088e-06	1.69925e-05
gyrB	13538.1	-3.13017	0.541376	-5.78187	7.3875e-09	2.11685e-07
hadA	2207.96	-3.04226	0.551089	-5.52045	3.38126e-08	7.66317e-07
hadB	430.331	-2.48952	0.458155	-5.4338	5.51668e-08	1.14399e-06
hadC	1321.6	-4.0735	0.589964	-6.90466	5.03242e-12	4.32605e-10
hbhA	2001.2	-2.3708	0.468867	-5.05646	4.27118e-07	6.24311e-06
helY	3141.35	-0.240619	0.0738108	-3.25994	0.00111434	0.00562885
hemA	2307.8	-0.721867	0.185095	-3.89999	9.61984e-05	0.000677833
hemB	1795.21	-0.27538	0.0927576	-2.96881	0.00298954	0.0130153
hemC	1054.16	-0.392766	0.101599	-3.86585	0.000110703	0.000761867
hemD	2140.68	-0.595036	0.154192	-3.85905	0.00011383	0.000774368
hemK	1981.23	-0.737537	0.228575	-3.22668	0.00125237	0.00619373
hflX	2651.29	-0.542908	0.147699	-3.67578	0.000237121	0.00147903
higA	353.185	-1.90726	0.478948	-3.98218	6.82851e-05	0.000510841
higB	1228.37	-1.68675	0.441479	-3.82069	0.000133079	0.000887446
hisB	564.806	-2.11033	0.415024	-5.08484	3.67927e-07	5.61148e-06
hisC1	1519.01	-1.02141	0.274731	-3.71785	0.000200922	0.00128311
hisI	348.691	-0.801095	0.249331	-3.21297	0.00131368	0.00644305
hisS	2151.27	-0.492732	0.171105	-2.8797	0.00398057	0.0166256
hns	536.036	-2.4665	0.461087	-5.34932	8.82865e-08	1.68314e-06
hpt	631.683	-1.12442	0.278508	-4.03729	5.40714e-05	0.000417728
hrcA	2723.35	-2.27767	0.442561	-5.14655	2.65314e-07	4.29591e-06
hrp1	11685.9	-6.07947	0.738143	-8.23617	1.77812e-16	8.40693e-14
hsaA	2932.66	-0.450102	0.181005	-2.48668	0.0128941	0.042602
hsaC	1024.88	-0.867554	0.278765	-3.11214	0.00185736	0.00871192
hsaD	1633.43	-0.736269	0.254179	-2.89666	0.00377157	0.0158789
hsp	2009.53	-1.41945	0.407828	-3.48051	0.000500463	0.00283715
hspR	813.278	-3.0348	0.479505	-6.32901	2.46735e-10	1.22796e-08
hspX	54145.5	-7.15689	0.744063	-9.61867	6.66898e-22	3.15309e-18
htdY	1525.14	-0.720379	0.226466	-3.18096	0.0014679	0.00710362
htpG	3877.77	-0.780151	0.258582	-3.01704	0.0025526	0.0114381
htpX	1435.76	-0.51053	0.183635	-2.78014	0.00543353	0.0211962
htrA	6179.3	-3.36289	0.522396	-6.43744	1.21509e-10	6.92162e-09
hupB	2958.52	-1.51313	0.31359	-4.8252	1.39862e-06	1.70217e-05
icd1	2455.47	-0.974938	0.347475	-2.80578	0.00501956	0.0199265
icd2	4095.85	-0.958736	0.260217	-3.68437	0.000229271	0.00143765
icl1	2753.53	-0.838978	0.246059	-3.40966	0.000650431	0.00359257
ideR	3380.54	-1.17548	0.328211	-3.58148	0.000341649	0.00203954
ileS	5800.36	-0.863136	0.261631	-3.29906	0.000970097	0.00500723
ilvA	1520.04	-1.84679	0.355713	-5.19179	2.08284e-07	3.50451e-06
ilvB1	2075.25	-0.333748	0.11716	-2.84864	0.00439062	0.0179575
ilvC	2475.17	-0.758113	0.202931	-3.73582	0.000187102	0.0012052
ilvD	3076.32	-0.587066	0.17421	-3.36986	0.000752052	0.00404057
ilvN	1027.94	-3.42464	0.545107	-6.28252	3.33136e-10	1.60721e-08
infA	11162.5	-4.76543	0.6153	-7.7449	9.56586e-15	2.38039e-12
infB	6539.51	-2.05704	0.406894	-5.05547	4.29328e-07	6.24573e-06
infC	20630.3	-5.50954	0.67411	-8.17306	3.0067e-16	1.18464e-13
iniA	2577.23	-1.53917	0.343007	-4.48728	7.21383e-06	7.15031e-05
iniB	3371.76	-1.57192	0.395594	-3.97358	7.08016e-05	0.000526337
ino1	3202.77	-2.54954	0.439573	-5.80003	6.63034e-09	1.9232e-07
ispD	2303.94	-2.11007	0.426348	-4.94917	7.45301e-07	9.87054e-06
ispF	486.732	-0.373344	0.122807	-3.04008	0.00236513	0.0107213
kasA	5206.66	-3.11416	0.474914	-6.55732	5.47837e-11	3.36386e-09
kasB	6097.13	-2.91347	0.488573	-5.96323	2.47296e-09	8.5341e-08
katG	9015.61	-2.41591	0.407821	-5.92395	3.14295e-09	1.03915e-07
kdpE	694.349	0.386347	0.142081	2.71921	0.00654387	0.0247713
kmtR	702.049	-0.937389	0.253039	-3.70452	0.000211789	0.00134588
kshA	4250.67	-1.78395	0.432798	-4.1219	3.75764e-05	0.000304214
kshB	1656.86	0.373117	0.144427	2.58344	0.00978205	0.034183
lat	4963.93	-1.38852	0.414121	-3.35294	0.000799569	0.00423749
ldtB	2163.14	-0.556297	0.195488	-2.84568	0.0044316	0.018047
lepB	2664.01	-1.99264	0.370062	-5.38461	7.2602e-08	1.44228e-06
leuA	4489.86	-1.01387	0.262502	-3.86234	0.000112304	0.000768413
leuD	1102.32	-1.90149	0.448957	-4.23535	2.28199e-05	0.000193355
leuU	538.882	0.787205	0.274514	2.86763	0.0041356	0.0170919
lexA	2990.02	-1.59948	0.381102	-4.19698	2.70495e-05	0.000227562
lgt	3498.23	-1.26389	0.318239	-3.97151	7.14187e-05	0.000530091
lipA	1081.77	-0.539835	0.195496	-2.76137	0.00575603	0.0221978
lipC	3199.54	-2.20212	0.383395	-5.74374	9.26077e-09	2.54563e-07
lipD	1948.7	-1.33605	0.33548	-3.98251	6.81908e-05	0.000510841
lipF	2459.14	-0.760975	0.257488	-2.95538	0.00312285	0.0135209
lipX	944.399	-2.36107	0.569592	-4.14519	3.39535e-05	0.000278219
lldD2	6782.14	-2.02734	0.35428	-5.72244	1.05008e-08	2.85331e-07
lpdC	2827.75	-2.10183	0.421265	-4.98934	6.05851e-07	8.27879e-06
lppD	1386.25	-1.35898	0.310649	-4.37463	1.2164e-05	0.000112768
lppE	280.414	-0.994328	0.379734	-2.61848	0.00883217	0.0315396
lppJ	614.212	-0.68277	0.252561	-2.70339	0.00686366	0.0257551
lppL	2772.2	-0.581124	0.197396	-2.94395	0.00324049	0.0139156
lppO	996.17	-0.995536	0.301718	-3.29956	0.00096836	0.00500723
lppU	507.496	-0.617774	0.246132	-2.50993	0.0120754	0.0404625
lppX	1404.69	-1.54774	0.410756	-3.76803	0.00016454	0.00107451
lppZ	3823.18	-0.859677	0.229823	-3.7406	0.000183581	0.00118414
lpqB	3419.33	-0.527132	0.212593	-2.47954	0.0131553	0.0431317
lpqD	1380.42	-0.721927	0.23964	-3.01255	0.00259063	0.0115443
lpqE	1493.65	-1.27508	0.28155	-4.52878	5.93246e-06	6.05803e-05
lpqF	2036.2	-0.485165	0.166296	-2.91748	0.00352868	0.0149763
lpqH	1790.89	-0.927349	0.286128	-3.24103	0.001191	0.00593368
lpqM	3050.45	-0.500656	0.191579	-2.61332	0.00896686	0.0318522
lpqS	622.256	-1.67748	0.437215	-3.83673	0.000124684	0.000837367
lpqT	604.391	-1.07995	0.333061	-3.24249	0.00118492	0.0059096
lprA	475.061	-0.533823	0.174353	-3.06174	0.00220052	0.0100232
lprF	2555.31	-0.743609	0.237698	-3.12838	0.00175771	0.00831878
lprG	3367.64	-1.81984	0.380662	-4.78073	1.74659e-06	2.08007e-05
lprH	880.548	-0.348421	0.141624	-2.46019	0.0138865	0.0449888
lprK	2442.29	-2.37052	0.450838	-5.25804	1.45598e-07	2.60753e-06
lprN	1269.26	-1.08325	0.303401	-3.57035	0.000356505	0.00210695
lprO	2330.3	-1.0909	0.278955	-3.91066	9.20447e-05	0.000651558
lprQ	3597.33	-1.06286	0.263518	-4.03334	5.49887e-05	0.000422742
lspA	2189.03	-1.24627	0.33646	-3.70406	0.000212174	0.00134652
lsr2	1869.4	-3.78422	0.600081	-6.30619	2.85995e-10	1.394e-08
ltp1	1546.68	-1.05166	0.284332	-3.69868	0.000216721	0.00136863
lysT	152.402	0.569804	0.224507	2.53803	0.0111479	0.0379189
lysU	543.271	-1.903	0.505562	-3.76413	0.000167132	0.00108993
lytB2	3023.91	-0.845987	0.222009	-3.81059	0.000138634	0.000921886
mapB	2014.59	-1.93845	0.391186	-4.95531	7.22158e-07	9.61792e-06
mas	20337.7	-1.74003	0.353021	-4.92898	8.2661e-07	1.07074e-05
mazE2	137.714	-0.860854	0.324356	-2.65404	0.00795342	0.0290469
mazE5	148.228	-1.74234	0.487649	-3.57295	0.000352986	0.002094
mazE6	388.559	-1.29035	0.441434	-2.92309	0.00346571	0.0147488
mazE7	225.76	0.509233	0.207758	2.45109	0.0142424	0.0458707
mazF2	893.766	-2.65722	0.456331	-5.82301	5.77956e-09	1.74589e-07
mazF3	774.362	-3.94968	0.644813	-6.12531	9.05083e-10	3.78693e-08
mazF6	536.25	-0.844438	0.314558	-2.68452	0.00726339	0.0269555
mce1A	3828	-1.76754	0.387665	-4.55945	5.12883e-06	5.353e-05
mce1B	4199.03	-2.98345	0.526268	-5.66906	1.43579e-08	3.68937e-07
mce1C	2949.01	-2.7869	0.479211	-5.8156	6.04172e-09	1.79475e-07
mce1D	4279.19	-3.18096	0.530344	-5.99793	1.99852e-09	7.15832e-08
mce1F	6657.2	-3.25585	0.532648	-6.11257	9.8038e-10	4.03064e-08
mce1R	1738.52	0.499212	0.189132	2.63948	0.00830323	0.0300135
mce2A	3571.63	-1.50337	0.400383	-3.75482	0.000173464	0.00112967
mce2C	1320.88	0.213212	0.0853576	2.49787	0.0124942	0.0415712
mce2D	1279.35	0.32092	0.116087	2.76448	0.00570132	0.0220588
mce4A	1208.11	-0.977674	0.300679	-3.25155	0.00114777	0.0057486
mce4D	1620.81	-0.709058	0.228259	-3.10637	0.001894	0.00884865
mcr	1961.13	0.283672	0.109452	2.59176	0.00954862	0.0335408
mec	484.214	-2.25066	0.438563	-5.13191	2.86819e-07	4.59688e-06
metE	5773.41	-1.30898	0.257747	-5.07852	3.80386e-07	5.74589e-06
metH	7872.13	-0.516752	0.183279	-2.81949	0.00481004	0.0192354
metK	3651.7	-1.46142	0.324887	-4.49824	6.85186e-06	6.84896e-05
metT	13.887	-4.40703	0.852624	-5.16879	2.35619e-07	3.89956e-06
mihF	1920.79	-1.01881	0.270109	-3.77184	0.000162049	0.00106264
mkl	7983.09	-3.17659	0.517493	-6.13842	8.33445e-10	3.5823e-08
mmaA1	1349.64	-1.08712	0.329508	-3.29924	0.000969481	0.00500723
mmaA2	1460.29	-0.55562	0.199203	-2.78922	0.00528348	0.020765
mmaA3	1634.73	-2.5645	0.486114	-5.2755	1.32395e-07	2.40755e-06
mmaA4	3386.48	-3.21313	0.521079	-6.16631	6.99024e-10	3.11361e-08
mmpL11	4985.28	-0.326235	0.123077	-2.65067	0.00803333	0.0292616
mmpL3	9136.65	-2.21226	0.405901	-5.45025	5.02982e-08	1.07121e-06
mmpL4	4887.33	-1.38423	0.385289	-3.5927	0.000327272	0.00196863
mmpL5	7818.71	-2.42365	0.512843	-4.7259	2.29093e-06	2.62901e-05
mmpL7	5408.02	-0.569045	0.178135	-3.19445	0.00140095	0.00683562
mmpS2	705.958	-0.810744	0.316088	-2.56493	0.0103196	0.0356921
mmpS3	1386.46	-1.65943	0.335672	-4.94362	7.66869e-07	1.00436e-05
mmpS4	1471.34	-1.42091	0.415622	-3.41876	0.000629076	0.00348684
mmpS5	999.116	-1.45313	0.373736	-3.88813	0.000101018	0.000707578
moaB2	1734.16	-0.721147	0.251426	-2.86823	0.00412779	0.0170745
moaC2	880.472	-1.90695	0.351073	-5.43178	5.57949e-08	1.14695e-06
moaD2	528.263	-2.18536	0.439087	-4.97706	6.45577e-07	8.7547e-06
moaE1	638.92	-1.48763	0.40699	-3.65521	0.000256973	0.00158819
moaX	520.686	-0.920596	0.345087	-2.66772	0.00763675	0.0282303
mobA	387.553	-0.415794	0.169988	-2.44602	0.0144444	0.0463947
modA	1122.48	-0.514187	0.202379	-2.54071	0.0110626	0.0376831
moeB1	8492.89	-3.23792	0.588885	-5.49839	3.83285e-08	8.4287e-07
moeB2	1050.68	-1.87614	0.442214	-4.2426	2.20945e-05	0.000188561
moxR1	3671.74	-2.36133	0.414596	-5.6955	1.23012e-08	3.26944e-07
mpa	15655.3	-3.29852	0.56283	-5.86061	4.6118e-09	1.46339e-07
mprA	1019.44	-0.862784	0.251088	-3.43618	0.000589981	0.0033011
mprB	3018.19	-1.48163	0.357364	-4.146	3.38331e-05	0.000277714
mpt53	940.728	-1.10604	0.276868	-3.99483	6.47395e-05	0.000488179
mpt63	1241.62	-0.419093	0.164734	-2.54406	0.0109571	0.0374585
mpt64	3124.85	-3.1023	0.537236	-5.77456	7.71555e-09	2.16496e-07
mrp	2067.87	-1.64702	0.333777	-4.93448	8.03641e-07	1.04385e-05
mshC	1277.79	-1.07485	0.269136	-3.99372	6.50453e-05	0.000489704
msrB	751.167	-1.47129	0.342745	-4.29267	1.76535e-05	0.000156546
mtrA	4997.29	-3.18487	0.544519	-5.84895	4.94674e-09	1.54889e-07
mtrB	4462.06	-0.530648	0.214827	-2.47012	0.0135069	0.0440116
murE	478.758	-0.639936	0.221403	-2.89037	0.00384792	0.0161428
murX	1496.67	-0.404674	0.12792	-3.16349	0.00155891	0.00752097
mycP3	1772.66	-0.332948	0.111546	-2.98485	0.00283719	0.01249
mycP5	2923.21	-1.89412	0.374712	-5.05487	4.30682e-07	6.24621e-06
nadA	2615.84	-1.35117	0.345306	-3.91297	9.11691e-05	0.000648192
nadB	1389.18	-0.737468	0.187487	-3.93344	8.37389e-05	0.000605379
nadC	1718.35	-1.30938	0.278234	-4.70602	2.52604e-06	2.85039e-05
nadD	609.137	-0.803909	0.256088	-3.1392	0.00169412	0.00808256
nadE	4419.61	-0.89684	0.262142	-3.42121	0.000623438	0.00346371
nanT	2150.68	0.337466	0.100897	3.34465	0.000823878	0.00433292
narG	23316.7	-2.98329	0.498989	-5.97867	2.24972e-09	7.87985e-08
narH	4841.12	-1.44441	0.309726	-4.6635	3.10882e-06	3.43423e-05
narI	725.337	-1.61561	0.373519	-4.32538	1.52271e-05	0.000137655
narK3	1612.17	0.554459	0.199864	2.77418	0.00553413	0.021553
narX	2781.12	-0.779973	0.215093	-3.62622	0.000287603	0.00175005
ncRv0046A	1595.38	-2.42454	0.449007	-5.39978	6.67225e-08	1.33671e-06
ncRv0057c	246.335	0.621821	0.226715	2.74275	0.00609279	0.0232876
ncRv0441	457.991	-0.617365	0.192061	-3.21442	0.00130709	0.00642851
ncRv0539c	228.494	-1.50038	0.347999	-4.31146	1.62183e-05	0.00014578
ncRv0842Ac	1427.11	-1.31528	0.366925	-3.58461	0.000337587	0.00201784
ncRv10071	175.201	-1.8946	0.406129	-4.66501	3.08596e-06	3.41889e-05
ncRv1029c	300.07	0.469071	0.165631	2.83203	0.00462531	0.018675
ncRv10666	904.686	-3.21614	0.613146	-5.24531	1.56017e-07	2.7422e-06
ncRv10699	2463.4	-2.38689	0.406901	-5.86601	4.46406e-09	1.42609e-07
ncRv10887c	562.118	0.559197	0.221132	2.52879	0.0114455	0.0387362
ncRv1102	851.42	0.412502	0.159055	2.59346	0.00950156	0.0334003
ncRv11053	1580.67	-0.816095	0.240159	-3.39815	0.000678427	0.00371417
ncRv1106	424.558	0.601558	0.226449	2.65648	0.00789607	0.0289345
ncRv11144c	3564.7	-3.30609	0.567161	-5.8292	5.56937e-09	1.70987e-07
ncRv11147c	1120.85	-0.683712	0.245772	-2.78189	0.00540428	0.0210995
ncRv11160	93.2637	-2.29299	0.514312	-4.45836	8.25887e-06	8.05112e-05
ncRv11172c	380.902	-2.11979	0.410094	-5.16904	2.35303e-07	3.89956e-06
ncRv11221	43.4545	-5.70355	0.935501	-6.09679	1.08221e-09	4.3362e-08
ncRv11228Ac	147.403	-2.2493	0.526579	-4.27153	1.94134e-05	0.0001678
ncRv11435	171.513	0.542396	0.212926	2.54735	0.0108545	0.0371886
ncRv11534	2010.47	-4.35007	0.666773	-6.52406	6.84274e-11	4.14775e-09
ncRv11706	663.824	-1.53716	0.416487	-3.69078	0.000223564	0.0014056
ncRv11777	264.941	0.649483	0.257611	2.52117	0.0116964	0.0393318
ncRv11816c	424.286	0.454854	0.170828	2.66264	0.00775294	0.0285482
ncRv11829	29.0102	-1.37093	0.565237	-2.42541	0.0152911	0.048617
ncRv11846c	92.2701	-1.19468	0.421335	-2.83546	0.004576	0.0185245
ncRv11963c	862.198	0.75961	0.314113	2.41827	0.0155946	0.0492482
ncRv1199	453.356	-1.27855	0.389064	-3.28623	0.00101537	0.0051899
ncRv1205c	209.172	0.41204	0.167671	2.45743	0.0139934	0.0452535
ncRv12108	502.477	0.335985	0.101327	3.31584	0.000913669	0.00474706
ncRv12237Ac	144.668	-1.33388	0.405804	-3.28701	0.00101258	0.00518125
ncRv12562	221.537	-1.2184	0.316336	-3.85161	0.000117344	0.000794847
ncRv12783c	163.346	-1.87047	0.487648	-3.83569	0.000125211	0.000838523
ncRv12929	5046.28	-5.02751	0.715014	-7.03134	2.04557e-12	2.18205e-10
ncRv13053c	45.0367	-3.54413	0.698909	-5.07095	3.95841e-07	5.94138e-06
ncRv13197c	662.967	-1.32783	0.326538	-4.06637	4.77508e-05	0.000376276
ncRv13210	284.208	-0.865292	0.313317	-2.76172	0.00574983	0.022192
ncRv13219	111.413	-1.34164	0.453825	-2.95629	0.00311364	0.0134934
ncRv13241c	538.28	-3.05209	0.525966	-5.80282	6.52081e-09	1.90311e-07
ncRv13349	439.933	0.610532	0.238177	2.56336	0.0103664	0.0358279
ncRv13460c	659.434	-6.35265	0.738945	-8.59692	8.18861e-18	5.53082e-15
ncRv1357	473.533	0.418068	0.143671	2.9099	0.0036154	0.0153306
ncRv13651	533.679	0.672448	0.266261	2.52552	0.0115526	0.0389591
ncRv13661	496.855	-1.542	0.308783	-4.9938	5.92042e-07	8.15312e-06
ncRv13871	347.413	-4.36578	0.750803	-5.81482	6.06998e-09	1.79475e-07
ncRv1430Ac	244.499	-1.19126	0.308946	-3.85588	0.000115314	0.000783339
ncRv1484c	606.974	0.744318	0.285747	2.60481	0.00919254	0.0325561
ncRv1501	14.8914	-1.99323	0.618077	-3.22489	0.00126021	0.00621947
ncRv1522A	343.371	0.267853	0.11048	2.42444	0.015332	0.0486665
ncRv1543c	902.543	0.450842	0.158378	2.84662	0.00441858	0.0180251
ncRv1629c	552.757	-0.774912	0.255034	-3.03846	0.00237787	0.0107584
ncRv1640C	367.132	0.466872	0.184943	2.52441	0.0115893	0.0390551
ncRv1813	612.311	-0.91381	0.318285	-2.87105	0.00409115	0.0169499
ncRv1832c	825.788	0.538311	0.204018	2.63854	0.00832627	0.0300508
ncRv1838	621.905	-0.932711	0.308139	-3.02692	0.00247061	0.0111142
ncRv1932c	192.373	0.483536	0.190248	2.5416	0.0110345	0.0376415
ncRv1937c	632.421	0.418609	0.147604	2.83604	0.00456771	0.0185216
ncRv1954	4658.95	-7.85637	0.851897	-9.22221	2.91026e-20	6.87985e-17
ncRv1nt01	19.6189	-3.56079	0.672513	-5.29475	1.1918e-07	2.2049e-06
ncRv2080Ac	1408.81	-1.51621	0.363046	-4.17636	2.96209e-05	0.000247434
ncRv2080Bc	123.418	-1.83227	0.400761	-4.57198	4.83134e-06	5.09879e-05
ncRv2130	204.276	0.450032	0.144059	3.12394	0.00178449	0.00842024
ncRv2209c	275.006	-0.413665	0.148285	-2.78965	0.00527646	0.0207551
ncRv2287c	605.199	0.463986	0.180661	2.56827	0.0102208	0.0354023
ncRv2430	454.388	0.400487	0.142816	2.80421	0.005044	0.01999
ncRv2565c	810.651	0.493403	0.172228	2.86482	0.00417246	0.0172292
ncRv2643c	491.873	0.393678	0.144188	2.7303	0.00632761	0.0240683
ncRv2655	627.31	-0.866214	0.255285	-3.39313	0.000690987	0.00376815
ncRv2971c	676.776	0.482161	0.149261	3.23033	0.00123646	0.00613429
ncRv3138c	659.364	-0.757178	0.290783	-2.60393	0.00921622	0.0325719
ncRv3191	332.721	-1.33543	0.393879	-3.39045	0.000697788	0.00379648
ncRv3206	886.693	-1.08824	0.365733	-2.9755	0.00292516	0.0128295
ncRv3347	73.224	0.466773	0.190083	2.45563	0.0140636	0.0454496
ncRv3386c	117.648	0.523557	0.17625	2.97053	0.00297284	0.0129606
ncRv3645c	621.113	-2.16676	0.420633	-5.15118	2.58849e-07	4.22013e-06
ncRv3662	536.595	-1.17371	0.229424	-5.11591	3.12237e-07	4.95387e-06
ncRv3695c	140.731	0.707002	0.242064	2.92072	0.00349224	0.014835
ncRv3709	567.531	0.502975	0.181061	2.77794	0.00547049	0.0213227
ncRv3809	1009.69	0.513047	0.192487	2.66536	0.00769055	0.0283729
ncRv3810Cc	498.245	0.853982	0.321025	2.66017	0.00781013	0.0287141
ncRv3917c	69.7408	-4.18215	0.702701	-5.95154	2.65626e-09	8.97057e-08
ndh	4438.93	-1.1733	0.336569	-3.48605	0.000490205	0.00278904
nirB	5885.07	-1.14906	0.367252	-3.1288	0.00175523	0.00831878
nmtR	1254.05	-0.625657	0.22265	-2.81004	0.00495348	0.0197304
nrdB	686.93	-0.855667	0.271703	-3.14927	0.00163679	0.00784068
nrdE	32950.9	-5.03257	0.650561	-7.73574	1.02804e-14	2.43029e-12
nrdF1	1805.12	-2.20741	0.45259	-4.87729	1.07556e-06	1.35607e-05
nrdF2	4329.99	-3.40056	0.591169	-5.75225	8.8061e-09	2.43481e-07
nrdH	7643.49	-5.91533	0.716648	-8.25417	1.52961e-16	8.03557e-14
nrdI	3380.53	-4.63668	0.638664	-7.25997	3.87188e-13	5.83268e-11
nrdR	563.735	-1.19031	0.305875	-3.89148	9.96355e-05	0.000698927
nth	1264.81	-0.523941	0.169238	-3.09588	0.00196232	0.0091138
nuoA	1055.59	-0.563197	0.205103	-2.74592	0.00603416	0.0231383
nuoB	1074.74	-1.46629	0.416156	-3.52342	0.000426009	0.00247441
nuoC	1024.46	-1.4116	0.33314	-4.23726	2.26266e-05	0.000192062
nuoD	2891.65	-2.28264	0.448625	-5.08808	3.61715e-07	5.55255e-06
nuoE	720.557	-0.702653	0.209868	-3.34808	0.000813737	0.00429392
nuoG	2698.47	-0.91841	0.251569	-3.65073	0.000261493	0.00160981
nuoH	2771.79	-1.81699	0.414996	-4.37833	1.1959e-05	0.000111085
nuoI	1327.9	-2.44055	0.46423	-5.25719	1.46272e-07	2.60972e-06
nuoJ	1020.16	-0.833878	0.248014	-3.36223	0.000773169	0.0041166
nuoK	158.531	-2.87744	0.596369	-4.82494	1.40047e-06	1.70217e-05
nuoM	2882.39	-0.596171	0.237678	-2.50832	0.0121307	0.0405761
nusA	1645.71	-0.630662	0.182189	-3.46157	0.000537032	0.00302272
nusG	4924.82	-2.897	0.481595	-6.01543	1.79415e-09	6.62713e-08
ogt	1268.51	-1.02839	0.25822	-3.98261	6.81625e-05	0.000510841
otsA	3002.04	-0.761795	0.193061	-3.94587	7.95101e-05	0.000581026
pafA	2885.63	-1.69295	0.35727	-4.73857	2.15228e-06	2.51259e-05
panD	236.057	-2.4012	0.477287	-5.03095	4.88067e-07	6.99267e-06
papA1	1604.22	-1.1307	0.417362	-2.70917	0.00674522	0.0254115
papA2	2155.66	0.407032	0.136357	2.98505	0.00283532	0.01249
papA3	2796.21	-1.80346	0.442072	-4.07956	4.5122e-05	0.000358549
papA4	1092.56	0.289114	0.111904	2.58358	0.00977816	0.034183
papA5	2254.28	-1.07806	0.318003	-3.39008	0.000698721	0.00379719
parA	1458.37	-0.676617	0.205141	-3.2983	0.000972706	0.005009
parB	1039.61	-1.34352	0.324206	-4.14403	3.41253e-05	0.000279142
parE1	99.6515	-1.13784	0.449808	-2.52962	0.0114186	0.0387003
pbpA	2281.56	-0.763592	0.197773	-3.86095	0.000112948	0.000770589
pcaA	3146.72	-2.41681	0.445583	-5.42393	5.83017e-08	1.19329e-06
pckA	12460.8	-2.9016	0.486983	-5.95833	2.54831e-09	8.66792e-08
pepA	1288.72	-0.869271	0.233042	-3.7301	0.000191401	0.00122787
pepD	3865.14	-2.15146	0.444544	-4.83969	1.3004e-06	1.6095e-05
pepQ	905.81	-0.995999	0.259486	-3.83835	0.000123863	0.000834222
pfkA	2153.31	-0.781705	0.2356	-3.31794	0.000906853	0.00472642
pfkB	2010.71	-0.642559	0.255102	-2.51883	0.0117744	0.039566
pflA	742.703	-0.628917	0.259645	-2.42222	0.0154261	0.0488183
pgk	1888.64	-1.66539	0.372489	-4.47098	7.78606e-06	7.62164e-05
pgsA1	931.207	0.551583	0.19995	2.7586	0.0058049	0.0223498
pgsA2	474.442	-1.16927	0.362916	-3.22188	0.0012735	0.00627501
pheS	883.949	-0.401463	0.155949	-2.57432	0.0100437	0.0349165
phoH1	2564.79	-2.49649	0.461986	-5.40382	6.52348e-08	1.31247e-06
phoH2	3959.03	-0.989887	0.231082	-4.28371	1.83805e-05	0.000160634
phoP	2135.89	-0.654654	0.201101	-3.25535	0.00113252	0.00569031
phoT	1336.05	-0.818581	0.249271	-3.2839	0.00102383	0.00521621
phoY1	844.274	-1.36628	0.382936	-3.5679	0.000359857	0.0021241
phoY2	2199.12	-1.7313	0.385867	-4.48678	7.23081e-06	7.15215e-05
php	1904.11	0.281426	0.0984379	2.85892	0.00425089	0.0175224
phyA	809.581	0.274496	0.10092	2.71992	0.00652968	0.0247552
pimE	2808.45	0.280009	0.100501	2.78612	0.00533437	0.0208783
pirG	1087.05	-1.72623	0.372554	-4.6335	3.5954e-06	3.90782e-05
pitA	2224.75	-1.25536	0.275449	-4.55751	5.17626e-06	5.39061e-05
pknA	1349.31	-1.01175	0.237484	-4.2603	2.04151e-05	0.000175496
pknB	2940.31	-1.11275	0.284903	-3.90573	9.394e-05	0.000663899
pknD	7461.97	-2.16902	0.38747	-5.5979	2.1697e-08	5.23385e-07
pknE	1460.31	-0.767464	0.19862	-3.86399	0.00011155	0.00076547
pknG	5312.7	-0.889076	0.259994	-3.4196	0.000627129	0.00348012
pks13	11887.9	-1.60031	0.30637	-5.22345	1.75618e-07	3.00841e-06
pks15	4868.75	-1.96349	0.436797	-4.49519	6.9507e-06	6.91851e-05
pks5	6978.53	0.264713	0.105156	2.51733	0.0118247	0.0396996
pks9	7045.37	0.358731	0.141991	2.52644	0.0115226	0.0389147
plsB2	3713.31	-0.386899	0.131565	-2.94075	0.0032742	0.0140348
plsC	3249.26	-0.741868	0.228554	-3.24592	0.00117072	0.00584521
pmmA	3546.9	-0.547615	0.220308	-2.48568	0.0129303	0.0426917
pncA	808.966	-2.60116	0.491301	-5.29443	1.19385e-07	2.2049e-06
ponA1	4638.91	-1.61545	0.360624	-4.4796	7.47829e-06	7.3815e-05
ponA2	6122.6	-1.76155	0.346057	-5.09035	3.57404e-07	5.52224e-06
ppiA	3400.77	-2.08179	0.400273	-5.20091	1.98315e-07	3.3607e-06
ppk1	2870.77	-0.483888	0.171708	-2.81809	0.00483106	0.0192753
ppm1	6301.76	-0.695103	0.213715	-3.25247	0.00114406	0.00574214
ppsA	11851.7	-0.969179	0.267173	-3.62754	0.000286134	0.00174336
ppsC	10125.8	-0.589935	0.237523	-2.4837	0.0130027	0.0428708
ppsD	7926.04	-0.51523	0.205713	-2.50461	0.0122588	0.0409029
ppsE	7921.96	-0.490792	0.156039	-3.14531	0.00165909	0.00793947
prcA	2297.48	-0.633639	0.234152	-2.7061	0.00680779	0.0255861
prcB	2474.6	-1.01653	0.267729	-3.79685	0.000146547	0.000970413
prfA	2262.44	-1.7415	0.35743	-4.87229	1.10311e-06	1.3871e-05
prfB	1121.14	-0.938132	0.238147	-3.9393	8.1718e-05	0.000593491
proA	1664.79	-0.366479	0.145593	-2.51715	0.011831	0.0396996
prrA	1217.18	-0.325207	0.123661	-2.62983	0.00854283	0.030762
prsA	1484.82	-1.71635	0.349614	-4.90928	9.14114e-07	1.18086e-05
pstB	1215.08	-0.590389	0.207338	-2.84747	0.00440688	0.0179929
pstP	1806.99	-0.471673	0.167345	-2.81858	0.00482372	0.0192623
pstS1	1844.05	-0.777106	0.249804	-3.11086	0.00186542	0.00874102
pstS2	7366.48	-3.27505	0.507426	-6.45425	1.08757e-10	6.27077e-09
pstS3	2617.92	-0.700951	0.258309	-2.71361	0.00665546	0.0251535
purF	3464.9	-1.25605	0.28959	-4.33734	1.44215e-05	0.000131886
pykA	2271.89	-0.368966	0.113262	-3.25764	0.00112342	0.00566306
pyrE	753.71	-0.36777	0.133626	-2.75224	0.00591892	0.0227148
pyrG	3582.5	-1.78236	0.389988	-4.57028	4.87063e-06	5.10606e-05
pyrH	1875.65	-0.986051	0.236796	-4.16413	3.12541e-05	0.000260158
qcrA	4116.68	-2.40629	0.426913	-5.6365	1.73537e-08	4.29572e-07
qcrB	5370.81	-2.39403	0.431653	-5.54619	2.91957e-08	6.79986e-07
qcrC	1636.97	-1.50421	0.318054	-4.72941	2.2517e-06	2.60932e-05
qor	2211.3	0.533895	0.200425	2.66382	0.00772589	0.0284708
rbfA	737.066	-1.51872	0.336331	-4.51557	6.31462e-06	6.3706e-05
recA	5883.93	-1.27744	0.352538	-3.62355	0.000290583	0.00176591
recF	2967.45	-0.870224	0.342494	-2.54084	0.0110586	0.0376831
recR	912.716	-0.877007	0.264838	-3.31148	0.000928036	0.00480587
regX3	2580.42	-1.10087	0.291978	-3.77038	0.000163	0.00106592
relA	5175.71	-1.0975	0.280439	-3.91352	9.09593e-05	0.000647674
relB	130.937	-2.44953	0.492184	-4.97686	6.46233e-07	8.7547e-06
relE	74.678	-0.978397	0.373319	-2.62081	0.00877217	0.0313965
rfbE	870.634	-1.34878	0.360513	-3.74127	0.00018309	0.00118258
rhlE	4746.53	-1.50573	0.288118	-5.22608	1.73146e-07	2.97685e-06
rho	29530.2	-4.33461	0.582807	-7.43746	1.02637e-13	2.02195e-11
ribA2	3244.03	-1.86468	0.403443	-4.62192	3.8021e-06	4.09484e-05
ribC	1697.54	0.366925	0.147872	2.48136	0.0130881	0.0430922
ribG	592.019	-0.71192	0.197971	-3.59609	0.000323036	0.00194562
ribH	438.528	-1.87057	0.363688	-5.14335	2.69887e-07	4.35504e-06
rip	1580.2	-0.921175	0.238398	-3.86403	0.000111532	0.00076547
ripA	2708.43	-0.590758	0.207254	-2.85041	0.00436634	0.0178891
rmlB	1325.17	-0.927073	0.228904	-4.05005	5.12078e-05	0.000397554
rmlC	727.806	-1.27293	0.301241	-4.22563	2.3827e-05	0.000201168
rnc	2120.73	-1.26626	0.311757	-4.06169	4.87194e-05	0.000379599
rne	9950.06	-1.94803	0.384359	-5.06825	4.01481e-07	6.00697e-06
rnhB	1277.53	-1.1313	0.236165	-4.7903	1.66533e-06	1.99839e-05
rnpA	345.44	-0.474405	0.189132	-2.50833	0.0121303	0.0405761
rnpB	328759	-5.58718	0.745783	-7.49169	6.799e-14	1.39764e-11
rodA	1350.77	-1.21506	0.363841	-3.33954	0.000839174	0.00439381
rpe	1079.83	-0.883604	0.236654	-3.73374	0.000188658	0.00121357
rpfA	1511.71	-1.35015	0.276237	-4.88765	1.02049e-06	1.30402e-05
rpfB	932.464	-0.300332	0.0892085	-3.36663	0.000760928	0.00406058
rpfC	2159.35	-2.32024	0.393846	-5.89123	3.83337e-09	1.24138e-07
rpfD	305.965	-0.947014	0.335802	-2.82016	0.00479997	0.0192161
rphA	913.5	-0.724127	0.186498	-3.88275	0.000103281	0.000719161
rpiB	350.866	-0.719107	0.193669	-3.71308	0.000204751	0.00130467
rplA	1899.66	-2.174	0.373878	-5.81472	6.0736e-09	1.79475e-07
rplB	3755.34	-2.49831	0.412769	-6.05255	1.4257e-09	5.43605e-08
rplC	1963.27	-2.77131	0.435978	-6.35654	2.06355e-10	1.06048e-08
rplD	693.023	-1.83822	0.325025	-5.65563	1.55277e-08	3.90504e-07
rplE	1413.14	-3.14044	0.478305	-6.56577	5.17664e-11	3.26335e-09
rplF	2933.71	-3.67016	0.586	-6.26308	3.7745e-10	1.80261e-08
rplI	756.422	-1.10453	0.258271	-4.27663	1.89744e-05	0.000164607
rplK	3189.63	-3.83459	0.5402	-7.09846	1.26156e-12	1.5294e-10
rplM	708.919	-0.727034	0.182682	-3.97977	6.89819e-05	0.000514426
rplN	1300.55	-2.49048	0.452503	-5.50379	3.71705e-08	8.2508e-07
rplO	661.498	-2.09768	0.36929	-5.68029	1.34463e-08	3.49309e-07
rplP	748.114	-3.20059	0.526264	-6.08173	1.18895e-09	4.5702e-08
rplQ	2063.69	-2.98589	0.471772	-6.32909	2.46603e-10	1.22796e-08
rplR	400.132	-0.709906	0.271641	-2.6134	0.0089646	0.0318522
rplS	1659.26	-3.5872	0.532238	-6.73983	1.58568e-11	1.17142e-09
rplT	2950.39	-4.09353	0.569908	-7.18279	6.83046e-13	9.22697e-11
rplU	1949.97	-2.07291	0.419091	-4.9462	7.56757e-07	9.93874e-06
rplW	969.127	-2.98491	0.468962	-6.36493	1.95381e-10	1.01512e-08
rplX	753.498	-3.45276	0.577515	-5.97865	2.24996e-09	7.87985e-08
rpmA	1388.26	-2.44135	0.375106	-6.50842	7.59472e-11	4.54529e-09
rpmC	145.155	-3.42403	0.639334	-5.35562	8.52631e-08	1.6454e-06
rpmD	84.9747	-4.57232	0.657379	-6.95538	3.51619e-12	3.32491e-10
rpmE	3045.22	-5.21959	0.708545	-7.36664	1.74989e-13	3.1821e-11
rpmF	1016.4	0.428622	0.161058	2.66129	0.0077843	0.0286414
rpmG2	154.916	-3.49494	0.598677	-5.83778	5.29001e-09	1.63472e-07
rpmI	369.631	-1.69446	0.348621	-4.86047	1.17107e-06	1.4609e-05
rpoA	3210.84	-1.94518	0.354575	-5.48594	4.11268e-08	9.0022e-07
rpoB	54646.1	-4.20528	0.593069	-7.09071	1.33428e-12	1.56758e-10
rpoC	13177.8	-1.8426	0.371158	-4.96446	6.88942e-07	9.22752e-06
rpoZ	3743.1	-5.42298	0.682504	-7.9457	1.93093e-15	6.08628e-13
rpsA	7632.32	-2.98756	0.467819	-6.38615	1.70113e-10	9.03703e-09
rpsB	2308.83	-2.16499	0.41011	-5.27905	1.29853e-07	2.37045e-06
rpsC	1821.07	-1.83736	0.360902	-5.09104	3.56111e-07	5.52031e-06
rpsD	1990.46	-2.99679	0.46946	-6.38347	1.73118e-10	9.09444e-09
rpsE	949.061	-0.680804	0.215449	-3.15993	0.00157807	0.00760329
rpsF	1086.93	-2.95326	0.511471	-5.77406	7.73853e-09	2.16496e-07
rpsG	2342.92	-2.9385	0.482389	-6.09155	1.11821e-09	4.36933e-08
rpsH	625.981	-2.21092	0.415527	-5.32077	1.03329e-07	1.93865e-06
rpsJ	1937.23	-3.25204	0.533661	-6.09382	1.10247e-09	4.34374e-08
rpsK	382.357	-1.75785	0.3592	-4.89379	9.89106e-07	1.27079e-05
rpsL	3603.67	-4.09813	0.585341	-7.00127	2.53653e-12	2.4475e-10
rpsM	3684.9	-4.78547	0.611493	-7.82589	5.04089e-15	1.40196e-12
rpsN1	539.268	-2.71279	0.429598	-6.31471	2.7066e-10	1.333e-08
rpsO	2278.11	-5.84502	0.729147	-8.01624	1.09029e-15	3.68205e-13
rpsP	1110.32	-2.33025	0.440453	-5.29058	1.21929e-07	2.23441e-06
rpsQ	608.951	-2.13887	0.437268	-4.89143	1.00104e-06	1.28264e-05
rpsR1	222.304	-1.51727	0.353101	-4.29698	1.73139e-05	0.000153937
rpsS	1468.72	-4.66509	0.64281	-7.25734	3.94767e-13	5.83268e-11
rraA	784.673	-0.404523	0.128025	-3.15972	0.00157919	0.00760329
rrf	4835.84	-2.22567	0.588591	-3.78135	0.000155978	0.00102711
rrl	9.91321e+07	-5.70092	0.77605	-7.34608	2.04105e-13	3.51438e-11
rrs	1.00628e+07	-5.73658	0.953306	-6.01757	1.77057e-09	6.60905e-08
rseA	713.622	-1.21237	0.282576	-4.29041	1.78341e-05	0.00015702
rsfB	1234.74	-1.11602	0.313179	-3.5635	0.000365942	0.00215464
rshA	608.035	-1.19254	0.346348	-3.44317	0.000574937	0.00322456
rubA	93.3616	-3.73852	0.76272	-4.90156	9.50764e-07	1.22485e-05
rubB	55.9322	-1.50895	0.48367	-3.1198	0.00180976	0.008514
sORF_111	183.449	0.398498	0.135221	2.94701	0.00320858	0.0138162
sORF_120	39.0483	-1.47529	0.493835	-2.98742	0.0028134	0.0124083
sORF_121	551.488	-0.65259	0.22047	-2.95999	0.00307648	0.0133687
sORF_122	642.547	-0.678414	0.241654	-2.80738	0.00499463	0.0198442
sORF_148	677.185	-1.34022	0.442374	-3.0296	0.00244876	0.0110369
sORF_149	166.211	-1.87774	0.457888	-4.10087	4.11593e-05	0.000330955
sORF_151	965.916	0.580202	0.233504	2.48476	0.0129638	0.0427723
sORF_154	854.111	0.327393	0.123148	2.65854	0.00784798	0.0288308
sORF_162	440.556	-0.834251	0.314345	-2.65393	0.00795595	0.0290469
sORF_164	256.555	0.341906	0.138153	2.47483	0.01333	0.0435851
sORF_195	2108.81	-1.70558	0.384858	-4.43171	9.349e-06	8.96593e-05
sORF_200	1711.97	-5.0798	0.695807	-7.30059	2.86502e-13	4.67097e-11
sORF_202	490.679	0.421914	0.17064	2.47254	0.0134158	0.0438053
sORF_203	1034.38	0.699445	0.242096	2.88912	0.0038632	0.0161926
sORF_205	1249.11	-3.46845	0.608732	-5.69783	1.21345e-08	3.25977e-07
sORF_21	428.673	0.390147	0.160218	2.4351	0.0148877	0.0475924
sORF_213	528.276	-1.399	0.399374	-3.50299	0.000460063	0.00263339
sORF_215	38.1495	-1.36355	0.453783	-3.00484	0.00265722	0.0118188
sORF_22	90.385	-1.54781	0.44172	-3.50406	0.000458222	0.00262603
sORF_223	133.359	-5.96289	0.819805	-7.27355	3.50155e-13	5.51844e-11
sORF_224	524.882	-1.66787	0.377273	-4.42086	9.83092e-06	9.39002e-05
sORF_229	876.636	0.606261	0.237266	2.5552	0.0106126	0.0365718
sORF_235	49.6457	-1.19762	0.425117	-2.81714	0.0048453	0.0193158
sORF_237	278.773	-3.14639	0.594442	-5.293	1.20323e-07	2.21356e-06
sORF_239	263.373	-1.7871	0.534587	-3.34296	0.00082889	0.00435444
sORF_240	163.03	-0.92826	0.316622	-2.93176	0.00337049	0.0144084
sORF_248	9.20452	0.966368	0.386874	2.49788	0.0124937	0.0415712
sORF_253	969.679	0.353265	0.146077	2.41834	0.0155913	0.0492482
sORF_266	298.831	-2.98356	0.540089	-5.52421	3.30976e-08	7.58877e-07
sORF_267	222.976	-1.03576	0.364271	-2.84339	0.00446362	0.0181462
sORF_269	158.031	0.851565	0.342071	2.48944	0.0127944	0.0423021
sORF_27	492.406	0.570429	0.212584	2.68331	0.00728984	0.0270324
sORF_273	262.777	0.500369	0.154559	3.2374	0.00120623	0.00600323
sORF_280	594.927	-1.33607	0.39859	-3.35199	0.000802339	0.00424324
sORF_287	206.367	0.405235	0.164469	2.4639	0.0137436	0.0446595
sORF_31	755.652	-0.326818	0.0928223	-3.5209	0.000430091	0.00249506
sORF_43	592.59	-1.1801	0.294217	-4.01098	6.04683e-05	0.000459637
sORF_44	128.803	-0.637655	0.218231	-2.92192	0.00347878	0.0147911
sORF_48	153.631	-0.56707	0.234838	-2.41473	0.015747	0.0495353
sORF_52	96.7076	-2.66515	0.524097	-5.08522	3.67196e-07	5.61148e-06
sORF_53	235.277	-4.5329	0.667764	-6.78818	1.13556e-11	8.65954e-10
sORF_6	351.68	0.348336	0.133835	2.60273	0.00924861	0.0326568
sORF_60	78.0846	-2.39246	0.526365	-4.54525	5.48695e-06	5.67665e-05
sORF_62	481.657	0.379498	0.144865	2.61967	0.00880156	0.0314779
sORF_72	425.388	-1.23569	0.437253	-2.82602	0.00471308	0.0189218
sORF_73	330.279	-1.76674	0.451709	-3.91124	9.18229e-05	0.000651558
sORF_77	92.755	-4.67382	0.729997	-6.40251	1.52842e-10	8.40278e-09
sORF_78	28.4202	-1.71492	0.559383	-3.06573	0.00217139	0.00991916
sORF_96	296.979	-1.97146	0.490703	-4.01762	5.87881e-05	0.000448807
sORF_98	1050.19	0.63629	0.256807	2.4777	0.0132232	0.043296
sahH	15675.4	-3.1962	0.574445	-5.56399	2.63676e-08	6.21521e-07
scoA	1686.92	-1.68535	0.455889	-3.69684	0.000218301	0.00137617
scoB	784.776	-1.81031	0.453643	-3.99059	6.59078e-05	0.000495409
scpA	594.81	-0.523486	0.18568	-2.8193	0.00481291	0.0192354
sdhD	445.4	-1.46755	0.375273	-3.91063	9.20561e-05	0.000651558
secA1	8261.02	-1.58376	0.365215	-4.33652	1.44753e-05	0.000132122
secA2	5899.24	-1.4629	0.306563	-4.77194	1.82456e-06	2.15663e-05
secD	2405.14	-1.10849	0.250938	-4.4174	9.98952e-06	9.48403e-05
secE1	350.749	-1.90214	0.407543	-4.66733	3.05137e-06	3.39661e-05
secE2	339.11	-0.885568	0.281736	-3.14325	0.00167081	0.00798744
secF	1754.06	-1.23564	0.286954	-4.30606	1.66189e-05	0.000148533
secG	1343.06	-1.31552	0.357215	-3.68271	0.000230771	0.00144515
secY	3054.71	-2.14843	0.447323	-4.80285	1.56422e-06	1.88664e-05
senX3	4985.67	-1.54238	0.328136	-4.70042	2.59622e-06	2.92261e-05
serB1	1400.36	-0.312056	0.120092	-2.59848	0.00936384	0.0329808
serT	177.997	0.63601	0.258278	2.4625	0.0137971	0.044772
sigA	5194.24	-2.21156	0.391757	-5.64522	1.64966e-08	4.10505e-07
sigB	10256.6	-3.28667	0.561866	-5.84956	4.92864e-09	1.54889e-07
sigD	789.52	-0.422824	0.143422	-2.94811	0.00319722	0.0137913
sigE	6636.91	-3.08965	0.563734	-5.48068	4.23684e-08	9.19151e-07
sigH	5227.3	-2.88364	0.529351	-5.44751	5.10805e-08	1.07816e-06
sigJ	1363.9	0.538753	0.200169	2.6915	0.00711322	0.026544
sirA	5638.32	-1.29636	0.348706	-3.71763	0.000201097	0.00128311
smtB	797.948	-0.565314	0.177399	-3.18667	0.0014392	0.00698618
sodA	2042.29	-2.02803	0.381046	-5.32228	1.02476e-07	1.93031e-06
sppA	5335.08	-1.43137	0.308717	-4.6365	3.54358e-06	3.86038e-05
ssb	916.142	-2.08855	0.408578	-5.11176	3.19168e-07	5.04692e-06
sseA	3202.92	-2.63386	0.525489	-5.0122	5.38106e-07	7.57192e-06
sseB	1870.47	-0.367499	0.142304	-2.58249	0.00980906	0.034252
ssr	1.9269e+06	-7.64559	0.850324	-8.99139	2.44129e-19	3.84747e-16
sthA	2390.71	-0.791892	0.243227	-3.25577	0.00113086	0.00568797
subI	1729.54	-0.788179	0.265345	-2.97039	0.00297424	0.0129606
sucC	2735.9	-0.88491	0.24316	-3.63921	0.000273471	0.00167701
sucD	1741.81	-1.82755	0.375937	-4.86133	1.16602e-06	1.45845e-05
sugA	516.666	-0.658725	0.230522	-2.85753	0.00426946	0.0175836
sugC	1444.93	-0.979566	0.310826	-3.15149	0.00162439	0.007805
tagA	1141.82	-0.746657	0.206494	-3.61588	0.000299324	0.00181204
tal	2030.56	-1.59102	0.33276	-4.78129	1.74177e-06	2.08007e-05
tatA	937.395	-4.53175	0.665214	-6.81246	9.59421e-12	7.68838e-10
tatB	1058.34	-2.05889	0.413128	-4.98366	6.2394e-07	8.50141e-06
tatC	1327.75	-1.0185	0.263035	-3.87212	0.000107895	0.00074613
tesA	1070.75	-0.729127	0.26566	-2.74459	0.0060586	0.0232132
tesB1	1808.5	-1.19882	0.29699	-4.03658	5.42366e-05	0.000417857
tesB2	1259.53	-1.39637	0.313713	-4.45111	8.54274e-06	8.29365e-05
tgs1	10578.8	-3.00046	0.523235	-5.73444	9.78347e-09	2.67377e-07
tgs2	3014.93	-1.1169	0.288441	-3.8722	0.000107859	0.00074613
thiC	4107.98	-1.6717	0.327931	-5.09771	3.43792e-07	5.36451e-06
thiG	660.998	0.319962	0.132477	2.41522	0.0157257	0.0495014
thrC	1652.11	-0.423071	0.134843	-3.13751	0.00170392	0.0081129
thrS	3130.95	-0.376805	0.14014	-2.68877	0.0071716	0.0266945
tig	3508.05	-1.22808	0.265704	-4.622	3.80066e-06	4.09484e-05
tkt	3505.99	-0.743474	0.185065	-4.01736	5.88537e-05	0.000448807
topA	5437.16	-0.283125	0.114733	-2.46767	0.0135994	0.0442824
treS	2700.39	-0.932657	0.252879	-3.68816	0.000225884	0.0014183
treX	2247.71	-0.610722	0.234504	-2.60431	0.00920591	0.0325719
trpA	1533.2	-1.01905	0.275525	-3.69857	0.000216816	0.00136863
trpB	2503.37	-1.48673	0.358816	-4.14344	3.42139e-05	0.000279384
trpC	1536.39	-0.996731	0.283324	-3.51799	0.000434827	0.00251328
trpT	509.893	-4.96482	0.737845	-6.72882	1.71047e-11	1.20952e-09
trxA	230.681	-1.82823	0.491287	-3.7213	0.000198202	0.00126807
trxB1	584.241	-2.3672	0.520541	-4.54758	5.42668e-06	5.62661e-05
trxC	768.218	-3.84273	0.57857	-6.64177	3.09931e-11	2.06255e-09
tuf	11205.2	-3.46053	0.498524	-6.94156	3.87796e-12	3.5951e-10
umaA	3289.8	-2.0628	0.447842	-4.60609	4.10307e-06	4.37907e-05
usfY	1125.4	-0.861667	0.334018	-2.5797	0.00988859	0.0345043
uvrB	2981.18	-0.898713	0.232273	-3.86921	0.00010919	0.000752554
valT	413.714	-1.48333	0.434419	-3.41452	0.000638954	0.00353744
vapB1	70.6859	-1.4589	0.509476	-2.86353	0.00418945	0.0172842
vapB10	5654.15	-6.98793	0.807997	-8.64846	5.22011e-18	4.11345e-15
vapB11	21.7023	-1.31223	0.44533	-2.94664	0.00321243	0.0138202
vapB2	162.149	-3.04881	0.541249	-5.63291	1.77194e-08	4.36341e-07
vapB24	83.1804	-1.05058	0.330696	-3.17688	0.00148871	0.00719695
vapB28	194.869	-2.19795	0.483933	-4.54186	5.576e-06	5.73671e-05
vapB29	477.661	-1.00192	0.295195	-3.39409	0.00068857	0.0037593
vapB33	103.097	-1.76183	0.451394	-3.90309	9.49743e-05	0.000670207
vapB36	335.632	-1.04901	0.329166	-3.18688	0.00143818	0.00698618
vapB41	133.999	-1.06863	0.317691	-3.36374	0.000768939	0.00409869
vapB44	79.8361	-0.896973	0.361573	-2.48075	0.0131105	0.043106
vapB47	169.38	-2.49009	0.514813	-4.83689	1.31884e-06	1.62807e-05
vapC10	1567.05	-2.2497	0.449055	-5.00986	5.44688e-07	7.61918e-06
vapC13	318.393	-0.502559	0.191867	-2.6193	0.00881097	0.0314877
vapC17	712.596	-1.18286	0.359228	-3.29278	0.000992012	0.00508151
vapC2	725.757	-2.02636	0.439207	-4.61369	3.9559e-06	4.24116e-05
vapC25	1049.56	-0.847849	0.310116	-2.73397	0.00625759	0.0238503
vapC27	555.864	-0.490679	0.161541	-3.03749	0.0023856	0.0107831
vapC28	145.627	-1.62223	0.398492	-4.07093	4.68263e-05	0.000369607
vapC34	69.082	-1.3669	0.459909	-2.9721	0.00295767	0.012936
vapC37	844.407	0.338046	0.140022	2.41423	0.0157684	0.0495697
vapC44	201.152	-1.24224	0.403346	-3.07985	0.00207106	0.009516
vapC47	353.097	-1.08424	0.303498	-3.57248	0.000353617	0.00209511
vapC48	302.533	-0.551173	0.211674	-2.60387	0.00921767	0.0325719
viuB	1113.8	-0.43384	0.174961	-2.47965	0.0131512	0.0431317
wag31	5798.22	-2.85742	0.494712	-5.77593	7.65274e-09	2.16496e-07
whiB1	25120.2	-7.14932	0.808512	-8.84256	9.35495e-19	1.10576e-15
whiB2	2805.93	-2.26062	0.47776	-4.73172	2.22629e-06	2.58622e-05
whiB3	2035.8	-1.76864	0.418657	-4.22456	2.39406e-05	0.000201767
whiB4	935.73	-0.912881	0.332698	-2.74387	0.0060719	0.0232453
xseB	158.454	-3.41029	0.5832	-5.84754	4.98882e-09	1.55179e-07
yajC	1607.51	-0.978844	0.281776	-3.47383	0.000513084	0.00290175
yrbE1A	1669.91	-1.30889	0.3012	-4.34558	1.38906e-05	0.000127772
yrbE1B	1183.94	-0.657382	0.230957	-2.84634	0.00442252	0.0180256
yrbE2A	678.405	-0.847897	0.269128	-3.15054	0.0016297	0.00781461
yrbE3A	1884.51	0.657454	0.248827	2.64221	0.00823671	0.0298187
yrbE4A	1397.33	0.281855	0.107704	2.61693	0.00887236	0.0316115
zmp1	3293.8	-0.811359	0.211081	-3.84383	0.000121128	0.000816969
zur	1272.29	-1.78933	0.401615	-4.45535	8.37574e-06	8.14826e-05
zwf1	2738.06	-0.362928	0.129594	-2.8005	0.00510241	0.0201876
zwf2	2759.83	-0.869287	0.239497	-3.62964	0.000283816	0.0017337

## Sheet: MT31_BFEvA
	baseMean	log2FoldChange	lfcSE	stat	pvalue	padj
PE13	3817.55	-2.82918	0.504253	-5.61063	2.01595e-08	3.16303e-05
PE_PGRS57	1160.75	0.86486	0.235945	3.66552	0.000246839	0.0322742
PPE18	3299.12	-2.2232	0.510215	-4.35738	1.3163e-05	0.00577404
Rv0177	555.715	-2.36198	0.545135	-4.33283	1.47203e-05	0.00577404
Rv0569	457.725	-1.82554	0.519302	-3.51538	0.000439125	0.0430617
Rv1871c	895.597	-1.82213	0.520762	-3.49896	0.000467074	0.0439703
Rv2840c	2601.15	-1.79448	0.504512	-3.55687	0.000375297	0.0394817
Rv3099c	902.135	-0.813111	0.22595	-3.59863	0.000319895	0.0367256
Rv3190A	2053.17	0.728823	0.191873	3.79847	0.000145591	0.0253813
Rv3202a	1480.35	0.758856	0.174762	4.34223	1.41047e-05	0.00577404
Rv3278c	1974.34	0.622765	0.169162	3.68148	0.000231886	0.0321752
Rv3304	2517.49	0.615386	0.164544	3.73995	0.000184058	0.0309415
Rv3612c	348.91	-1.50861	0.381317	-3.9563	7.61188e-05	0.0179146
Rv3613c	272.801	-2.15297	0.555812	-3.87357	0.000107254	0.0219498
Rv3921c	2313.44	-1.43899	0.391142	-3.67895	0.000234198	0.0321752
acpM	782.873	-2.60305	0.599976	-4.33859	1.43401e-05	0.00577404
atpF	964.34	-1.88894	0.531631	-3.5531	0.00038072	0.0394817
clpX	3851.64	-1.89651	0.534292	-3.54958	0.000385842	0.0394817
espA	6440.72	-1.99383	0.447601	-4.45449	8.40943e-06	0.00577404
espC	431.283	-3.00248	0.664307	-4.51972	6.19227e-06	0.00577404
espD	1863.62	-2.19109	0.528983	-4.14207	3.44186e-05	0.0095299
esxK	3398.24	-3.8072	0.505766	-7.52759	5.16839e-14	2.43276e-10
esxP	1733	-2.02025	0.549525	-3.67635	0.000236595	0.0321752
fadD18	1698.04	0.820716	0.224632	3.65361	0.000258582	0.0328959
fadD29	6618.75	-1.75036	0.448598	-3.90184	9.54647e-05	0.0204251
fcoT	452.114	-2.61279	0.66896	-3.90576	9.39305e-05	0.0204251
gpm2	2881.77	0.660049	0.162535	4.06096	4.88709e-05	0.0121071
groES	3648.83	-2.19602	0.48845	-4.49589	6.92808e-06	0.00577404
lrpA	2209.51	0.631848	0.165268	3.82318	0.000131741	0.0248042
mazE2	151.746	-1.45933	0.34908	-4.1805	2.90872e-05	0.0085571
mce1F	3602.6	-1.60343	0.462833	-3.46439	0.000531435	0.0481051
metU	1328.07	1.29156	0.18909	6.83039	8.46843e-12	1.99305e-08
mmaA4	1551.28	-1.37805	0.383763	-3.59088	0.000329566	0.0369349
ncRv13221	625.696	0.838868	0.225986	3.71204	0.000205596	0.0313501
ncRv13460c	182.478	-3.7875	0.904727	-4.18635	2.83474e-05	0.0085571
ncRv13871	78.3878	-3.0628	0.824206	-3.71606	0.000202354	0.0313501
nrdI	785.493	-1.93161	0.550662	-3.5078	0.000451834	0.0434037
nuoI	1136.47	-1.41546	0.399833	-3.54014	0.000399918	0.0400513
pcd	3778.27	0.590238	0.162954	3.62212	0.000292199	0.0343845
rplK	1342.12	-1.91027	0.514764	-3.71097	0.00020647	0.0313501
rplQ	1478.02	-1.84716	0.508746	-3.63081	0.000282538	0.0341002
rplR	537.906	-1.61209	0.364321	-4.42491	9.6481e-06	0.00577404
rplW	681.905	-1.96869	0.535916	-3.6735	0.000239246	0.0321752
rpmA	1630.18	-2.04401	0.477123	-4.28403	1.83534e-05	0.00664536
rpmI	490.064	-2.11461	0.519751	-4.0685	4.73159e-05	0.0121071
rpoB	17554	-1.95713	0.508304	-3.85031	0.000117968	0.0231365
rpsN1	457.213	-1.487	0.391054	-3.80255	0.000143215	0.0253813
sORF_200	262.98	-2.26577	0.512783	-4.41856	9.9359e-06	0.00577404
sORF_242	718.65	0.782289	0.214615	3.64508	0.000267312	0.0331116
sigF	3662.8	0.636916	0.178435	3.56946	0.000357724	0.0391583
vapC47	663.11	-1.47616	0.423244	-3.48772	0.000487154	0.0449615
whiB7	2212.08	0.77508	0.182997	4.23548	2.28064e-05	0.00766783

## Sheet: MT55_BFEvA
	baseMean	log2FoldChange	lfcSE	stat	pvalue	padj
35kd_ag	1747.54	-2.82323	0.284209	-9.93364	2.97203e-23	1.09152e-21
MTS2823	12.4889	-9.40714	2.04496	-4.60015	4.22187e-06	2.46241e-05
P55	2298.23	-1.5098	0.298099	-5.06474	4.08963e-07	2.85242e-06
PE12	800.108	-1.2643	0.292222	-4.32649	1.51501e-05	7.92222e-05
PE13	1370.25	-2.76167	0.476393	-5.79705	6.74904e-09	6.1368e-08
PE14	124.901	1.62597	0.523525	3.10581	0.00189759	0.00603149
PE15	57.3815	2.20534	0.89681	2.4591	0.0139287	0.0333905
PE17	719.06	-1.27509	0.325197	-3.92098	8.81906e-05	0.000396352
PE19	4684.53	-3.84587	0.264739	-14.527	8.16863e-48	1.09716e-45
PE22	187.332	-1.46581	0.578489	-2.53387	0.0112812	0.0279856
PE24	288.984	1.50494	0.401965	3.74396	0.000181141	0.000766467
PE25	986.08	-3.9188	0.564218	-6.94555	3.76993e-12	4.72598e-11
PE26	1220.66	-2.24864	0.468362	-4.80106	1.57828e-06	9.97241e-06
PE29	140.66	1.29916	0.477761	2.71927	0.0065427	0.0175255
PE31	1258.57	-3.04807	0.538118	-5.66431	1.47613e-08	1.29464e-07
PE34	269.125	1.29794	0.467551	2.77605	0.0055024	0.0150563
PE35	251.58	-1.42938	0.407415	-3.50841	0.000450792	0.00171593
PE4	574.268	1.17583	0.4264	2.75758	0.00582307	0.0158141
PE5	23.4529	-3.32366	0.954004	-3.4839	0.000494158	0.00185546
PE9	318.295	0.946433	0.410512	2.30549	0.0211389	0.0473554
PE_PGRS15	419.28	-0.928892	0.357913	-2.5953	0.00945085	0.0239765
PE_PGRS17	264.987	1.70749	0.425898	4.00916	6.09362e-05	0.000281396
PE_PGRS18	357.971	1.34148	0.361841	3.70738	0.000209417	0.000875956
PE_PGRS21	200.922	0.993956	0.41489	2.39571	0.0165883	0.0388354
PE_PGRS22	230.749	0.978364	0.407791	2.39918	0.0164319	0.0385269
PE_PGRS24	174.795	1.23143	0.475476	2.58988	0.00960093	0.0242656
PE_PGRS27	141.797	1.3747	0.484008	2.84025	0.00450781	0.0127581
PE_PGRS28	230.367	1.68876	0.417577	4.04419	5.25038e-05	0.000245384
PE_PGRS33	87.9076	-1.82711	0.497999	-3.6689	0.000243599	0.000998396
PE_PGRS37	58.35	1.76727	0.694981	2.5429	0.0109936	0.0273589
PE_PGRS38	373.646	-1.08737	0.341014	-3.18864	0.00142943	0.00471562
PE_PGRS41	622.686	-1.72003	0.326987	-5.26025	1.43861e-07	1.07348e-06
PE_PGRS44	544.45	-0.937402	0.319542	-2.93358	0.00335079	0.00983889
PE_PGRS50	269.479	2.06471	0.41387	4.9888	6.07557e-07	4.10953e-06
PE_PGRS51	354.988	1.04015	0.36793	2.82702	0.00469838	0.0132021
PE_PGRS53	107.423	2.04597	0.564087	3.62704	0.000286687	0.00115883
PE_PGRS57	286.457	1.3072	0.384731	3.39771	0.000679536	0.00243483
PE_PGRS7	808.073	-1.73873	0.299617	-5.80318	6.50682e-09	5.95108e-08
PPE12	3060.28	-2.43726	0.389633	-6.25528	3.96794e-10	4.09063e-09
PPE18	1843.64	-2.99844	0.406071	-7.38402	1.53576e-13	2.2011e-12
PPE22	197.916	2.10396	0.518651	4.0566	4.97925e-05	0.000234309
PPE23	409.383	1.079	0.362393	2.97743	0.00290676	0.00873702
PPE25	932.491	-0.754142	0.32712	-2.3054	0.0211442	0.0473554
PPE26	676.568	-1.57148	0.324359	-4.84487	1.26692e-06	8.13631e-06
PPE3	233.306	1.85428	0.427593	4.33656	1.44731e-05	7.5985e-05
PPE35	1743.71	-1.73996	0.404458	-4.30195	1.693e-05	8.73939e-05
PPE37	1016.24	1.09667	0.472623	2.3204	0.0203191	0.046018
PPE4	1545.2	-2.08391	0.369572	-5.6387	1.71334e-08	1.48332e-07
PPE41	2773.91	-4.21879	0.525677	-8.02544	1.01162e-15	1.82908e-14
PPE43	490.659	1.26765	0.336133	3.77129	0.000162404	0.000696589
PPE44	692.052	0.828677	0.330973	2.50376	0.0122881	0.0301646
PPE5	5265.29	-0.716831	0.269418	-2.66067	0.00779859	0.0203673
PPE50	926.463	-2.03395	0.311655	-6.52628	6.74241e-11	7.47549e-10
PPE51	1606.72	-1.99346	0.337406	-5.90819	3.45879e-09	3.26501e-08
PPE52	1328.02	-1.83813	0.379101	-4.84866	1.24297e-06	8.00437e-06
PPE53	1600.55	-1.22411	0.308175	-3.97214	7.12303e-05	0.00032447
PPE56	12469.7	1.49988	0.279198	5.37209	7.78295e-08	6.01771e-07
PPE57	616.279	-1.12681	0.45173	-2.49444	0.0126155	0.0308241
PPE58	997.758	-1.30391	0.368379	-3.53958	0.000400765	0.0015468
PPE60	3467.25	-2.99339	0.400203	-7.4797	7.44946e-14	1.08758e-12
PPE61	932.822	0.885564	0.337599	2.62312	0.00871285	0.0224065
PPE68	1758.43	-2.62335	0.319599	-8.20824	2.24455e-16	4.41491e-15
Rv0007	572.7	-2.46422	0.437561	-5.63171	1.7843e-08	1.54191e-07
Rv0011c	661.248	-2.01747	0.385344	-5.2355	1.64537e-07	1.22001e-06
Rv0021c	639.395	1.48958	0.357703	4.16431	3.12295e-05	0.00015519
Rv0023	363.361	1.76153	0.393626	4.47514	7.63619e-06	4.24801e-05
Rv0027	176.677	-2.10608	0.468111	-4.49909	6.82447e-06	3.82382e-05
Rv0037c	1020.29	0.848342	0.307177	2.76174	0.0057495	0.0156324
Rv0038	872.799	-0.817216	0.2901	-2.81701	0.00484725	0.0134914
Rv0047c	1063.05	-1.53082	0.347962	-4.3994	1.08552e-05	5.81871e-05
Rv0049	515.87	-1.01931	0.340047	-2.99756	0.00272153	0.00828086
Rv0057	443.674	-2.56712	0.524422	-4.89513	9.82411e-07	6.41432e-06
Rv0059	648.684	-1.40099	0.324327	-4.31968	1.56256e-05	8.16177e-05
Rv0060	1617.24	-2.05652	0.352194	-5.83917	5.24628e-09	4.87407e-08
Rv0061c	647.296	-3.35065	0.370791	-9.03647	1.61813e-19	4.29765e-18
Rv0064	2495.22	-1.14776	0.357471	-3.21079	0.00132371	0.00441019
Rv0072	1269.59	-1.51657	0.311652	-4.86624	1.13742e-06	7.37519e-06
Rv0073	1281.8	-1.94314	0.407855	-4.76428	1.8953e-06	1.17543e-05
Rv0078A	539.966	-1.68037	0.364336	-4.61216	3.98511e-06	2.333e-05
Rv0083	361.797	1.43565	0.368131	3.89984	9.6258e-05	0.000428918
Rv0088	1455.89	-2.2757	0.353064	-6.44558	1.1516e-10	1.24453e-09
Rv0089	327.251	1.2482	0.373959	3.3378	0.000844434	0.00295584
Rv0093c	619.165	1.02481	0.321443	3.18816	0.0014318	0.00472012
Rv0097	3028.75	-3.52554	0.523101	-6.7397	1.5871e-11	1.86524e-10
Rv0100	28.9806	-4.32523	0.973734	-4.4419	8.91677e-06	4.87464e-05
Rv0104	1146.52	1.25252	0.31463	3.98094	6.86428e-05	0.000313658
Rv0106	719.383	1.06825	0.367385	2.90771	0.00364089	0.0105915
Rv0108c	3256.48	-3.90608	0.264679	-14.7578	2.74042e-49	4.44232e-47
Rv0121c	448.345	1.47878	0.459391	3.219	0.0012864	0.00431032
Rv0139	462.025	0.860979	0.338417	2.54414	0.0109548	0.0272769
Rv0140	1513.48	-5.0442	0.340267	-14.8242	1.02128e-49	1.71466e-47
Rv0141c	812.385	-2.35139	0.466556	-5.03988	4.65819e-07	3.21559e-06
Rv0144	3016.93	-2.58576	0.352028	-7.34532	2.05271e-13	2.90656e-12
Rv0145	1318.49	-0.787981	0.282717	-2.78718	0.00531697	0.014617
Rv0146	883.897	-1.11582	0.371053	-3.00718	0.00263682	0.00805962
Rv0147	2010.37	-1.18964	0.287042	-4.14448	3.40587e-05	0.000167304
Rv0148	815.148	-2.39294	0.384713	-6.22008	4.96903e-10	5.05615e-09
Rv0149	1062.04	-0.830251	0.331999	-2.50076	0.0123926	0.0303583
Rv0157A	587.736	-1.66044	0.376169	-4.41408	1.01439e-05	5.49382e-05
Rv0161	780.448	1.23988	0.346224	3.58115	0.000342085	0.00135138
Rv0175	750.693	-2.72115	0.355209	-7.66069	1.84941e-14	2.92729e-13
Rv0176	698.191	-2.29851	0.436954	-5.26032	1.43808e-07	1.07348e-06
Rv0177	1281.02	-5.82774	0.438314	-13.2958	2.44772e-40	2.30135e-38
Rv0178	890.467	-2.56158	0.377802	-6.78021	1.20002e-11	1.42456e-10
Rv0181c	251.909	-1.38232	0.515218	-2.68297	0.0072971	0.0193151
Rv0187	461.854	1.0577	0.381215	2.77456	0.00552766	0.0151079
Rv0188	1198.87	-1.64648	0.309207	-5.32484	1.0104e-07	7.72341e-07
Rv0190	492.534	-1.25831	0.339411	-3.70735	0.000209439	0.000875956
Rv0191	367.468	1.15197	0.362371	3.17898	0.00147794	0.00485521
Rv0192	886.724	-1.13583	0.364067	-3.11985	0.00180946	0.00578264
Rv0194	2193.43	1.50536	0.422703	3.56127	0.000369069	0.00143864
Rv0205	970.545	0.84724	0.326373	2.59592	0.00943368	0.0239588
Rv0207c	1034.13	-1.47252	0.375943	-3.91688	8.97034e-05	0.000401233
Rv0209	354.377	1.55934	0.515004	3.02783	0.00246315	0.00758799
Rv0210	505.083	1.22145	0.341464	3.5771	0.00034743	0.00137019
Rv0219	203.132	1.37572	0.469657	2.92919	0.00339842	0.00996629
Rv0221	1632.31	-1.08957	0.28121	-3.87457	0.000106813	0.000471484
Rv0224c	544.676	1.52015	0.494919	3.07151	0.00212977	0.00668806
Rv0226c	563.203	1.28956	0.383154	3.36565	0.000763639	0.00270933
Rv0227c	2131	-2.48492	0.373137	-6.65954	2.74689e-11	3.14188e-10
Rv0228	803.656	1.40455	0.475443	2.95418	0.00313496	0.00929222
Rv0236A	249.774	-1.53592	0.466417	-3.29302	0.000991179	0.00340112
Rv0238	730.925	-1.97607	0.474627	-4.16341	3.13534e-05	0.000155477
Rv0247c	1401.79	-4.15609	0.502831	-8.26537	1.39265e-16	2.77409e-15
Rv0248c	2905.12	-1.46702	0.332294	-4.41481	1.01097e-05	5.48165e-05
Rv0249c	1150.1	-4.27783	0.390714	-10.9487	6.73799e-28	3.36971e-26
Rv0250c	643.513	-2.19764	0.300976	-7.3017	2.84159e-13	3.98756e-12
Rv0268c	905.782	-1.66714	0.383244	-4.35008	1.3609e-05	7.18021e-05
Rv0269c	826.587	0.976442	0.346933	2.8145	0.00488537	0.0135573
Rv0293c	1152.49	-0.973836	0.335381	-2.90368	0.0036881	0.0107009
Rv0298	232.836	-3.92258	0.55029	-7.12821	1.01684e-12	1.37361e-11
Rv0306	736.85	1.05161	0.459873	2.28674	0.022211	0.049345
Rv0307c	443.694	0.847379	0.363144	2.33345	0.0196244	0.0447384
Rv0308	863.446	-1.30477	0.381511	-3.42002	0.00062617	0.00227132
Rv0309	1713.12	-2.32605	0.308693	-7.53518	4.87675e-14	7.44338e-13
Rv0312	1369.53	-0.836842	0.3094	-2.70472	0.00683613	0.0181871
Rv0314c	824.394	-0.837133	0.297483	-2.81405	0.00489209	0.013565
Rv0315	1164.74	-3.00413	0.349707	-8.5904	8.66698e-18	1.96828e-16
Rv0318c	736.959	1.27687	0.324423	3.93582	8.29124e-05	0.000375864
Rv0325	37.6993	-1.98462	0.764841	-2.59482	0.00946402	0.023997
Rv0329c	405.391	1.53268	0.490133	3.12707	0.00176559	0.00565784
Rv0330c	350.91	1.96198	0.437386	4.4857	7.26738e-06	4.0623e-05
Rv0331	786.243	0.992757	0.427179	2.32398	0.0201265	0.0456634
Rv0338c	4421.8	-2.37625	0.351102	-6.76798	1.30592e-11	1.54249e-10
Rv0339c	953.897	1.31582	0.310307	4.24037	2.23149e-05	0.0001139
Rv0345	442.278	1.11899	0.408939	2.73633	0.00621293	0.0167279
Rv0361	1041.65	-0.80892	0.301716	-2.68107	0.00733876	0.0193926
Rv0364	1141.92	-1.02318	0.294184	-3.47801	0.000505154	0.00188327
Rv0366c	136.511	1.72711	0.510373	3.38401	0.000714343	0.00254596
Rv0368c	228.443	2.64353	0.527809	5.00851	5.48541e-07	3.7481e-06
Rv0371c	66.4121	2.31202	0.729109	3.17102	0.00151905	0.00497636
Rv0372c	201.84	1.47335	0.492837	2.98953	0.00279406	0.0084632
Rv0373c	1241.5	1.52616	0.338537	4.5081	6.54096e-06	3.6858e-05
Rv0375c	233.287	1.47541	0.455262	3.2408	0.00119194	0.00401958
Rv0376c	399.693	2.27966	0.379097	6.01341	1.81665e-09	1.75001e-08
Rv0377	487.929	1.25689	0.348341	3.60821	0.000308313	0.00123457
Rv0380c	225.105	1.45719	0.433986	3.3577	0.000785942	0.00277278
Rv0381c	272.249	1.01717	0.394685	2.57717	0.00996116	0.0250146
Rv0383c	1456.06	-2.43632	0.352722	-6.90721	4.94278e-12	6.05105e-11
Rv0385	725.306	1.81856	0.336408	5.40581	6.4515e-08	5.08015e-07
Rv0386	1584.73	0.731841	0.299581	2.44288	0.0145704	0.0346813
Rv0395	358.966	1.21028	0.480053	2.52114	0.0116976	0.0289424
Rv0398c	418.622	1.14398	0.345715	3.30903	0.000936182	0.00323602
Rv0401	289.64	1.87143	0.423118	4.42296	9.73575e-06	5.29107e-05
Rv0406c	548.051	0.88961	0.336781	2.64151	0.00825374	0.0213779
Rv0421c	225.097	1.96877	0.5316	3.70349	0.000212656	0.000888618
Rv0424c	474.95	-3.31293	0.439728	-7.53404	4.91935e-14	7.48409e-13
Rv0430	311.823	-1.63229	0.436308	-3.74113	0.000183195	0.000774458
Rv0433	1301.47	-1.57086	0.310401	-5.06074	4.17625e-07	2.90853e-06
Rv0435c	1256.85	0.995389	0.298895	3.33023	0.000867744	0.00303105
Rv0443	900.895	-0.872144	0.293687	-2.96964	0.00298147	0.00892108
Rv0448c	264.623	1.43559	0.449368	3.19469	0.00139979	0.0046387
Rv0455c	1652.55	-4.94113	0.483852	-10.2121	1.75067e-24	7.21922e-23
Rv0460	129.35	-3.57841	0.581244	-6.15647	7.43845e-10	7.47183e-09
Rv0464c	448.002	-2.08692	0.441763	-4.72408	2.31159e-06	1.40398e-05
Rv0472c	692.128	-1.38092	0.377703	-3.65609	0.000256096	0.00104597
Rv0474	348.849	-2.06074	0.41608	-4.95274	7.31746e-07	4.89322e-06
Rv0476	256.287	-4.24369	0.453174	-9.36436	7.65129e-21	2.33563e-19
Rv0479c	2780.6	-3.15872	0.373207	-8.46372	2.58983e-17	5.61051e-16
Rv0484c	544.465	1.7658	0.354564	4.98019	6.35206e-07	4.27808e-06
Rv0492c	262.424	1.29876	0.445847	2.91302	0.0035795	0.0104323
Rv0493c	508.083	1.074	0.359204	2.98994	0.00279035	0.00845742
Rv0494	381.709	1.93199	0.397255	4.86334	1.15419e-06	7.4736e-06
Rv0499	258.15	1.94723	0.439571	4.42985	9.42974e-06	5.1307e-05
Rv0500A	611.995	-2.27756	0.338259	-6.73319	1.6598e-11	1.93616e-10
Rv0502	1987.7	-1.78423	0.27481	-6.4926	8.43687e-11	9.26676e-10
Rv0513	463.526	-3.43933	0.462831	-7.43106	1.07731e-13	1.55829e-12
Rv0516c	1067.72	-1.96341	0.374493	-5.24284	1.58123e-07	1.1743e-06
Rv0531	124.255	-3.10406	0.509185	-6.09614	1.0866e-09	1.07088e-08
Rv0535	215.646	1.00372	0.408088	2.45956	0.0139107	0.0333814
Rv0540	306.451	1.6288	0.421468	3.86459	0.000111274	0.000490712
Rv0541c	505.016	1.08395	0.333711	3.24817	0.00116148	0.00392815
Rv0543c	340.363	-3.56831	0.397075	-8.98648	2.55285e-19	6.59394e-18
Rv0552	949.228	0.940695	0.352721	2.66697	0.00765396	0.0200788
Rv0556	341.978	-2.43378	0.52058	-4.67513	2.93771e-06	1.75479e-05
Rv0559c	807.782	-2.98054	0.41914	-7.11109	1.1513e-12	1.54636e-11
Rv0561c	491.253	1.75756	0.427607	4.11023	3.95264e-05	0.00019097
Rv0569	1433.68	-5.46721	0.298542	-18.313	6.51297e-75	4.37392e-72
Rv0572c	492.857	-1.39866	0.384467	-3.63791	0.000274855	0.0011158
Rv0575c	644.793	1.6564	0.356175	4.65053	3.31086e-06	1.96768e-05
Rv0584	1832.34	0.977598	0.335261	2.91593	0.00354627	0.0103547
Rv0597c	1009.38	1.07293	0.369526	2.90352	0.0036899	0.0107009
Rv0610c	467.798	1.51071	0.373093	4.04916	5.14023e-05	0.00024116
Rv0612	278.781	0.960369	0.385142	2.49355	0.0126473	0.0308698
Rv0614	299.472	1.04069	0.385385	2.7004	0.0069257	0.0183838
Rv0621	533.412	1.54886	0.389073	3.98089	6.86564e-05	0.000313658
Rv0622	500.822	0.950224	0.333329	2.85071	0.00436216	0.0124056
Rv0625c	200.229	2.55355	0.481201	5.30663	1.1167e-07	8.4945e-07
Rv0628c	289.888	0.9259	0.399777	2.31604	0.0205561	0.046481
Rv0634A	543.31	-1.80243	0.423312	-4.25792	2.06338e-05	0.000105664
Rv0634c	590.173	-2.16062	0.475244	-4.54635	5.45852e-06	3.12552e-05
Rv0648	631.106	1.5978	0.403421	3.96063	7.47522e-05	0.000339855
Rv0653c	515.89	2.11057	0.381277	5.53552	3.10299e-08	2.59421e-07
Rv0678	1177.25	-1.43204	0.301311	-4.7527	2.00723e-06	1.23832e-05
Rv0679c	376.386	-1.93291	0.429564	-4.49971	6.80466e-06	3.82183e-05
Rv0686	964.397	-3.2117	0.433102	-7.41558	1.21097e-13	1.74625e-12
Rv0689c	133.576	2.12128	0.82215	2.58016	0.00987547	0.0248659
Rv0692	155.735	-2.80306	0.500613	-5.59925	2.15277e-08	1.83669e-07
Rv0693	1514.63	-2.24788	0.367244	-6.12095	9.30186e-10	9.22533e-09
Rv0694	1762.34	-2.36041	0.439347	-5.37253	7.7638e-08	6.01279e-07
Rv0695	635.382	-1.70895	0.357796	-4.77632	1.78535e-06	1.11757e-05
Rv0698	551.269	1.05069	0.374142	2.80826	0.004981	0.0137902
Rv0713	1229.15	-0.965554	0.34183	-2.82467	0.00473299	0.0132914
Rv0730	528.461	-0.833506	0.330706	-2.52038	0.0117227	0.028974
Rv0731c	454.58	1.2953	0.422312	3.06717	0.00216095	0.00676339
Rv0737	373.851	1.10627	0.391955	2.82243	0.00476611	0.0133347
Rv0740	959.721	-1.95665	0.348723	-5.61091	2.01265e-08	1.7297e-07
Rv0745	193.207	1.57404	0.440237	3.57544	0.000349633	0.00137542
Rv0759c	758.646	-2.09865	0.37914	-5.53531	3.10687e-08	2.59421e-07
Rv0760c	469.333	-3.33779	0.410959	-8.12197	4.58694e-16	8.76554e-15
Rv0762c	325.987	-1.36108	0.525518	-2.58997	0.00959831	0.0242656
Rv0770	528.787	0.833751	0.339463	2.45609	0.0140459	0.0335858
Rv0771	90.4784	-1.53357	0.616307	-2.48832	0.0128348	0.0312299
Rv0775	461.909	0.98535	0.406501	2.42398	0.0153516	0.0362107
Rv0776c	517.239	2.14278	0.494311	4.33489	1.45832e-05	7.63428e-05
Rv0787A	324.237	-3.7217	0.494563	-7.52524	5.26236e-14	7.98012e-13
Rv0793	393.22	1.47379	0.530322	2.77905	0.00545185	0.0149354
Rv0805	3985.02	-3.21992	0.289861	-11.1085	1.14077e-28	6.23574e-27
Rv0810c	348.309	-2.92164	0.343231	-8.51218	1.70694e-17	3.80299e-16
Rv0814c	21.9145	-3.08968	0.879256	-3.51397	0.000441465	0.00168315
Rv0823c	1188.87	-0.681477	0.288034	-2.36596	0.0179835	0.0416251
Rv0828c	263.511	1.68296	0.45734	3.67988	0.000233344	0.000962238
Rv0831c	2327.81	-2.97022	0.335772	-8.84595	9.07561e-19	2.26939e-17
Rv0841	215.937	1.4963	0.418447	3.57585	0.000349095	0.00137445
Rv0842	664.03	0.711803	0.311345	2.28622	0.0222412	0.0493887
Rv0843	475.553	0.974239	0.363314	2.68153	0.00732853	0.0193765
Rv0845	829.202	0.843406	0.327645	2.57415	0.0100487	0.0251941
Rv0849	861.934	1.06392	0.372011	2.85992	0.00423744	0.0121095
Rv0854	676.034	-1.8952	0.452004	-4.19289	2.7542e-05	0.00013818
Rv0856	500.581	-4.18462	0.474282	-8.82307	1.11362e-18	2.71251e-17
Rv0857	482.472	-1.35307	0.338978	-3.99161	6.56251e-05	0.000301862
Rv0859	1161.51	-1.50217	0.34079	-4.4079	1.0438e-05	5.64011e-05
Rv0862c	957.172	1.46892	0.309777	4.74186	2.1176e-06	1.29959e-05
Rv0863	112.423	-2.871	0.468819	-6.12391	9.1309e-10	9.09415e-09
Rv0870c	494.441	-1.07833	0.362639	-2.97357	0.00294357	0.00882507
Rv0874c	388.486	1.30914	0.370523	3.53323	0.000410518	0.00157875
Rv0875c	240.419	-1.65188	0.402893	-4.10004	4.13081e-05	0.000198965
Rv0881	475.326	1.11687	0.34961	3.19461	0.00140019	0.0046387
Rv0882	55.8935	2.84956	0.832682	3.42215	0.000621289	0.00225709
Rv0885	2383.56	-2.18081	0.290787	-7.49968	6.3976e-14	9.45759e-13
Rv0891c	567.61	-1.23945	0.435926	-2.84325	0.00446556	0.012669
Rv0892	1383.87	-1.2944	0.436274	-2.96694	0.00300778	0.00897182
Rv0895	546.166	1.69702	0.379232	4.4749	7.64479e-06	4.24801e-05
Rv0898c	328.659	-1.21197	0.377346	-3.21182	0.00131898	0.00440064
Rv0909	139.214	-1.9203	0.52533	-3.65542	0.000256758	0.00104776
Rv0910	425.977	-1.35065	0.458418	-2.94632	0.00321579	0.00951381
Rv0913c	1775.85	-1.43889	0.340437	-4.22661	2.37235e-05	0.000120503
Rv0918	270.651	1.49038	0.397112	3.75305	0.000174699	0.00074188
Rv0922	2424.05	-0.790677	0.28512	-2.77314	0.00555188	0.0151564
Rv0923c	509.192	1.08914	0.417428	2.60917	0.0090763	0.023189
Rv0925c	701.971	-2.05878	0.386618	-5.32509	1.009e-07	7.72341e-07
Rv0927c	354.207	1.06295	0.381183	2.78854	0.00529455	0.0145639
Rv0943c	580.612	1.44503	0.52334	2.76117	0.00575951	0.0156505
Rv0948c	627.996	-1.21881	0.365988	-3.33019	0.000867856	0.00303105
Rv0954	2209.31	-2.27727	0.29422	-7.74003	9.93943e-15	1.63948e-13
Rv0955	819.757	1.3768	0.308873	4.4575	8.29202e-06	4.57521e-05
Rv0964c	229.812	1.18732	0.451655	2.62881	0.00856832	0.0221074
Rv0976c	340.624	1.62536	0.455645	3.56718	0.000360849	0.00141245
Rv0979c	254.868	0.999065	0.386808	2.58284	0.00979899	0.024713
Rv0986	359.762	-1.99524	0.402008	-4.9632	6.93414e-07	4.65012e-06
Rv0987	2389.66	-1.86997	0.477376	-3.91718	8.95922e-05	0.000401233
Rv0988	2111.2	-2.1994	0.486285	-4.52286	6.10092e-06	3.45964e-05
Rv0991c	1091.28	-4.96799	0.370898	-13.3945	6.51375e-41	6.51514e-39
Rv0996	1154.35	-1.18699	0.353191	-3.36075	0.00077731	0.00275161
Rv0997	433.735	-1.04668	0.334148	-3.13239	0.00173392	0.00557534
Rv0997a	691.965	-3.9304	0.369963	-10.6238	2.31054e-26	1.05455e-24
Rv1000c	547.994	1.35045	0.367358	3.67611	0.000236814	0.000975689
Rv1003	530.947	1.8047	0.345951	5.21663	1.82206e-07	1.34256e-06
Rv1005c	515.688	1.24422	0.417972	2.9768	0.0029127	0.00874928
Rv1026	306.429	0.931728	0.375678	2.48012	0.0131338	0.0318094
Rv1050	469.139	1.70819	0.356321	4.79396	1.63517e-06	1.02904e-05
Rv1051c	807.534	1.90242	0.568881	3.34414	0.000825374	0.00289775
Rv1062	344.518	1.18472	0.418146	2.83326	0.00460758	0.0129702
Rv1063c	354.55	1.0483	0.387162	2.70765	0.0067761	0.0180581
Rv1072	10788.1	-5.07871	0.324286	-15.6612	2.7855e-55	7.27479e-53
Rv1073	1598.09	-2.66224	0.304081	-8.75503	2.04058e-18	4.79638e-17
Rv1075c	551.964	1.07143	0.404005	2.65203	0.00800103	0.0207921
Rv1078	1520.8	-4.91641	0.451527	-10.8884	1.30909e-27	6.34436e-26
Rv1083	28.2706	-4.09839	1.10326	-3.71481	0.000203356	0.000854313
Rv1084	516.98	1.29507	0.333501	3.88325	0.000103068	0.000457529
Rv1085c	608.562	0.889813	0.329084	2.70391	0.00685291	0.0182112
Rv1096	1230.34	-1.16517	0.427952	-2.72267	0.00647562	0.0173755
Rv1097c	1102.17	-0.914965	0.304153	-3.00824	0.00262766	0.00803685
Rv1109c	2051.97	-3.14825	0.339436	-9.27494	1.7772e-20	5.28772e-19
Rv1112	748.334	0.945218	0.330671	2.85848	0.00425671	0.0121351
Rv1125	547.329	1.03352	0.39035	2.64768	0.00810461	0.021038
Rv1138a	422.484	1.57184	0.361448	4.34872	1.36935e-05	7.21671e-05
Rv1138c	739.833	0.98381	0.324238	3.03422	0.00241161	0.00745362
Rv1146	828.315	1.424	0.307204	4.63536	3.56322e-06	2.10172e-05
Rv1151c	581.858	1.2809	0.363291	3.52583	0.000422157	0.00161741
Rv1156	2633.44	-3.50646	0.373307	-9.39296	5.83388e-21	1.80428e-19
Rv1159A	1034.74	-0.948189	0.297068	-3.19183	0.00141376	0.00467375
Rv1179c	1326.38	0.893097	0.291034	3.0687	0.00214991	0.00673781
Rv1184c	2136.1	-1.9681	0.293431	-6.7072	1.98388e-11	2.30847e-10
Rv1188	364.294	0.987758	0.36847	2.6807	0.00734688	0.0194032
Rv1192	934.096	-0.786921	0.302215	-2.60384	0.00921846	0.0234762
Rv1194c	1269.04	-0.919872	0.296237	-3.10519	0.00190156	0.00604002
Rv1204c	365.017	1.74742	0.37926	4.60744	4.0765e-06	2.38354e-05
Rv1205	666.007	-1.68131	0.480701	-3.49762	0.000469438	0.00177827
Rv1211	1842.97	-4.05977	0.420959	-9.64409	5.2071e-22	1.74847e-20
Rv1215c	858.965	0.840646	0.346588	2.42549	0.0152876	0.0360778
Rv1220c	188.307	1.44538	0.434935	3.3232	0.000889903	0.00309655
Rv1225c	282.011	1.05307	0.383242	2.7478	0.00599959	0.0162466
Rv1227c	206.701	1.07487	0.416093	2.58325	0.00978734	0.0246969
Rv1230c	514.638	1.03179	0.435116	2.37131	0.0177253	0.0411287
Rv1232c	836.457	0.866426	0.31553	2.74594	0.00603374	0.0163203
Rv1233c	613.996	-0.905048	0.31858	-2.84088	0.00449893	0.0127416
Rv1234	726.18	-1.73001	0.333576	-5.18625	2.1457e-07	1.55903e-06
Rv1248c	5118.33	-1.75854	0.266239	-6.60514	3.97151e-11	4.48799e-10
Rv1250	1003.62	0.980709	0.298754	3.28266	0.00102831	0.00351315
Rv1251c	2104.44	0.636741	0.277499	2.29457	0.0217579	0.0484988
Rv1255c	427.203	1.34095	0.440253	3.04586	0.00232016	0.00719463
Rv1260	1027.15	-1.68581	0.380305	-4.43279	9.30235e-06	5.06725e-05
Rv1261c	443.826	-1.27378	0.349761	-3.64186	0.000270676	0.00110169
Rv1265	1784.2	-1.81059	0.312174	-5.79993	6.63445e-09	6.04429e-08
Rv1268c	499.781	1.02988	0.385964	2.66834	0.00762279	0.0200082
Rv1276c	235.184	1.81176	0.556229	3.25721	0.00112512	0.00381339
Rv1289	326.647	-1.14339	0.416623	-2.74441	0.00606194	0.0163589
Rv1291c	206.881	2.02482	0.445257	4.54752	5.42809e-06	3.11568e-05
Rv1303	1038.02	-3.49706	0.364922	-9.58306	9.42159e-22	3.1412e-20
Rv1312	1238.35	-1.79911	0.375138	-4.79588	1.61966e-06	1.02065e-05
Rv1318c	1022.3	0.849967	0.308408	2.75599	0.00585157	0.0158823
Rv1321	808.328	-0.786381	0.296501	-2.6522	0.00799687	0.0207921
Rv1322A	4621.36	-4.03645	0.33398	-12.0859	1.25423e-33	8.93352e-32
Rv1324	1608.92	-1.96223	0.278814	-7.03779	1.95312e-12	2.53636e-11
Rv1332	504.99	-2.17923	0.341314	-6.38483	1.71592e-10	1.83748e-09
Rv1337	670.083	-3.31989	0.412651	-8.04527	8.6058e-16	1.5865e-14
Rv1339	873.662	-1.61543	0.332354	-4.86057	1.17047e-06	7.56862e-06
Rv1342c	230.021	-1.15683	0.49707	-2.3273	0.0199494	0.0453272
Rv1357c	491.519	1.0304	0.403539	2.55342	0.0106672	0.0266029
Rv1358	1841.58	1.48298	0.30384	4.88079	1.0566e-06	6.8606e-06
Rv1362c	493.995	-1.34098	0.464548	-2.88664	0.00389376	0.0112298
Rv1363c	725.824	-2.73791	0.542691	-5.04506	4.53387e-07	3.14361e-06
Rv1366A	218.688	-1.62931	0.487961	-3.33903	0.000840729	0.00294506
Rv1376	905.366	0.797577	0.29927	2.66508	0.00769702	0.0201581
Rv1377c	493.938	0.836403	0.362087	2.30995	0.020891	0.0470573
Rv1395	588.378	0.984433	0.392252	2.50969	0.0120835	0.0297563
Rv1401	347.066	1.44725	0.368117	3.93148	8.44234e-05	0.00038161
Rv1403c	392.508	0.979882	0.398052	2.4617	0.0138282	0.0332684
Rv1405c	830.785	1.14582	0.427276	2.68168	0.00732539	0.0193765
Rv1414	111.301	1.33009	0.5771	2.30478	0.0211792	0.0473885
Rv1419	925.586	-2.59965	0.373022	-6.96916	3.18842e-12	4.05102e-11
Rv1421	600.72	-0.860684	0.304928	-2.82258	0.00476394	0.0133347
Rv1432	427.799	1.55367	0.378809	4.10146	4.1056e-05	0.000197953
Rv1435c	478.08	-0.81979	0.348002	-2.35571	0.0184876	0.0425821
Rv1439c	499.459	1.1663	0.337575	3.45495	0.000550395	0.00203093
Rv1444c	534.836	-1.31631	0.339023	-3.88265	0.000103322	0.000458224
Rv1453	828.495	0.830878	0.310678	2.6744	0.00748632	0.0196947
Rv1455	898.668	1.64269	0.32245	5.0944	3.49844e-07	2.462e-06
Rv1456c	471.791	1.73539	0.358502	4.84066	1.29408e-06	8.29023e-06
Rv1458c	476.041	0.867789	0.340762	2.54661	0.0108775	0.0270985
Rv1461	6784.76	-2.69422	0.365495	-7.37142	1.68821e-13	2.41224e-12
Rv1463	730.016	-1.01457	0.301567	-3.36433	0.000767284	0.00271816
Rv1465	232.596	-1.24566	0.372797	-3.34139	0.000833591	0.00292223
Rv1474c	295.109	1.15263	0.378644	3.0441	0.0023338	0.00723215
Rv1476	1060.15	-1.22246	0.429018	-2.84944	0.00437969	0.012448
Rv1480	392.461	-1.05451	0.401761	-2.62472	0.00867214	0.0223165
Rv1482c	681.67	1.59572	0.431592	3.69728	0.000217924	0.000909017
Rv1488	1357.75	-1.30297	0.387167	-3.36539	0.000764361	0.00270985
Rv1489	451.737	-2.82074	0.461179	-6.11636	9.57342e-10	9.47466e-09
Rv1491c	1516.64	-1.17095	0.318837	-3.67257	0.000240122	0.000988452
Rv1498A	378.976	-1.04072	0.441724	-2.35605	0.0184706	0.0425638
Rv1498c	820.723	-1.93648	0.348855	-5.55095	2.84115e-08	2.38504e-07
Rv1500	718.312	-1.85949	0.411665	-4.51699	6.2726e-06	3.54843e-05
Rv1501	276.681	-1.84301	0.411713	-4.47645	7.5895e-06	4.22728e-05
Rv1502	3346.32	-3.85677	0.541808	-7.11832	1.09248e-12	1.47157e-11
Rv1505c	367.933	-2.64348	0.474751	-5.56815	2.57461e-08	2.16904e-07
Rv1506c	311.782	-1.23352	0.528415	-2.33437	0.0195762	0.0446519
Rv1507c	1046.04	-2.74715	0.489669	-5.61023	2.02059e-08	1.73336e-07
Rv1509	743.567	-1.71738	0.550567	-3.1193	0.00181281	0.0057894
Rv1510	553.463	1.34165	0.32926	4.07473	4.6068e-05	0.000218651
Rv1515c	249.281	-1.51968	0.570113	-2.66558	0.00768565	0.0201401
Rv1517	566.453	1.26315	0.455888	2.77076	0.00559264	0.0152588
Rv1518	408.364	1.59454	0.365297	4.36505	1.27095e-05	6.75109e-05
Rv1526c	789.033	1.11673	0.311262	3.58776	0.000333533	0.00132316
Rv1535	758.46	-1.8192	0.332961	-5.4637	4.66299e-08	3.77293e-07
Rv1543	1680.27	-1.90503	0.364284	-5.22954	1.69936e-07	1.25608e-06
Rv1544	725.986	-0.779865	0.327623	-2.38038	0.017295	0.0402295
Rv1545	80.6431	-4.25308	0.895679	-4.74844	2.04992e-06	1.2597e-05
Rv1546	280.261	-2.88169	0.478761	-6.01905	1.7544e-09	1.69352e-08
Rv1558	234.876	-1.57585	0.371099	-4.24644	2.17194e-05	0.000110981
Rv1565c	1930.75	-0.948509	0.286255	-3.31351	0.000921328	0.00318937
Rv1566c	341.37	-2.20534	0.416152	-5.29937	1.162e-07	8.81061e-07
Rv1567c	275.564	-1.01015	0.371137	-2.72177	0.00649326	0.0174129
Rv1571	135.123	1.8597	0.538562	3.45309	0.000554199	0.00204176
Rv1578c	260.192	1.51553	0.440211	3.44274	0.000575851	0.00210667
Rv1581c	223.258	1.42389	0.503329	2.82895	0.0046701	0.0131305
Rv1582c	536.964	0.751022	0.326461	2.3005	0.0214201	0.0478593
Rv1583c	28.2124	2.93586	1.16688	2.51598	0.01187	0.0293227
Rv1585c	119.281	1.36916	0.511282	2.6779	0.00740862	0.0195443
Rv1592c	1788.88	-0.634543	0.274609	-2.31071	0.0208488	0.0469848
Rv1615	551.762	-1.9146	0.314693	-6.08403	1.17202e-09	1.14546e-08
Rv1619	1012.11	1.06625	0.370414	2.87853	0.00399527	0.0114803
Rv1624c	337.466	-1.75083	0.429897	-4.07268	4.64758e-05	0.000220023
Rv1626	2182.11	-2.68031	0.333343	-8.0407	8.93258e-16	1.64031e-14
Rv1628c	465.661	-1.97292	0.31632	-6.23711	4.45737e-10	4.55523e-09
Rv1639c	1422.16	-1.67583	0.416266	-4.02587	5.67652e-05	0.000263429
Rv1647	469.985	0.887258	0.346305	2.56207	0.0104049	0.0259902
Rv1670	56.4069	-1.41141	0.592429	-2.38241	0.0171998	0.0400277
Rv1672c	772.631	1.31661	0.315503	4.17306	3.00535e-05	0.000149821
Rv1678	777.174	-2.76659	0.476665	-5.80406	6.47294e-09	5.93163e-08
Rv1684	194.201	1.17158	0.423663	2.76535	0.0056862	0.0154782
Rv1686c	408.134	0.882554	0.362503	2.43461	0.0149079	0.0353415
Rv1687c	305.842	1.45462	0.394285	3.68925	0.000224914	0.000933182
Rv1691	58.9833	2.7031	0.799979	3.37896	0.000727595	0.00258731
Rv1692	192.358	1.2915	0.461021	2.8014	0.00508819	0.0140621
Rv1693	7.85266	-3.32232	1.3964	-2.3792	0.0173502	0.040338
Rv1697	2053.21	-2.45123	0.351005	-6.98346	2.87993e-12	3.68898e-11
Rv1700	362.543	-1.22368	0.371549	-3.29346	0.000989639	0.00339968
Rv1703c	557.273	-1.4615	0.351981	-4.15221	3.29286e-05	0.000162432
Rv1707	1626.09	-0.84694	0.297306	-2.84872	0.00438959	0.0124686
Rv1711	433.428	-0.938191	0.32478	-2.8887	0.00386836	0.0111771
Rv1717	49.8824	2.05703	0.779021	2.64054	0.00827748	0.0214276
Rv1722	767.42	1.0955	0.319887	3.42464	0.000615625	0.00223998
Rv1723	425.526	1.31807	0.441762	2.98366	0.00284826	0.00858863
Rv1724c	220.403	-1.25879	0.431507	-2.91718	0.00353207	0.0103319
Rv1725c	475.466	0.90171	0.365337	2.46816	0.013581	0.0327574
Rv1726	561.997	2.04208	0.493814	4.13532	3.54456e-05	0.000173212
Rv1727	276.204	2.23404	0.468739	4.76605	1.87872e-06	1.16669e-05
Rv1734c	262.01	1.27547	0.433258	2.9439	0.00324103	0.00957039
Rv1735a	45.8004	-2.00723	0.66173	-3.0333	0.00241894	0.00747138
Rv1735c	395.154	0.949791	0.402162	2.36171	0.0181907	0.0420218
Rv1738	7633.43	-4.52409	0.298376	-15.1624	6.27307e-52	1.22874e-49
Rv1739c	1216.52	0.850231	0.296368	2.86884	0.00411982	0.0117949
Rv1742	380.86	0.927468	0.36794	2.52071	0.011712	0.0289626
Rv1747	3347.34	-1.63528	0.36075	-4.533	5.81512e-06	3.31356e-05
Rv1748	585.228	1.18215	0.42365	2.7904	0.00526436	0.0144893
Rv1751	2214.61	-1.45664	0.307262	-4.7407	2.12982e-06	1.30538e-05
Rv1754c	1032.02	-0.883628	0.313785	-2.81603	0.0048621	0.0135167
Rv1761c	260.048	1.15043	0.392884	2.92817	0.00340967	0.00999305
Rv1767	268.144	1.02293	0.396437	2.5803	0.00987157	0.0248659
Rv1769	1446.33	-1.10212	0.344934	-3.19516	0.00139752	0.00463636
Rv1770	618.566	-1.66458	0.489017	-3.40393	0.000664244	0.00239464
Rv1771	1329.33	-1.60891	0.38297	-4.20113	2.65589e-05	0.000133676
Rv1772	1310.46	-2.50253	0.365363	-6.84943	7.41425e-12	8.96e-11
Rv1780	654.295	0.832557	0.326102	2.55305	0.0106783	0.0266165
Rv1794	4808.58	-3.64033	0.289911	-12.5567	3.6514e-36	3.01144e-34
Rv1805c	273.846	0.996757	0.424256	2.34942	0.0188025	0.0432227
Rv1810	3008.46	-4.64885	0.492668	-9.43608	3.87005e-21	1.22101e-19
Rv1813c	2100.88	-2.98814	0.374268	-7.98397	1.41705e-15	2.47642e-14
Rv1815	1212.97	-2.62147	0.393234	-6.66642	2.62111e-11	3.01267e-10
Rv1825	683.224	-1.40627	0.423664	-3.31931	0.000902407	0.00313542
Rv1828	857.588	-2.8592	0.317958	-8.99237	2.41952e-19	6.28406e-18
Rv1829	1163.4	-3.7153	0.449449	-8.26635	1.38123e-16	2.76305e-15
Rv1830	657.819	-2.17594	0.31465	-6.91542	4.66463e-12	5.77064e-11
Rv1831	521.639	-6.68895	0.384665	-17.389	9.98788e-68	4.6953e-65
Rv1835c	1411.47	1.12614	0.428527	2.62792	0.00859081	0.0221533
Rv1836c	2028.87	-1.89222	0.320525	-5.90351	3.55858e-09	3.3391e-08
Rv1841c	1378.02	-1.56815	0.389596	-4.02506	5.69608e-05	0.000264076
Rv1842c	772.059	0.822007	0.323773	2.53884	0.011122	0.0276638
Rv1847	200.655	-1.08833	0.401732	-2.70909	0.00674689	0.0179904
Rv1855c	778.001	-1.28701	0.306176	-4.20349	2.62832e-05	0.00013243
Rv1861	542.369	-3.10588	0.43888	-7.07684	1.47482e-12	1.93663e-11
Rv1863c	1892.55	-2.38581	0.336781	-7.08416	1.39886e-12	1.85241e-11
Rv1866	1547.89	1.13788	0.403232	2.8219	0.004774	0.0133428
Rv1867	1081.6	0.845649	0.348103	2.4293	0.0151278	0.0357366
Rv1869c	1420.81	-0.828474	0.281216	-2.94605	0.00321864	0.00951624
Rv1870c	1002.16	-2.81509	0.447298	-6.29353	3.10331e-10	3.24193e-09
Rv1871c	1135.67	-4.07918	0.429359	-9.50063	2.08628e-21	6.71754e-20
Rv1875	367.055	0.968984	0.416276	2.32775	0.0199256	0.0452952
Rv1879	618.828	0.738754	0.319553	2.31183	0.0207868	0.0468675
Rv1883c	694.354	-1.7729	0.322224	-5.50208	3.75327e-08	3.08464e-07
Rv1887	1567.32	-2.36688	0.376787	-6.28175	3.34782e-10	3.48188e-09
Rv1891	630.91	-2.29837	0.32737	-7.0207	2.20766e-12	2.83558e-11
Rv1892	98.4915	-1.8648	0.547163	-3.40812	0.000654116	0.00236539
Rv1893	406.717	-2.52932	0.475899	-5.31483	1.06756e-07	8.14705e-07
Rv1896c	719.486	-0.941382	0.33381	-2.82012	0.00480062	0.0133933
Rv1904	1149.99	-1.96931	0.296381	-6.64452	3.04205e-11	3.47104e-10
Rv1906c	665.673	-0.86332	0.311984	-2.76719	0.00565422	0.0154179
Rv1913	624.97	1.2072	0.419002	2.88113	0.00396252	0.0114001
Rv1919c	1458.87	-0.933517	0.282473	-3.3048	0.000950435	0.00327566
Rv1922	1053.54	-0.799929	0.316121	-2.53045	0.0113916	0.0282298
Rv1928c	375.776	-0.81297	0.354299	-2.29459	0.0217568	0.0484988
Rv1929c	326.037	-2.48061	0.375706	-6.60254	4.04177e-11	4.55644e-10
Rv1930c	98.4891	1.98124	0.586706	3.37689	0.000733101	0.00260492
Rv1931c	461.366	2.01519	0.417876	4.82246	1.41798e-06	9.02021e-06
Rv1941	420.284	1.01599	0.382547	2.65585	0.00791087	0.0206147
Rv1944c	302.405	1.18844	0.488052	2.43507	0.0148891	0.0353325
Rv1947	406.539	0.846541	0.352514	2.40144	0.0163308	0.0383471
Rv1957	715.526	-1.54423	0.350851	-4.40139	1.0756e-05	5.78812e-05
Rv1972	237.6	1.44258	0.41604	3.46742	0.000525485	0.00194817
Rv1973	71.1015	1.67463	0.713337	2.34759	0.0188951	0.0433933
Rv1976c	449.816	0.945588	0.4146	2.28072	0.0225648	0.0499657
Rv1979c	1701.43	-2.04647	0.465673	-4.39465	1.10951e-05	5.93377e-05
Rv1987	1213.42	-2.94472	0.404588	-7.27832	3.37993e-13	4.72888e-12
Rv1989c	360.079	-1.3255	0.384949	-3.44333	0.000574603	0.00210374
Rv1993c	356.989	-5.42532	0.363621	-14.9203	2.43322e-50	4.2365e-48
Rv1996	1607.01	-2.56142	0.474383	-5.39947	6.68378e-08	5.25426e-07
Rv1999c	651.11	1.55275	0.377459	4.11369	3.89385e-05	0.000188696
Rv2004c	2294.02	-1.59175	0.273153	-5.82734	5.63173e-09	5.22185e-08
Rv2005c	2784.06	-2.38236	0.305289	-7.8036	6.01671e-15	9.99453e-14
Rv2008c	843.052	1.15168	0.346303	3.32565	0.000882115	0.00307172
Rv2021c	390.531	-1.35147	0.334178	-4.04416	5.25114e-05	0.000245384
Rv2022c	259.788	-1.50239	0.436273	-3.4437	0.000573813	0.00210249
Rv2030c	4265.08	-2.42092	0.410053	-5.90393	3.54947e-09	3.3391e-08
Rv2034	44.4811	2.02775	0.833206	2.43368	0.0149464	0.0354148
Rv2049c	207.145	1.82466	0.502431	3.63166	0.000281605	0.00114024
Rv2052c	303.347	1.43779	0.391615	3.67144	0.000241187	0.000991967
Rv2059	641.563	1.3084	0.450503	2.90431	0.00368069	0.0106874
Rv2061c	372.704	-0.946381	0.379453	-2.49406	0.012629	0.0308409
Rv2067c	1184.37	-1.40298	0.31907	-4.39709	1.09711e-05	5.87416e-05
Rv2073c	160.318	1.55628	0.469502	3.31476	0.000917229	0.00317752
Rv2074	626.289	-1.45086	0.440542	-3.29334	0.000990036	0.00339968
Rv2076c	189.606	-1.54709	0.597416	-2.58964	0.00960757	0.0242693
Rv2077c	1613.69	-2.00472	0.283877	-7.06192	1.64223e-12	2.15045e-11
Rv2082	1319.27	-0.802138	0.33986	-2.3602	0.0182651	0.0421731
Rv2090	497.596	1.58378	0.402876	3.93119	8.4528e-05	0.000381716
Rv2091c	3138	-3.56968	0.344915	-10.3495	4.20889e-25	1.78252e-23
Rv2100	593.366	1.54899	0.33316	4.64938	3.3294e-06	1.9762e-05
Rv2113	454.467	1.02318	0.379923	2.69311	0.00707881	0.0187584
Rv2114	470.888	-1.43319	0.446857	-3.20726	0.00134004	0.00445827
Rv2117	144.862	2.12424	0.530226	4.00629	6.16795e-05	0.000284549
Rv2118c	742.529	1.06221	0.376497	2.82129	0.00478304	0.0133601
Rv2119	690.102	1.09447	0.435222	2.51473	0.0119123	0.0293961
Rv2128	539.716	-2.2412	0.518958	-4.31866	1.56981e-05	8.18147e-05
Rv2134c	987.398	-2.59856	0.319154	-8.14204	3.88661e-16	7.4881e-15
Rv2136c	574.87	-1.74406	0.394981	-4.41554	1.00756e-05	5.46946e-05
Rv2137c	738.924	-2.21361	0.433993	-5.10057	3.38639e-07	2.3939e-06
Rv2141c	1284.59	0.673366	0.292119	2.30511	0.0211604	0.0473691
Rv2143	499.418	1.04602	0.334163	3.13025	0.00174657	0.00560452
Rv2144c	1196.54	-3.15321	0.428933	-7.35128	1.96311e-13	2.79654e-12
Rv2146c	1126.44	-2.71273	0.452661	-5.99284	2.06203e-09	1.97829e-08
Rv2147c	1054.78	-1.16597	0.292854	-3.98142	6.85056e-05	0.000313578
Rv2159c	240.991	-2.32799	0.391322	-5.94904	2.69721e-09	2.56672e-08
Rv2161c	525.35	-3.01399	0.329253	-9.15401	5.48577e-20	1.54423e-18
Rv2166c	1173.01	-2.39215	0.4367	-5.47779	4.30677e-08	3.49071e-07
Rv2170	234.178	0.941621	0.40234	2.34036	0.0192651	0.0440707
Rv2172c	2436.81	-1.63829	0.344093	-4.76118	1.92463e-06	1.19206e-05
Rv2182c	2449.85	-2.79288	0.372384	-7.49999	6.38225e-14	9.45759e-13
Rv2183c	327.61	-1.16543	0.508268	-2.29293	0.0218518	0.0486618
Rv2189c	408.194	1.20558	0.375976	3.20655	0.00134338	0.00446621
Rv2190c	1419.55	-2.41501	0.290903	-8.30178	1.02565e-16	2.09634e-15
Rv2191	600.454	1.29621	0.433188	2.99225	0.00276926	0.00840976
Rv2199c	2015.47	-3.74007	0.440254	-8.49527	1.97478e-17	4.33806e-16
Rv2204c	4981.41	-5.27019	0.364347	-14.4647	2.02379e-47	2.57131e-45
Rv2212	756.841	0.967506	0.315954	3.06217	0.00219736	0.00685908
Rv2219	1010.86	-2.17202	0.462817	-4.69305	2.69161e-06	1.62848e-05
Rv2224d	207.615	1.62708	0.435283	3.73797	0.00018551	0.000783543
Rv2230c	337.453	0.873048	0.378056	2.30931	0.0209265	0.0470921
Rv2239c	1113.04	-4.71547	0.538169	-8.76206	1.9171e-18	4.52878e-17
Rv2248	666.311	-0.748187	0.323483	-2.31291	0.0207278	0.0467568
Rv2250c	322.673	0.96483	0.403225	2.39278	0.016721	0.0390691
Rv2254c	309.299	1.40002	0.446721	3.13399	0.00172447	0.00554875
Rv2256a	59.1691	-1.80259	0.717606	-2.51194	0.0120068	0.0295984
Rv2256c	1288.59	-1.50496	0.309993	-4.85481	1.20501e-06	7.77056e-06
Rv2258c	1264.93	-1.15258	0.355687	-3.24044	0.00119346	0.00402183
Rv2263	822.027	1.21875	0.336063	3.62655	0.000287238	0.00116006
Rv2264c	801.761	0.763483	0.310248	2.46088	0.0138596	0.0333057
Rv2265	601.584	1.25469	0.360507	3.48034	0.000500775	0.00187432
Rv2267c	672.513	-0.914705	0.307776	-2.97198	0.00295888	0.00885967
Rv2271	545.212	-4.16632	0.525781	-7.92405	2.29892e-15	3.90153e-14
Rv2275	883.178	-1.87363	0.369124	-5.07589	3.85684e-07	2.69807e-06
Rv2282c	881.869	1.06396	0.328271	3.24112	0.00119062	0.00401802
Rv2288	88.646	-3.0685	0.565927	-5.42209	5.8907e-08	4.66985e-07
Rv2295	946.388	-1.53861	0.357659	-4.30187	1.69359e-05	8.73939e-05
Rv2297	420.67	-1.68082	0.373563	-4.49944	6.81328e-06	3.8221e-05
Rv2300c	615.739	1.10438	0.360147	3.06649	0.0021659	0.00676989
Rv2302	450.481	-1.59336	0.378522	-4.20941	2.56033e-05	0.00012956
Rv2305	631.955	1.00569	0.333511	3.01547	0.00256581	0.00785791
Rv2307B	180.19	-1.1192	0.397735	-2.81393	0.00489392	0.013565
Rv2310	78.1589	2.59622	0.699654	3.71072	0.000206668	0.000865907
Rv2319c	634.568	1.2635	0.360502	3.50484	0.000456883	0.0017363
Rv2327	510.497	-0.992787	0.315878	-3.14295	0.00167256	0.00540765
Rv2336	959.356	-2.57406	0.322137	-7.99056	1.34332e-15	2.36515e-14
Rv2345	1056.23	0.950337	0.381731	2.48955	0.0127905	0.0311707
Rv2348c	3293.72	-3.28698	0.448625	-7.32678	2.35756e-13	3.3282e-12
Rv2360c	287.01	1.41605	0.399344	3.54594	0.000391212	0.00151365
Rv2367c	353.278	-0.990578	0.373414	-2.65276	0.00798368	0.0207699
Rv2370c	634.474	1.01904	0.323252	3.15246	0.00161904	0.00525265
Rv2387	1173.95	-0.65708	0.281655	-2.33293	0.0196521	0.0447384
Rv2409c	815.361	-1.18581	0.393524	-3.01332	0.0025841	0.00790877
Rv2410c	738.429	-1.54116	0.434092	-3.55032	0.000384759	0.00149237
Rv2413c	220.749	2.60654	0.507596	5.13507	2.82041e-07	2.0089e-06
Rv2414c	368.089	0.886277	0.353027	2.5105	0.0120559	0.0297037
Rv2415c	433.744	1.83931	0.366762	5.01499	5.3035e-07	3.63437e-06
Rv2420c	99.1448	-2.1391	0.614759	-3.47956	0.000502229	0.00187677
Rv2422	171.957	1.94578	0.50703	3.8376	0.000124244	0.000543324
Rv2424c	391.752	1.11522	0.349448	3.19137	0.00141602	0.00467793
Rv2426c	464.566	-1.13886	0.362642	-3.14045	0.0016869	0.00544277
Rv2432c	339.168	-1.16487	0.47901	-2.43182	0.0150231	0.0355783
Rv2446c	128.985	-1.2436	0.449644	-2.76573	0.00567948	0.0154689
Rv2452c	389.988	-1.36718	0.502816	-2.71905	0.006547	0.017527
Rv2454c	2377.03	-2.75715	0.295747	-9.32268	1.13441e-20	3.41849e-19
Rv2455c	5611.78	-2.84281	0.293885	-9.67319	3.91973e-22	1.33527e-20
Rv2466c	1065.64	-1.49099	0.311292	-4.78969	1.6704e-06	1.04841e-05
Rv2472	82.3269	-1.98237	0.557159	-3.55799	0.000373702	0.00145428
Rv2475c	156.48	-1.6818	0.444334	-3.785	0.000153711	0.000661716
Rv2477c	4423.24	-3.06589	0.369696	-8.29302	1.10413e-16	2.24698e-15
Rv2481c	136.8	1.97356	0.649342	3.03932	0.00237111	0.00733327
Rv2484c	1568.98	-1.27558	0.297764	-4.28388	1.83665e-05	9.43615e-05
Rv2488c	1211	1.51507	0.313678	4.83003	1.36515e-06	8.73136e-06
Rv2489c	95.3392	2.50511	0.645664	3.87989	0.000104504	0.000462592
Rv2508c	1177.22	1.52546	0.441736	3.45334	0.000553694	0.0020415
Rv2513	527.558	-1.46377	0.47353	-3.09119	0.00199358	0.00630835
Rv2515c	693.854	1.70038	0.518363	3.28029	0.001037	0.00353771
Rv2516c	775.545	-1.53775	0.308996	-4.97661	6.47076e-07	4.34558e-06
Rv2517c	261.847	-2.9375	0.575088	-5.10791	3.25742e-07	2.30619e-06
Rv2522c	613.998	1.05034	0.357828	2.93532	0.00333199	0.0097898
Rv2529	453.016	1.21852	0.48979	2.48785	0.0128517	0.0312445
Rv2553c	1522.63	-1.84052	0.450548	-4.08507	4.40643e-05	0.000210729
Rv2557	2486.14	-3.01995	0.363632	-8.30494	9.98675e-17	2.05012e-15
Rv2558	1380.78	-1.81289	0.312315	-5.80468	6.44882e-09	5.92107e-08
Rv2559c	439.92	1.12812	0.357016	3.15985	0.00157849	0.00513884
Rv2566	1014.94	1.88451	0.307876	6.12102	9.29769e-10	9.22533e-09
Rv2570	241.668	1.20384	0.459911	2.61755	0.00885646	0.0227261
Rv2573	231.839	2.00225	0.434638	4.60671	4.09086e-06	2.38896e-05
Rv2576c	1353.97	-1.13709	0.278612	-4.08128	4.4789e-05	0.000213749
Rv2581c	833.162	-0.96631	0.295525	-3.26981	0.00107618	0.00365808
Rv2585c	1529.11	-1.34099	0.44804	-2.993	0.00276247	0.00839455
Rv2598	92.3423	1.6712	0.615072	2.71707	0.00658623	0.017602
Rv2603c	1117.14	-1.3607	0.327022	-4.16087	3.17036e-05	0.000157048
Rv2613c	492.142	-3.8028	0.598857	-6.3501	2.15169e-10	2.27818e-09
Rv2614A	82.7471	1.70957	0.599604	2.85116	0.00435594	0.0123954
Rv2616	241.237	2.06663	0.433273	4.76981	1.84401e-06	1.14817e-05
Rv2617c	380.56	-1.82731	0.384607	-4.7511	2.02314e-06	1.2465e-05
Rv2618	297.378	1.33629	0.379557	3.52064	0.000430501	0.00164803
Rv2620c	112.314	1.65267	0.554772	2.979	0.00289189	0.00870562
Rv2622	224.883	1.92565	0.430522	4.47283	7.71929e-06	4.27929e-05
Rv2624c	890.377	-0.854348	0.364888	-2.3414	0.0192116	0.0439911
Rv2625c	1130.52	-1.00359	0.346595	-2.89557	0.00378472	0.0109422
Rv2627c	3058.2	-1.99118	0.390758	-5.0957	3.47463e-07	2.44891e-06
Rv2628	615.324	-1.06323	0.44626	-2.38254	0.0171936	0.0400277
Rv2629	2611.15	-2.27082	0.312825	-7.25906	3.89803e-13	5.4055e-12
Rv2630	566.05	-1.18579	0.317694	-3.7325	0.000189591	0.000800062
Rv2632c	531.074	-1.95793	0.392422	-4.98936	6.05812e-07	4.10363e-06
Rv2633c	791.189	-1.70043	0.479433	-3.54676	0.000390003	0.00151022
Rv2638	288.435	1.80805	0.424863	4.2556	2.08485e-05	0.000106647
Rv2644c	358.885	1.81097	0.38309	4.72726	2.27572e-06	1.38577e-05
Rv2646	198.283	1.1048	0.432374	2.5552	0.0106128	0.0264813
Rv2651c	455.48	1.23318	0.368129	3.34987	0.0008085	0.00284701
Rv2652c	189.734	1.31005	0.429584	3.04958	0.00229161	0.00712021
Rv2653c	72.2704	2.16981	0.715808	3.03127	0.00243524	0.00751186
Rv2655c	464.87	1.0011	0.336332	2.97654	0.00291524	0.00875131
Rv2656c	46.4182	2.94809	0.977388	3.01629	0.00255886	0.00784172
Rv2657c	36.7407	-2.18842	0.786645	-2.78197	0.00540296	0.014836
Rv2658c	112.513	-2.84459	0.60017	-4.73963	2.14104e-06	1.31055e-05
Rv2662	186.055	1.20694	0.528343	2.28439	0.0223487	0.0495806
Rv2663	72.7407	-1.8173	0.665209	-2.73193	0.00629646	0.0169238
Rv2670c	918.64	1.38772	0.321564	4.31553	1.59217e-05	8.27966e-05
Rv2681	717.654	0.876248	0.338102	2.59167	0.00955121	0.0241789
Rv2683	460.665	-1.30346	0.33778	-3.85891	0.000113894	0.000500389
Rv2688c	631.725	0.826866	0.344106	2.40294	0.016264	0.0382095
Rv2689c	722.055	1.40683	0.391513	3.59333	0.000326483	0.00129957
Rv2694c	549.294	-3.01115	0.363298	-8.28836	1.14824e-16	2.32666e-15
Rv2699c	609.697	-1.39153	0.369751	-3.76342	0.000167608	0.000714994
Rv2707	972.483	-1.11221	0.29545	-3.76447	0.0001669	0.000712623
Rv2708c	958.648	-2.07483	0.353599	-5.86773	4.41804e-09	4.12907e-08
Rv2709	458.51	-2.72853	0.452255	-6.03316	1.60785e-09	1.55525e-08
Rv2712c	612.719	0.976342	0.319234	3.05839	0.00222528	0.00694163
Rv2714	1101.51	-1.40665	0.287577	-4.89138	1.0013e-06	6.52859e-06
Rv2715	1575.35	-2.49887	0.296322	-8.43296	3.37027e-17	7.16907e-16
Rv2716	947.654	-0.833709	0.304499	-2.73796	0.00618207	0.0166544
Rv2721c	2089.9	-0.639193	0.270886	-2.35964	0.0182925	0.0422156
Rv2722	172.113	2.12328	0.486356	4.36569	1.2672e-05	6.73881e-05
Rv2728c	127.984	1.86858	0.525334	3.55693	0.000375208	0.00145853
Rv2731	629.849	1.0552	0.393922	2.67869	0.00739104	0.0195089
Rv2734	554.11	-1.00775	0.421151	-2.39285	0.0167179	0.0390691
Rv2735c	454.641	-1.52508	0.410702	-3.71334	0.000204541	0.000857759
Rv2742c	378.204	1.33335	0.376059	3.5456	0.000391723	0.00151438
Rv2749	150.663	1.82648	0.495524	3.68596	0.000227846	0.000942044
Rv2751	822.045	-0.796561	0.318728	-2.49918	0.012448	0.0304622
Rv2752c	2057.65	-0.930669	0.284191	-3.27481	0.00105734	0.00360446
Rv2771c	429.874	-1.88592	0.559842	-3.36867	0.000755314	0.00268182
Rv2775	498.206	-1.66193	0.365985	-4.54097	5.59966e-06	3.19854e-05
Rv2776c	715.371	1.25752	0.370278	3.39616	0.000683385	0.00244676
Rv2777c	829.625	-1.37634	0.381854	-3.60437	0.00031291	0.00124978
Rv2778c	977.035	-4.43822	0.489581	-9.06534	1.24217e-19	3.31787e-18
Rv2781c	619.052	0.809488	0.3278	2.46946	0.0135317	0.0326553
Rv2791c	1038.14	-1.63448	0.368615	-4.43411	9.24541e-06	5.04207e-05
Rv2797c	708.498	0.96956	0.312734	3.10027	0.00193346	0.00612893
Rv2800	503.658	1.45771	0.441662	3.3005	0.000965127	0.00332386
Rv2802c	191.405	1.42455	0.433855	3.28348	0.00102534	0.00350554
Rv2803	115.128	1.56344	0.521402	2.99852	0.00271292	0.0082707
Rv2804c	361.732	2.13053	0.381611	5.58297	2.36441e-08	1.99912e-07
Rv2805	263.906	1.83112	0.417814	4.38263	1.17256e-05	6.26389e-05
Rv2808	260.84	-1.83353	0.500151	-3.66595	0.000246425	0.0010091
Rv2809	611.613	-1.95817	0.481607	-4.06591	4.78458e-05	0.000225771
Rv2821c	245.585	-1.37168	0.427135	-3.21136	0.00132107	0.00440451
Rv2822c	65.5219	-2.24568	0.710936	-3.15876	0.00158442	0.00515457
Rv2824c	561.251	0.76635	0.31917	2.40107	0.0163472	0.0383666
Rv2826c	510.276	2.05913	0.420588	4.89584	9.78848e-07	6.40887e-06
Rv2827c	527.108	1.33448	0.484835	2.75245	0.00591519	0.0160273
Rv2837c	1408.34	-1.62619	0.33113	-4.91104	9.05968e-07	5.96493e-06
Rv2840c	2321.41	-3.9994	0.439689	-9.09598	9.37385e-20	2.54719e-18
Rv2842c	793.644	-1.18725	0.294399	-4.03281	5.51148e-05	0.000256784
Rv2844	181.828	1.74521	0.500318	3.4882	0.000486288	0.00183323
Rv2851c	501.732	-3.04507	0.533063	-5.7124	1.11393e-08	9.99347e-08
Rv2857c	812.717	-1.0151	0.308016	-3.2956	0.000982112	0.0033774
Rv2864c	1090.64	0.78452	0.322218	2.43475	0.0149022	0.0353415
Rv2876	357.596	-0.855441	0.364597	-2.34627	0.0189626	0.0435269
Rv2891	296.973	1.17269	0.467558	2.50812	0.0121374	0.0298732
Rv2893	395.527	2.13073	0.391318	5.44501	5.18019e-08	4.14151e-07
Rv2896c	116.817	1.21959	0.511133	2.38605	0.0170304	0.0396728
Rv2897c	543.264	1.87171	0.368188	5.08358	3.70392e-07	2.59495e-06
Rv2901c	930.939	-5.5007	0.55441	-9.92171	3.34959e-23	1.22065e-21
Rv2908c	57.3625	-3.44982	0.791585	-4.35812	1.31187e-05	6.94495e-05
Rv2915c	437.486	1.21326	0.348531	3.48107	0.000499423	0.00187075
Rv2917	1130.18	1.0638	0.401248	2.65121	0.0080203	0.0208306
Rv2926c	493.189	-1.12477	0.380707	-2.95442	0.00313255	0.00929092
Rv2927c	1226.71	-1.56007	0.287418	-5.42788	5.70277e-08	4.5285e-07
Rv2949c	2645.83	-4.55766	0.495744	-9.19357	3.80001e-20	1.08266e-18
Rv2951c	2124.71	-1.29387	0.290615	-4.45216	8.50093e-06	4.67402e-05
Rv2952	991.643	-1.86686	0.386937	-4.82473	1.40196e-06	8.94248e-06
Rv2954c	1967.58	-2.79522	0.378033	-7.39412	1.42345e-13	2.04637e-12
Rv2959c	1070.69	-3.48489	0.481398	-7.2391	4.51668e-13	6.20845e-12
Rv2960c	208.778	1.01551	0.413608	2.45524	0.0140791	0.0336482
Rv2968c	531.563	-1.74811	0.539968	-3.23742	0.00120614	0.00405584
Rv2969c	1352.47	-2.58081	0.305871	-8.43755	3.24063e-17	6.92464e-16
Rv2971	1418.86	-1.89021	0.319828	-5.91009	3.41919e-09	3.23413e-08
Rv2972c	410.252	1.3036	0.462694	2.81742	0.00484113	0.0134823
Rv2983	316.08	2.00427	0.410046	4.88791	1.01914e-06	6.63571e-06
Rv2990c	379.35	1.44723	0.408678	3.54124	0.000398257	0.00153838
Rv2993c	313.036	-0.935648	0.360282	-2.59699	0.00940452	0.0238976
Rv2997	406.267	1.56723	0.359672	4.35739	1.31623e-05	6.96019e-05
Rv3000	527.447	1.40825	0.47285	2.97822	0.00289929	0.00872012
Rv3005c	2152.73	-1.75214	0.303572	-5.77174	7.8459e-09	7.093e-08
Rv3013	232.073	1.68646	0.444738	3.79203	0.000149423	0.000645927
Rv3015c	213.403	1.28955	0.43863	2.93995	0.00328266	0.00968116
Rv3032A	252.109	0.944807	0.401575	2.35275	0.0186352	0.0428591
Rv3037c	326.071	1.36747	0.386832	3.53506	0.000407678	0.00156961
Rv3049c	3517.1	-2.29596	0.280075	-8.19767	2.45086e-16	4.7807e-15
Rv3050c	1245.42	-1.59307	0.285195	-5.58589	2.32512e-08	1.973e-07
Rv3055	391.197	1.26019	0.405293	3.10932	0.00187518	0.00596994
Rv3058c	1056.3	-1.45813	0.37745	-3.8631	0.000111959	0.000493269
Rv3072c	409.137	1.48116	0.390845	3.78963	0.000150875	0.000651296
Rv3085	281.722	2.43912	0.431263	5.65577	1.55153e-08	1.35571e-07
Rv3087	314.033	1.31774	0.382384	3.4461	0.000568739	0.00209042
Rv3091	730.484	0.939657	0.317871	2.9561	0.0031156	0.00925233
Rv3092c	531.134	0.807389	0.345585	2.3363	0.0194757	0.0444874
Rv3093c	209.759	1.53133	0.466097	3.28542	0.00101829	0.0034865
Rv3095	511.932	-0.830874	0.332846	-2.49627	0.0125507	0.0306817
Rv3096	1167.69	-0.806448	0.317841	-2.53727	0.0111721	0.0277591
Rv3098A	626.378	-1.00422	0.342811	-2.92936	0.00339658	0.00996629
Rv3099c	750.548	-2.26445	0.44904	-5.04288	4.58582e-07	3.17495e-06
Rv3120	811.886	-0.733997	0.295267	-2.48588	0.0129232	0.0313336
Rv3123	303.959	1.12589	0.432524	2.60308	0.00923906	0.0235153
Rv3127	4782.04	-3.18887	0.402056	-7.9314	2.16696e-15	3.71785e-14
Rv3131	5316.79	-2.95897	0.341787	-8.65736	4.82802e-18	1.11258e-16
Rv3134c	1411.96	-1.15135	0.317629	-3.62483	0.000289148	0.00116677
Rv3142c	983.354	-1.65869	0.401885	-4.12726	3.67104e-05	0.000178649
Rv3160c	515.926	-0.966535	0.324295	-2.98042	0.00287851	0.00867429
Rv3161c	1562.96	-2.35933	0.276946	-8.5191	1.60802e-17	3.59968e-16
Rv3162c	265.083	1.68346	0.447822	3.75922	0.000170444	0.000725778
Rv3163c	656.929	0.999315	0.401541	2.4887	0.0128211	0.0312129
Rv3167c	373.723	1.7184	0.460794	3.72921	0.000192078	0.000809829
Rv3173c	1044.66	-1.8551	0.343681	-5.39775	6.74805e-08	5.2871e-07
Rv3175	652.491	1.37325	0.409169	3.35619	0.000790246	0.00278482
Rv3179	913.394	0.820111	0.340663	2.40739	0.0160668	0.0378028
Rv3180c	283.6	1.75816	0.504977	3.48167	0.000498289	0.00186799
Rv3190A	313.233	0.881832	0.36939	2.38727	0.0169742	0.0395813
Rv3190c	1822.96	-0.841871	0.284247	-2.96176	0.0030589	0.0091072
Rv3193c	6357.85	-2.79478	0.437817	-6.38345	1.73139e-10	1.84564e-09
Rv3196A	443.446	-1.34932	0.47497	-2.84086	0.00449925	0.0127416
Rv3197	6788.22	-3.17476	0.382222	-8.30607	9.89212e-17	2.0396e-15
Rv3198A	1004.89	-2.18512	0.424882	-5.1429	2.70535e-07	1.94166e-06
Rv3200c	1281.95	-1.63584	0.386529	-4.23212	2.31498e-05	0.000117779
Rv3201c	1114.76	1.16467	0.306283	3.80259	0.000143191	0.000620978
Rv3202a	196.77	1.10974	0.42462	2.61349	0.0089624	0.0229603
Rv3202c	898.848	0.929359	0.329513	2.8204	0.00479638	0.0133894
Rv3205c	820.579	-0.788888	0.298039	-2.64693	0.00812258	0.021073
Rv3207c	1992.24	-3.04463	0.416836	-7.30416	2.78999e-13	3.92687e-12
Rv3209	915.426	-1.82535	0.361681	-5.04685	4.49145e-07	3.1188e-06
Rv3213c	2588.26	-1.2425	0.313508	-3.96323	7.39439e-05	0.000336505
Rv3218	892.146	1.98374	0.445113	4.4567	8.32313e-06	4.58162e-05
Rv3226c	905.662	1.80321	0.323913	5.56697	2.59213e-08	2.17989e-07
Rv3231c	197.272	1.94182	0.452806	4.28841	1.79959e-05	9.266e-05
Rv3235	349.779	1.16028	0.371429	3.12382	0.00178517	0.00571279
Rv3237c	784.639	-1.44326	0.390683	-3.6942	0.000220582	0.000918471
Rv3239c	2291.99	1.0276	0.343898	2.98809	0.00280726	0.00849222
Rv3241c	2290.09	-1.80826	0.294047	-6.14958	7.76882e-10	7.75397e-09
Rv3242c	267.827	3.1273	0.474925	6.58482	4.55444e-11	5.10988e-10
Rv3243c	645.669	1.35607	0.340194	3.98616	6.71499e-05	0.000308273
Rv3253c	1847.72	1.36587	0.286182	4.77271	1.81763e-06	1.13358e-05
Rv3259	731.669	1.16059	0.370541	3.13214	0.00173537	0.00557618
Rv3263	2195.42	0.987001	0.28196	3.50049	0.000464399	0.00176202
Rv3269	4611.77	-4.89223	0.32763	-14.9322	2.03514e-50	3.6797e-48
Rv3271c	1054.17	1.24617	0.339551	3.67006	0.000242495	0.000995605
Rv3289c	86.4746	1.54211	0.619871	2.48779	0.012854	0.0312445
Rv3294c	1087.22	1.61064	0.356168	4.52213	6.12209e-06	3.46746e-05
Rv3295	2074.74	-1.34431	0.308836	-4.35283	1.34394e-05	7.09872e-05
Rv3300c	482.582	1.76003	0.350675	5.01896	5.19511e-07	3.56529e-06
Rv3304	864.257	0.748684	0.299358	2.50096	0.0123856	0.0303569
Rv3312c	1440.77	1.50995	0.302863	4.98559	6.17739e-07	4.16641e-06
Rv3322c	557.06	1.97571	0.349947	5.64573	1.64485e-08	1.42929e-07
Rv3327	1318.8	2.48107	0.454797	5.45532	4.88837e-08	3.92824e-07
Rv3329	1577.15	1.12649	0.316827	3.55554	0.000377201	0.00146426
Rv3333c	663.318	1.61507	0.322422	5.00918	5.46622e-07	3.74042e-06
Rv3334	905.646	0.811266	0.321564	2.52288	0.0116398	0.0288145
Rv3335c	1553.29	1.28256	0.29701	4.31824	1.57281e-05	8.18801e-05
Rv3342	818.969	2.15739	0.341437	6.31855	2.64033e-10	2.77678e-09
Rv3346c	711.784	1.95225	0.357816	5.45602	4.86926e-08	3.91959e-07
Rv3348	37.4637	2.9524	1.09221	2.70315	0.00686847	0.0182422
Rv3349c	563.398	2.18516	0.345289	6.32849	2.47573e-10	2.60951e-09
Rv3351c	845.153	1.97927	0.348884	5.67314	1.40201e-08	1.23424e-07
Rv3352c	240.193	2.25376	0.468508	4.81051	1.50545e-06	9.53787e-06
Rv3353c	532.314	2.28065	0.424166	5.37679	7.58254e-08	5.89182e-07
Rv3354	822.585	2.07188	0.414687	4.99624	5.8458e-07	3.97126e-06
Rv3355c	414.723	1.60031	0.36321	4.40603	1.05282e-05	5.68235e-05
Rv3359	443.213	1.00501	0.354249	2.83702	0.00455366	0.0128415
Rv3362c	145.074	-1.13002	0.450793	-2.50673	0.0121854	0.0299758
Rv3368c	366.143	0.999298	0.358063	2.79085	0.00525703	0.0144776
Rv3369	340.107	1.2482	0.37312	3.3453	0.000821925	0.00288779
Rv3371	1166.16	-1.22666	0.290233	-4.22649	2.37366e-05	0.000120503
Rv3376	1023.65	-1.22295	0.314418	-3.88956	0.000100426	0.000447068
Rv3377c	1428.76	-1.41176	0.394506	-3.57855	0.000345499	0.00136372
Rv3378c	248.221	-1.49812	0.436971	-3.42842	0.000607105	0.00221069
Rv3394c	178.224	1.58171	0.47086	3.35919	0.000781711	0.00276302
Rv3400	365.526	-1.33059	0.387785	-3.43126	0.000600792	0.0021894
Rv3402c	723.959	0.998471	0.41382	2.41282	0.0158298	0.0372639
Rv3404c	433.323	-2.0513	0.452657	-4.5317	5.8512e-06	3.33008e-05
Rv3412	2416.76	-2.53006	0.282637	-8.95161	3.50336e-19	8.9507e-18
Rv3415c	97.0247	2.14923	0.591782	3.63179	0.00028146	0.00114024
Rv3422c	139.548	1.81619	0.554957	3.27267	0.00106536	0.00362392
Rv3428c	894.964	1.12407	0.358522	3.1353	0.00171681	0.00552789
Rv3434c	211.192	-2.61854	0.501597	-5.22041	1.78527e-07	1.31751e-06
Rv3439c	382.415	1.39312	0.358691	3.8839	0.000102792	0.000456735
Rv3446c	272.45	1.4648	0.475737	3.07902	0.00207685	0.00654374
Rv3472	624.934	1.25567	0.430464	2.91701	0.00353409	0.0103319
Rv3481c	493.746	1.00223	0.333478	3.00538	0.00265247	0.00810219
Rv3489	61.5232	-6.10513	0.766443	-7.96554	1.64509e-15	2.85372e-14
Rv3491	977.148	-1.44528	0.36886	-3.91824	8.91992e-05	0.000400502
Rv3492c	665.751	-2.15384	0.518432	-4.15453	3.25951e-05	0.000161125
Rv3493c	336.871	-2.40144	0.449148	-5.34665	8.95947e-08	6.90466e-07
Rv3517	316.129	1.22076	0.475152	2.5692	0.0101933	0.0255157
Rv3519	1259.2	-1.21827	0.279359	-4.36093	1.29511e-05	6.86394e-05
Rv3520c	1856.64	-0.777351	0.298347	-2.60552	0.00917346	0.023399
Rv3524	985.016	-0.992441	0.289894	-3.42346	0.000618296	0.00224796
Rv3525c	678.231	1.0003	0.325889	3.06944	0.00214458	0.00672573
Rv3528c	1127.66	-2.55838	0.377058	-6.7851	1.16002e-11	1.38408e-10
Rv3548c	505.626	0.775627	0.339587	2.28403	0.02237	0.0496044
Rv3549c	563.996	0.919988	0.324216	2.83758	0.00454568	0.0128344
Rv3551	325.992	1.52094	0.459884	3.30722	0.000942277	0.0032547
Rv3553	227.915	1.61394	0.420924	3.83428	0.000125932	0.000549172
Rv3555c	547.77	1.70791	0.365268	4.67577	2.92852e-06	1.75153e-05
Rv3559c	214.969	1.78254	0.463442	3.84631	0.000119909	0.000525344
Rv3575c	920.262	0.968866	0.414917	2.33508	0.0195391	0.0445891
Rv3583c	13774.9	-5.78138	0.46295	-12.4881	8.66597e-36	7.02392e-34
Rv3587c	584.054	-0.937427	0.340213	-2.75541	0.00586181	0.015901
Rv3591c	591.391	1.82927	0.387763	4.71749	2.38772e-06	1.44648e-05
Rv3594	421.96	1.70572	0.394913	4.31923	1.56577e-05	8.16946e-05
Rv3603c	336.327	-0.97885	0.381803	-2.56376	0.0103546	0.0258919
Rv3604c	437.649	1.12292	0.368131	3.05032	0.00228595	0.00710732
Rv3612c	857.751	-4.39408	0.584466	-7.5181	5.55782e-14	8.32891e-13
Rv3613c	578.199	-5.11276	0.555529	-9.2034	3.46784e-20	1.00014e-18
Rv3626c	533.186	-0.956122	0.325726	-2.93535	0.00333166	0.0097898
Rv3630	973.68	1.01778	0.409785	2.4837	0.0130026	0.0315079
Rv3633	2362.04	-2.07746	0.320579	-6.48036	9.15056e-11	1.00272e-09
Rv3635	1302.12	0.833368	0.357622	2.3303	0.0197901	0.0450088
Rv3639c	340.649	1.73883	0.375117	4.63543	3.56195e-06	2.10172e-05
Rv3640c	739.614	1.35592	0.428287	3.16592	0.00154594	0.00504939
Rv3643	407.757	1.32172	0.528574	2.50054	0.0124004	0.0303615
Rv3649	819.158	1.51249	0.312458	4.84061	1.29441e-06	8.29023e-06
Rv3651	1753.59	-1.49486	0.297464	-5.02534	5.02529e-07	3.45378e-06
Rv3660c	298.721	2.30294	0.427218	5.39055	7.02431e-08	5.47616e-07
Rv3662c	320.898	1.57145	0.38482	4.0836	4.43429e-05	0.000211845
Rv3673c	266.109	-1.32191	0.526236	-2.512	0.0120048	0.0295984
Rv3679	3499.48	-2.34289	0.374743	-6.25201	4.05216e-10	4.15921e-09
Rv3680	2318.65	-2.38599	0.366317	-6.51346	7.34407e-11	8.10434e-10
Rv3683	830.004	-0.831587	0.297073	-2.79927	0.00512189	0.0141469
Rv3686c	303.115	-1.05127	0.399665	-2.63039	0.0085287	0.0220173
Rv3688c	1891.09	-3.01674	0.467931	-6.44697	1.14105e-10	1.23882e-09
Rv3694c	1489.4	-0.916691	0.277371	-3.30492	0.000950021	0.00327566
Rv3705A	323.223	-1.09851	0.358038	-3.06814	0.00215398	0.00674609
Rv3705c	674.242	-1.08965	0.335592	-3.24693	0.00116656	0.0039425
Rv3706c	118.979	-2.52551	0.613961	-4.11347	3.89755e-05	0.000188696
Rv3712	224.123	1.32816	0.445853	2.97893	0.00289261	0.00870562
Rv3714c	445.618	0.787586	0.335399	2.3482	0.0188643	0.0433436
Rv3716c	750.035	-2.36988	0.416095	-5.69553	1.22992e-08	1.09712e-07
Rv3719	1370.63	-0.999597	0.362826	-2.75503	0.00586861	0.0159102
Rv3720	1154.99	-0.856847	0.315347	-2.71715	0.00658458	0.017602
Rv3722c	2041.95	-2.4308	0.342198	-7.1035	1.2164e-12	1.62452e-11
Rv3726	1355.67	-0.669744	0.280465	-2.38798	0.0169415	0.0395245
Rv3728	1175.49	1.42808	0.386461	3.69528	0.000219648	0.000915394
Rv3733c	661.449	-1.72875	0.322121	-5.36676	8.01657e-08	6.18816e-07
Rv3735	599.671	-0.969699	0.35759	-2.71176	0.00669272	0.0178561
Rv3737	657.639	1.11241	0.314925	3.5323	0.000411964	0.00158222
Rv3740c	730.676	1.00445	0.329614	3.04735	0.00230869	0.00716852
Rv3742c	453.185	-3.85723	0.384374	-10.0351	1.06853e-23	4.15136e-22
Rv3747	601.807	-1.54156	0.45369	-3.39784	0.000679212	0.00243483
Rv3750c	1034.18	-4.04278	0.388158	-10.4153	2.11168e-25	9.36511e-24
Rv3753c	559.662	-0.967118	0.307834	-3.14169	0.00167976	0.00542719
Rv3755c	827.62	-3.09754	0.446523	-6.93703	4.0043e-12	4.99316e-11
Rv3770c	586.255	1.67007	0.361568	4.61898	3.85628e-06	2.26039e-05
Rv3771c	302.712	1.09756	0.436285	2.5157	0.0118796	0.0293308
Rv3780	246.555	-0.993226	0.382044	-2.59977	0.00932861	0.0237176
Rv3785	662.808	1.23238	0.443644	2.77784	0.00547209	0.0149821
Rv3787c	303.92	1.45065	0.395326	3.6695	0.000243021	0.000996897
Rv3789	165.374	-1.5947	0.550648	-2.89604	0.00377903	0.0109325
Rv3807c	106.013	1.22712	0.530414	2.31352	0.0206943	0.0467038
Rv3814c	815.043	-1.82621	0.311184	-5.86857	4.39576e-09	4.11643e-08
Rv3815c	557.516	-1.21256	0.32626	-3.71656	0.000201957	0.000849194
Rv3816c	935.945	-1.00149	0.294311	-3.40284	0.000666883	0.00240047
Rv3818	887.451	-1.27647	0.361626	-3.5298	0.000415869	0.00159592
Rv3822	2614.47	-2.57547	0.442901	-5.815	6.06327e-09	5.58891e-08
Rv3829c	993.193	0.742066	0.31003	2.39353	0.016687	0.0390472
Rv3843c	1163.89	-1.44374	0.292919	-4.92881	8.27304e-07	5.49316e-06
Rv3847	976.912	-2.28366	0.389386	-5.86475	4.49798e-09	4.19544e-08
Rv3851	39.6928	2.18891	0.874313	2.50358	0.0122943	0.0301646
Rv3857c	163.866	-2.54959	0.419564	-6.07676	1.22639e-09	1.19611e-08
Rv3861	170.264	1.74261	0.520256	3.34952	0.00080952	0.00284847
Rv3888c	1289.49	-2.18884	0.384941	-5.68618	1.29914e-08	1.15449e-07
Rv3898c	274.347	-2.20087	0.390113	-5.64163	1.68446e-08	1.46101e-07
Rv3900c	1004.04	-1.57783	0.527859	-2.98912	0.00279785	0.00846922
Rv3906c	181.799	1.29787	0.446854	2.90446	0.00367891	0.0106874
Rv3909	874.305	0.874764	0.329369	2.65588	0.00791015	0.0206147
Rv3912	166.854	1.38148	0.469117	2.94484	0.0032312	0.00954739
Rv3916c	1020.25	-0.78228	0.285369	-2.7413	0.00611972	0.0165053
Rv3920c	1288.08	-2.19117	0.394813	-5.5499	2.85834e-08	2.39519e-07
Rv3921c	2206.45	-3.19498	0.44591	-7.16508	7.7741e-13	1.05624e-11
Rv3922c	670.845	-4.91689	0.629241	-7.81401	5.53965e-15	9.23471e-14
TB11.2	574.419	-1.50426	0.420554	-3.57685	0.000347765	0.00137036
TB15.3	880.1	-1.17825	0.329607	-3.57472	0.000350599	0.00137662
TB16.3	1011.02	-4.87739	0.442624	-11.0193	3.08582e-28	1.59411e-26
TB18.5	1159.31	-3.56098	0.356382	-9.99203	1.65161e-23	6.26147e-22
TB31.7	3500.49	-2.71804	0.398928	-6.81337	9.53377e-12	1.14041e-10
TB8.4	2629.77	-4.75247	0.350045	-13.5768	5.50119e-42	5.62198e-40
TB9.4	662.799	-0.943135	0.312424	-3.01876	0.0025381	0.00779336
accA1	937.146	0.759602	0.308787	2.45996	0.0138954	0.0333618
accA2	908.315	1.2675	0.329198	3.85026	0.000117994	0.000517433
accA3	2805.59	-1.15239	0.354225	-3.25328	0.00114083	0.00386385
accD1	862.162	0.783142	0.308873	2.53548	0.0112294	0.0278867
accD3	458.018	1.25655	0.341102	3.68379	0.000229787	0.000948402
accD4	6691.51	-3.11713	0.365588	-8.52635	1.5104e-17	3.39732e-16
accD5	4421.11	-1.47512	0.329458	-4.47741	7.5554e-06	4.21328e-05
accD6	2262.63	-1.75979	0.281248	-6.25706	3.92302e-10	4.05321e-09
accE5	1712.28	-3.38681	0.440689	-7.68527	1.52677e-14	2.45799e-13
aceAa	1461.6	-0.83466	0.281914	-2.96069	0.00306951	0.00912697
aceAb	1315.5	-0.818806	0.312329	-2.62162	0.0087514	0.0224934
aceE	4189.6	-1.61118	0.288535	-5.58399	2.35065e-08	1.99106e-07
acg	1783.21	-1.43384	0.438555	-3.26947	0.00107748	0.00365984
acn	4444.45	-1.72405	0.285332	-6.04226	1.51972e-09	1.47303e-08
acpA	16.4093	-2.66525	1.08404	-2.45863	0.0139467	0.0334167
acpM	4268.37	-7.57099	0.442811	-17.0976	1.54703e-65	6.61145e-63
acrA1	797.179	1.28273	0.311008	4.12444	3.71638e-05	0.000180669
adh	600.9	1.21362	0.334908	3.62374	0.000290368	0.00116868
adhB	1233.66	-2.3639	0.294445	-8.02831	9.88205e-16	1.79365e-14
adhC	3243.59	-2.15441	0.312897	-6.88535	5.76441e-12	7.00219e-11
adhD	671.728	-2.02487	0.356128	-5.68579	1.30206e-08	1.1549e-07
adhE1	586.582	1.24035	0.340616	3.64149	0.00027107	0.00110233
adi	2255.07	-0.952752	0.296501	-3.21332	0.00131212	0.004384
adk	1291.17	-4.91854	0.468211	-10.505	8.19544e-26	3.70449e-24
adoK	2588.12	-2.41336	0.269637	-8.95038	3.54251e-19	9.00181e-18
aftA	648.809	1.41701	0.362345	3.91066	9.20434e-05	0.000410918
agpS	1065.69	0.664644	0.290459	2.28826	0.0221225	0.0492182
ahpC	765.992	-1.96632	0.351754	-5.59003	2.27027e-08	1.92993e-07
ahpD	431.003	-1.19449	0.409613	-2.91614	0.00354392	0.0103542
ahpE	420.107	-3.27249	0.47584	-6.87731	6.09949e-12	7.39013e-11
alaS	5488.82	-2.28696	0.327527	-6.9825	2.89965e-12	3.70414e-11
ald	1992.19	-1.69933	0.270436	-6.28367	3.30676e-10	3.4468e-09
aldA	1116.52	0.920946	0.356968	2.57991	0.00988267	0.0248707
amiA1	1576.63	1.71572	0.287885	5.95975	2.52627e-09	2.41382e-08
amiA2	739.153	1.10109	0.31125	3.53764	0.000403718	0.00155564
amiB1	1074.74	1.49412	0.305031	4.89825	9.66918e-07	6.35731e-06
amiB2	696.884	1.72749	0.329981	5.23511	1.64883e-07	1.22065e-06
amiD	942.491	1.33758	0.352745	3.79191	0.000149493	0.000645927
ansP1	2016.6	-1.65406	0.343311	-4.81796	1.45032e-06	9.20103e-06
ansP2	3255.87	-1.7104	0.375795	-4.55141	5.32865e-06	3.06985e-05
aofH	784.344	1.50736	0.388747	3.87747	0.000105548	0.000466336
apa	468.56	-1.05249	0.335087	-3.14095	0.001684	0.00543713
aprB	16.3895	-5.52729	1.24436	-4.44188	8.91767e-06	4.87464e-05
apt	732.999	-1.90461	0.362988	-5.24704	1.54565e-07	1.1497e-06
arfA	759.791	-1.26101	0.476665	-2.64548	0.00815744	0.0211517
arfB	8.26744	-5.02625	1.50987	-3.32893	0.000871816	0.00304036
argB	242.606	1.64005	0.481348	3.40721	0.000656316	0.00236969
argC	262.325	1.37287	0.454947	3.01766	0.00254736	0.00781158
argD	100.226	1.25802	0.542169	2.32035	0.0203219	0.046018
argJ	124.941	2.07329	0.550535	3.76595	0.000165914	0.000709055
argV	312.641	0.90681	0.366908	2.47149	0.0134551	0.0324984
aroA	786.163	2.28728	0.354372	6.45445	1.08614e-10	1.18193e-09
aroG	2308.69	-2.13754	0.360924	-5.92241	3.17265e-09	3.01306e-08
arsB2	263.837	1.49477	0.418828	3.56895	0.000358419	0.00140411
aspB	859.805	1.01747	0.394312	2.58037	0.00986951	0.0248659
aspC	1786.01	-1.75539	0.322213	-5.44793	5.09596e-08	4.08111e-07
atpA	5668.26	-3.03442	0.333576	-9.09665	9.31637e-20	2.54629e-18
atpB	1671.16	-5.70881	0.433014	-13.1839	1.08653e-39	1.00087e-37
atpC	782.711	-5.31957	0.556301	-9.5624	1.15056e-21	3.78238e-20
atpD	4576.05	-3.12311	0.353653	-8.831	1.03745e-18	2.54013e-17
atpE	276.488	-2.89112	0.38143	-7.57969	3.46371e-14	5.32121e-13
atpF	1798.26	-4.96322	0.414036	-11.9874	4.13614e-33	2.85941e-31
atpG	2215.64	-3.43984	0.372867	-9.22537	2.82575e-20	8.30241e-19
atpH	4348.38	-2.76249	0.349414	-7.90607	2.65641e-15	4.47591e-14
atsA	2159.14	-0.940094	0.332166	-2.83019	0.00465199	0.0130874
atsF	756.491	1.11533	0.317266	3.51545	0.000439009	0.00167515
bcp	814.561	-1.12383	0.314348	-3.57512	0.000350063	0.00137596
bcpB	820.903	-1.29815	0.366889	-3.53827	0.000402757	0.00155321
bfrA	1107.88	-2.6641	0.370696	-7.18676	6.6348e-13	9.04063e-12
bfrB	8750.94	-5.13556	0.259352	-19.8015	2.89045e-87	3.397e-84
bioA	395.168	1.48742	0.360278	4.12854	3.65071e-05	0.000177844
bioF1	96.2202	2.08838	0.601616	3.47127	0.000517995	0.00192346
birA	1149.86	1.60669	0.297863	5.39406	6.88838e-08	5.37912e-07
bkdA	1810.01	-1.65212	0.405342	-4.07587	4.58427e-05	0.000217904
bkdB	1103.85	-1.28905	0.364849	-3.5331	0.000410722	0.00157875
bkdC	1682.34	-1.36784	0.349216	-3.91689	8.97e-05	0.000401233
blaI	682.163	-2.36049	0.31522	-7.48838	6.97292e-14	1.02436e-12
bpoA	780.805	1.15833	0.412594	2.80745	0.00499361	0.0138169
bpoB	795.702	0.873239	0.334974	2.60689	0.00913694	0.0233185
cadI	3230.05	-5.70501	0.381209	-14.9656	1.23261e-50	2.31779e-48
caeA	2228.95	-0.800938	0.280181	-2.85864	0.00425456	0.0121351
cbs	1662.12	-0.964688	0.279709	-3.4489	0.000562871	0.00207047
cdd	304.602	1.51366	0.478667	3.16223	0.00156564	0.00510408
cdh	1433.66	-4.99072	0.452559	-11.0278	2.80733e-28	1.46636e-26
cdsA	1422.46	-1.88804	0.370503	-5.09587	3.4714e-07	2.44891e-06
celA1	555.624	0.846812	0.347269	2.43849	0.0147488	0.0350349
cfp29	828.346	-1.23431	0.303224	-4.07061	4.68902e-05	0.000221539
chaA	895.418	0.702031	0.304159	2.30811	0.0209932	0.0471449
choD	1894.95	-0.726302	0.278154	-2.61115	0.00902382	0.0230674
clgR	376.554	-1.24256	0.360699	-3.44487	0.000571335	0.00209774
clp6	2002.68	-1.78255	0.375397	-4.74844	2.04993e-06	1.2597e-05
clpC1	11705.1	-3.51067	0.303609	-11.5631	6.33675e-31	3.86871e-29
clpC2	320.466	1.63157	0.403768	4.04085	5.32574e-05	0.000248376
clpP1	1020.13	-2.84723	0.298919	-9.5251	1.64887e-21	5.38287e-20
clpP2	2530.84	-2.67835	0.468945	-5.71144	1.12025e-08	1.0031e-07
clpX	11616.7	-5.45897	0.378457	-14.4243	3.6408e-47	4.50405e-45
cmaA2	2175.58	-3.90515	0.424997	-9.18865	3.97808e-20	1.12656e-18
cmtR	2177.31	-3.17633	0.271599	-11.6949	1.3532e-31	8.59647e-30
cobC	310.444	1.40825	0.38975	3.61323	0.000302409	0.00121196
cobD	258.74	1.31005	0.524307	2.49863	0.0124674	0.0304938
cobM	133.302	2.1159	0.528513	4.00349	6.24147e-05	0.000287658
cobQ1	495.346	1.09137	0.36157	3.01841	0.00254103	0.00779726
cobS	89.0071	1.53863	0.650157	2.36656	0.0179544	0.0415782
cobU	323.879	1.74138	0.488792	3.56262	0.000367176	0.0014347
crp	1322.56	-0.983626	0.279991	-3.51307	0.000442967	0.00168751
csp	2145.48	-0.682885	0.275957	-2.4746	0.0133384	0.0322717
cspA	4676.38	-5.90896	0.299891	-19.7037	2.0054e-86	1.88547e-83
cstA	1729.66	0.838446	0.318077	2.63598	0.00838947	0.0216936
ctaC	5183.58	-4.59452	0.406105	-11.3136	1.12354e-29	6.48672e-28
ctaD	2821.09	-2.37815	0.298743	-7.96051	1.7133e-15	2.96111e-14
ctaE	2094	-3.54566	0.3574	-9.9207	3.38363e-23	1.22357e-21
ctpA	1357.09	0.778626	0.292399	2.66289	0.00774737	0.0202448
ctpB	3767.26	-1.29976	0.433652	-2.99725	0.00272429	0.00828387
ctpC	14008.5	-3.03852	0.299686	-10.139	3.7085e-24	1.49006e-22
ctpG	2986.67	-1.55985	0.321055	-4.85851	1.18273e-06	7.63737e-06
ctpJ	1217.86	1.37903	0.503573	2.7385	0.0061721	0.0166371
ctpV	732.39	1.20599	0.365685	3.2979	0.000974098	0.00335229
cut1	661.604	1.24097	0.382283	3.2462	0.00116955	0.00394976
cut2	895.82	-0.837208	0.297262	-2.8164	0.00485648	0.013509
cwlM	1510.9	-1.36085	0.29048	-4.68483	2.80198e-06	1.68441e-05
cydA	1994.44	-2.74202	0.329545	-8.32064	8.74928e-17	1.81191e-15
cydB	1161.16	-1.19521	0.284298	-4.20408	2.6215e-05	0.000132228
cydD	806.537	0.791682	0.3217	2.46093	0.0138577	0.0333057
cyp121	909.937	-1.62642	0.360204	-4.51528	6.32342e-06	3.57288e-05
cyp130	493.435	1.01566	0.375623	2.70393	0.00685253	0.0182112
cyp136	1408.66	-0.750901	0.304978	-2.46215	0.0138107	0.0332433
cyp137	1051.61	0.78418	0.336136	2.33292	0.0196521	0.0447384
cyp140	2292.29	-1.7304	0.338167	-5.117	3.10435e-07	2.20447e-06
cyp141	1273.7	-1.19759	0.323639	-3.70038	0.000215275	0.000898764
cysA1	512.894	1.1692	0.363952	3.21251	0.00131582	0.00439323
cysA2	445.682	-3.53414	0.441587	-8.00327	1.2116e-15	2.14933e-14
cysH	458.251	-1.90397	0.385034	-4.94493	7.61732e-07	5.07401e-06
cysK1	1491.46	-1.68182	0.306601	-5.48537	4.12608e-08	3.35583e-07
cysM	727.984	-0.939429	0.319463	-2.94065	0.00327526	0.0096654
cysO	161.836	-5.00349	0.569638	-8.78362	1.58293e-18	3.79662e-17
dacB1	420.525	1.75599	0.364205	4.82144	1.42526e-06	9.05427e-06
dacB2	460.822	1.12542	0.405721	2.77388	0.00553926	0.0151308
dapB	579.396	-1.94322	0.353283	-5.50046	3.78809e-08	3.10782e-07
dcd	261.421	-1.42273	0.409002	-3.47853	0.000504164	0.0018825
ddn	724.476	-1.06402	0.298	-3.57053	0.000356262	0.00139682
dedA	545.275	1.29951	0.362642	3.58347	0.000339064	0.0013417
deoA	692.142	1.26633	0.362749	3.49093	0.00048135	0.00181607
deoC	250.383	1.55156	0.421049	3.685	0.000228707	0.000944773
deoD	541.472	1.70425	0.344382	4.94873	7.47009e-07	4.9882e-06
desA1	10140	-5.62663	0.367346	-15.317	5.88913e-53	1.2584e-50
desA2	5971.97	-4.51492	0.395876	-11.4049	3.95264e-30	2.32267e-28
desA3	8288.76	-3.26294	0.407645	-8.00437	1.20078e-15	2.13821e-14
devR	1035.23	-1.60265	0.334056	-4.79755	1.60615e-06	1.01349e-05
devS	2702.38	-1.59348	0.276815	-5.7565	8.58771e-09	7.73387e-08
dfrA	387.269	-0.9263	0.359277	-2.57823	0.00993065	0.0249641
dinG	1210.95	1.42742	0.362339	3.93946	8.16643e-05	0.000370564
dinX	529.075	1.21836	0.381626	3.19254	0.00141026	0.00466876
dlaT	2336.2	-1.84833	0.343975	-5.37344	7.72485e-08	5.9925e-07
dnaA	3581.21	-3.44383	0.44541	-7.73184	1.06006e-14	1.72435e-13
dnaB	3125.42	-1.33235	0.309712	-4.3019	1.69336e-05	8.73939e-05
dnaE1	6874.53	-1.95947	0.423314	-4.62889	3.67632e-06	2.163e-05
dnaE2	791.127	1.388	0.317643	4.36968	1.24427e-05	6.62434e-05
dnaJ1	1607.73	-1.23441	0.293613	-4.20421	2.61992e-05	0.000132228
dnaK	12694	-4.28236	0.31376	-13.6485	2.06059e-42	2.15263e-40
dnaN	1309.62	-1.41824	0.338718	-4.18708	2.82567e-05	0.000141464
dnaZX	947.213	1.00845	0.315945	3.19187	0.00141357	0.00467375
dop	1881.53	-0.92582	0.28283	-3.27342	0.00106255	0.00361698
dppB	401.532	1.07122	0.358201	2.99055	0.00278477	0.00844595
dppD	839.086	1.29497	0.312366	4.14567	3.38818e-05	0.000166784
dprE2	439.477	-0.975532	0.329423	-2.96133	0.00306312	0.00911375
drrA	1753.61	-2.50798	0.327994	-7.64643	2.06632e-14	3.25966e-13
drrB	489.441	-1.68013	0.448071	-3.74969	0.000177053	0.000751195
drrC	640.595	-2.32298	0.39349	-5.90353	3.55798e-09	3.3391e-08
dut	859.999	-2.26906	0.46806	-4.8478	1.24841e-06	8.02842e-06
dxs1	2042.25	-0.637893	0.272086	-2.34446	0.0190548	0.0436745
eccA1	3311.54	-2.26277	0.327569	-6.90776	4.92367e-12	6.04339e-11
eccA2	1794.28	-0.770368	0.322799	-2.38652	0.0170085	0.0396414
eccA3	3655.26	-2.21921	0.332314	-6.67806	2.42132e-11	2.78986e-10
eccA5	3424.61	-1.69611	0.365382	-4.64203	3.45002e-06	2.04043e-05
eccB1	2370.43	-2.24049	0.293756	-7.62704	2.40198e-14	3.77649e-13
eccB3	1005.06	-0.847275	0.289802	-2.92364	0.00345968	0.0101333
eccB4	397.975	1.31127	0.404714	3.23998	0.00119538	0.00402253
eccB5	3304.58	-2.30865	0.303541	-7.60574	2.83289e-14	4.39519e-13
eccC2	3973.64	-0.744876	0.28828	-2.58387	0.00977	0.0246664
eccC3	4256.03	-1.35451	0.329961	-4.10504	4.04242e-05	0.000195107
eccC4	1779.64	1.66109	0.363942	4.56416	5.01498e-06	2.89981e-05
eccC5	10680.4	-2.51392	0.335186	-7.50008	6.37795e-14	9.45759e-13
eccCa1	6726.76	-3.0637	0.337552	-9.07626	1.12372e-19	3.01864e-18
eccCb1	3590.04	-2.82716	0.337596	-8.37438	5.55167e-17	1.16511e-15
eccD1	1837.95	-0.729263	0.274198	-2.65962	0.00782281	0.0204192
eccD3	1090.67	-0.934797	0.293273	-3.18747	0.00143525	0.00472819
eccD4	538.801	1.98319	0.443286	4.47384	7.68276e-06	4.26407e-05
eccD5	2056.26	-2.07071	0.273633	-7.56746	3.80605e-14	5.82809e-13
eccE2	1020.22	0.78132	0.300029	2.60415	0.00921023	0.0234762
eccE5	3260.11	-2.71403	0.329815	-8.22893	1.88899e-16	3.73115e-15
echA12	934.484	-1.82141	0.324586	-5.61149	2.0059e-08	1.72706e-07
echA14	243.127	1.0197	0.406877	2.50616	0.012205	0.0300083
echA15	516.889	0.878607	0.383034	2.29381	0.0218015	0.0485728
echA16	263.234	1.4796	0.407518	3.63076	0.000282585	0.00114323
echA17	159.486	1.28498	0.455206	2.82286	0.0047598	0.0133347
echA18	199.67	1.184	0.419972	2.81924	0.00481373	0.0134219
echA19	537.733	1.4242	0.414574	3.43534	0.000591815	0.00215836
echA2	626.538	1.23338	0.401826	3.06944	0.00214462	0.00672573
echA20	262.835	2.01691	0.484927	4.1592	3.19366e-05	0.000158036
echA3	1822.48	-2.68948	0.379854	-7.08031	1.43837e-12	1.89938e-11
echA4	322.285	-1.36706	0.385296	-3.54807	0.000388072	0.00150398
echA7	157.882	1.09619	0.455735	2.40533	0.0161577	0.0379977
echA9	715.704	1.08185	0.324247	3.33651	0.000848386	0.00296746
efp	636.114	-3.10223	0.430421	-7.20742	5.70226e-13	7.79253e-12
efpA	3220.12	-2.01621	0.289865	-6.95569	3.50843e-12	4.42175e-11
egtE	398.898	1.46222	0.39592	3.69323	0.000221424	0.000921162
eno	993.844	-1.29224	0.359946	-3.5901	0.000330549	0.00131242
ephC	341.281	1.2261	0.384782	3.18649	0.0014401	0.00474085
epiB	590.916	-2.14776	0.486948	-4.41066	1.03055e-05	5.57492e-05
era	939.775	-0.880958	0.298282	-2.95344	0.00314254	0.0093088
ercc3	1373.02	-0.794047	0.312885	-2.53782	0.0111544	0.0277297
espA	12578.2	-4.76535	0.516935	-9.21847	3.01368e-20	8.74526e-19
espB	2443.29	-2.92547	0.300074	-9.74914	1.86044e-22	6.5268e-21
espC	2690	-7.75525	0.438121	-17.7012	4.10771e-70	2.14559e-67
espD	8401.22	-6.05643	0.43908	-13.7934	2.79099e-43	2.98192e-41
espE	2784.09	-2.121	0.282124	-7.51797	5.56324e-14	8.32891e-13
espF	644.171	-4.79891	0.408878	-11.7368	8.25657e-32	5.39085e-30
espG1	531.623	-1.39053	0.346385	-4.01442	5.95927e-05	0.000275462
espG3	799.026	-1.84101	0.293576	-6.27099	3.58769e-10	3.72312e-09
espH	806.249	-3.12963	0.313756	-9.97474	1.96611e-23	7.33547e-22
espI	1672.37	-1.32645	0.329153	-4.02989	5.58038e-05	0.000259479
espJ	767.777	-1.14553	0.299907	-3.81962	0.000133657	0.00058124
espK	3008.76	-2.39207	0.336436	-7.11004	1.16013e-12	1.55378e-11
espR	875.556	-2.60015	0.465954	-5.58026	2.40154e-08	2.02686e-07
esxA	6163.96	-7.3832	0.339361	-21.7562	6.03393e-105	9.45517e-102
esxB	4730.87	-4.97502	0.664645	-7.48523	7.14212e-14	1.04595e-12
esxC	345.744	-3.16942	0.392866	-8.06744	7.17854e-16	1.33385e-14
esxD	683.064	-4.18884	0.458397	-9.13802	6.36084e-20	1.76937e-18
esxF	56.0444	1.69007	0.732271	2.30798	0.0210001	0.0471449
esxG	684.848	-2.89715	0.37722	-7.68028	1.58742e-14	2.54692e-13
esxH	401.421	-5.61731	0.452118	-12.4244	1.92625e-35	1.5348e-33
esxJ	1115.2	-3.5362	0.415475	-8.51122	1.72107e-17	3.81638e-16
esxK	2172.75	-4.3426	0.401205	-10.8239	2.65241e-27	1.25949e-25
esxL	2373.79	-4.1559	0.282531	-14.7095	5.59911e-49	8.7738e-47
esxN	3667.24	-5.70549	0.344489	-16.5622	1.30776e-61	4.09852e-59
esxO	2485.2	-4.91635	0.335936	-14.6348	1.68502e-48	2.32979e-46
esxP	2843.59	-4.75298	0.324357	-14.6536	1.27825e-48	1.82093e-46
esxQ	304.696	-1.11006	0.410259	-2.70575	0.006815	0.0181509
esxT	142.402	1.65461	0.527063	3.1393	0.00169351	0.00546034
esxW	607.027	-3.59847	0.385927	-9.32424	1.11786e-20	3.39037e-19
etgB	527.241	0.97595	0.361789	2.69757	0.00698482	0.0185198
ethA	2630.27	-1.8391	0.271213	-6.78101	1.19342e-11	1.42032e-10
ethR	591.446	0.750004	0.32615	2.29956	0.021473	0.0479546
fabD	850.18	-2.27415	0.3286	-6.92073	4.49318e-12	5.5732e-11
fabG1	1400.52	-2.11443	0.415898	-5.08401	3.69557e-07	2.59297e-06
fadA2	1358.82	-0.934281	0.286357	-3.26265	0.00110378	0.00374646
fadA3	3186.08	-2.11051	0.319805	-6.59935	4.12961e-11	4.64432e-10
fadA4	3524.47	-2.6234	0.332109	-7.89923	2.80625e-15	4.7115e-14
fadB	4489.99	-2.23215	0.403647	-5.52996	3.20297e-08	2.66498e-07
fadD1	1247.56	0.752446	0.313079	2.40338	0.0162445	0.0381827
fadD10	3114.16	-2.57658	0.483549	-5.32849	9.90351e-08	7.59484e-07
fadD13	637.905	1.53114	0.326532	4.6891	2.74404e-06	1.65381e-05
fadD15	1829.41	-1.79088	0.307351	-5.82684	5.64872e-09	5.22729e-08
fadD17	861.007	1.3498	0.41947	3.21787	0.00129146	0.0043242
fadD18	408.002	1.42688	0.393893	3.6225	0.000291768	0.00117331
fadD2	3359.77	-1.57394	0.277068	-5.68071	1.34134e-08	1.18527e-07
fadD21	6817.21	-4.52832	0.492158	-9.20095	3.54788e-20	1.01699e-18
fadD22	5018.3	-2.74249	0.438586	-6.25302	4.02591e-10	4.14132e-09
fadD23	1509.55	-1.14852	0.44278	-2.59388	0.00948995	0.0240497
fadD25	3264.96	-2.52738	0.390266	-6.47605	9.41534e-11	1.02934e-09
fadD26	5167.49	-3.12911	0.38944	-8.03488	9.36716e-16	1.71342e-14
fadD28	6420.37	-3.63513	0.405157	-8.97216	2.90748e-19	7.46888e-18
fadD29	14362.5	-4.72365	0.518251	-9.1146	7.89648e-20	2.17084e-18
fadD3	400.26	1.69545	0.369532	4.5881	4.47297e-06	2.60563e-05
fadD30	1008.51	-1.52535	0.499029	-3.05665	0.00223829	0.00697407
fadD31	5721.34	-2.68609	0.304067	-8.83389	1.01095e-18	2.50131e-17
fadD32	8873.25	-3.22318	0.33672	-9.57227	1.04581e-21	3.46222e-20
fadD34	844.04	0.885053	0.356035	2.48586	0.012924	0.0313336
fadD36	754.162	1.12334	0.338783	3.31582	0.000913735	0.00317009
fadD5	4969.78	-2.6052	0.312845	-8.32745	8.26056e-17	1.71827e-15
fadD7	1070.64	1.04095	0.350137	2.973	0.00294909	0.00883599
fadD9	7733.6	-2.20493	0.316815	-6.95969	3.41026e-12	4.30958e-11
fadE10	3496.22	-1.42481	0.336336	-4.23627	2.27267e-05	0.000115751
fadE13	489.238	1.43126	0.35924	3.98413	6.77283e-05	0.000310323
fadE17	345.147	1.91981	0.41143	4.6662	3.06817e-06	1.82807e-05
fadE18	382.552	2.46226	0.49244	5.00012	5.72938e-07	3.8978e-06
fadE19	1527.36	-1.89007	0.38678	-4.88669	1.02544e-06	6.66748e-06
fadE20	1815.49	-2.35075	0.4523	-5.19733	2.02175e-07	1.47353e-06
fadE23	1676.48	-2.45881	0.306055	-8.03386	9.44521e-16	1.721e-14
fadE25	2964.52	-1.15295	0.33131	-3.47998	0.000501457	0.00187538
fadE27	435.347	0.944616	0.387847	2.43554	0.0148698	0.0353044
fadE29	555.805	0.855361	0.333707	2.56321	0.0103708	0.0259188
fadE30	237.564	1.44232	0.415168	3.47406	0.000512652	0.00190814
fadE31	318.25	1.3735	0.37949	3.61934	0.000295357	0.00118571
fadE32	74.9179	2.0774	0.683189	3.04074	0.00236001	0.00730858
fadE33	158.586	1.63192	0.48604	3.35759	0.000786242	0.00277278
fadE34	887.93	1.77113	0.322766	5.48736	4.07977e-08	3.32391e-07
fadE8	1328.23	-0.704765	0.289831	-2.43164	0.0150305	0.0355783
fas	9732.16	-1.70176	0.265704	-6.40475	1.50619e-10	1.62027e-09
fba	2119.78	-1.724	0.298367	-5.77814	7.55308e-09	6.84143e-08
fbiA	1600.11	0.771753	0.334627	2.3063	0.0210936	0.0473097
fbiB	870.599	1.81709	0.348639	5.21194	1.86879e-07	1.37483e-06
fbiC	2425.54	-1.14289	0.301971	-3.78477	0.000153854	0.000661725
fbpA	3714.2	-3.82207	0.344356	-11.0992	1.26634e-28	6.84261e-27
fbpB	1359.64	-2.30799	0.300994	-7.6679	1.74829e-14	2.79548e-13
fbpC	4076.3	-2.71356	0.270819	-10.0198	1.2472e-23	4.80581e-22
fbpD	1474.27	-1.57868	0.286439	-5.5114	3.55994e-08	2.93601e-07
fcoT	1023.49	-6.20611	0.620025	-10.0094	1.38526e-23	5.29438e-22
fdhF	2291.42	-1.03809	0.301924	-3.43827	0.000585446	0.00213679
fdxA	3778.07	-3.5965	0.290319	-12.3881	3.03159e-35	2.33631e-33
fdxC	1943.99	-5.5049	0.445629	-12.3531	4.68592e-35	3.49659e-33
fdxD	307.755	-1.66308	0.488765	-3.40262	0.000667432	0.00240061
ffh	1571.24	-0.834195	0.29386	-2.83875	0.00452913	0.012803
fhaA	4447.27	-2.47992	0.310206	-7.99444	1.30169e-15	2.30047e-14
fhaB	532.546	-0.901801	0.384624	-2.34463	0.0190458	0.0436745
fixA	2073.14	-2.26881	0.399217	-5.68316	1.32225e-08	1.1706e-07
fixB	528.674	-1.35476	0.400086	-3.38618	0.000708735	0.00252789
fmt	293.798	1.11206	0.387985	2.86624	0.00415383	0.011885
fmu	184.498	1.25565	0.442896	2.8351	0.00458118	0.0129036
folD	659.604	2.91827	0.355824	8.20144	2.37523e-16	4.65249e-15
folE	412.992	-3.65649	0.477225	-7.66199	1.83068e-14	2.90744e-13
fpg	495.923	1.57209	0.346526	4.53672	5.71363e-06	3.25968e-05
frdD	96.6253	1.3371	0.553948	2.41376	0.015789	0.0371865
frr	1393.32	-4.3118	0.455314	-9.46996	2.79945e-21	8.95252e-20
ftsH	3096.64	-1.89182	0.272981	-6.93022	4.20172e-12	5.22548e-11
ftsW	1384.74	-0.862671	0.298782	-2.88729	0.00388572	0.0112135
ftsX	783.123	-2.54627	0.413121	-6.16348	7.1163e-10	7.17891e-09
ftsY	464.062	1.14148	0.353114	3.23261	0.00122664	0.00412181
ftsZ	1178.78	-1.18633	0.364105	-3.25821	0.00112117	0.00380275
fusA1	16577	-4.76683	0.384398	-12.4008	2.58815e-35	2.02781e-33
fxsA	300.495	1.62313	0.512713	3.16577	0.00154672	0.00504939
galE2	1870.6	-1.21773	0.276676	-4.40129	1.07611e-05	5.78812e-05
galE3	315.514	1.67037	0.494038	3.38106	0.000722072	0.00257156
galK	165.406	1.23674	0.463281	2.66953	0.00759569	0.0199482
gap	1556.3	-1.56705	0.336914	-4.65119	3.30033e-06	1.9639e-05
garA	2827.97	-4.0921	0.331165	-12.3567	4.48275e-35	3.39894e-33
gatA	296.117	1.31965	0.378783	3.48394	0.000494096	0.00185546
gatB	1884.52	-1.02566	0.286191	-3.58383	0.000338589	0.00134095
gatC	131.026	1.62212	0.498669	3.2529	0.00114232	0.00386612
gca	693.306	-2.07783	0.490301	-4.23788	2.25645e-05	0.00011505
gcpE	2162.48	-2.12114	0.291601	-7.27412	3.48688e-13	4.86405e-12
gcvB	3247.95	-0.945551	0.299414	-3.15801	0.0015885	0.00516427
gcvH	1157.43	-3.54399	0.341854	-10.367	3.50471e-25	1.49779e-23
gdh	6918.69	-1.3033	0.308589	-4.22343	2.4061e-05	0.000122018
gid	1039.12	-1.03182	0.33272	-3.10118	0.00192749	0.00611412
glcB	4435.54	-2.39525	0.277735	-8.62423	6.45251e-18	1.47249e-16
glfT1	703.855	-0.978126	0.317289	-3.08276	0.00205092	0.00646638
glfT2	2151.37	-1.33363	0.300757	-4.43426	9.23901e-06	5.04207e-05
glgE	2319.71	-0.963561	0.368279	-2.61639	0.00888659	0.022791
glnA1	6940.41	-3.89872	0.373613	-10.4352	1.71323e-25	7.67036e-24
glnA2	2232.58	-1.88506	0.375075	-5.02584	5.01245e-07	3.45e-06
glnA3	608.849	0.802141	0.316423	2.53503	0.0112438	0.0279076
glnB	836.054	-4.1086	0.592185	-6.93803	3.97592e-12	4.97096e-11
glnD	1384.25	0.824595	0.308105	2.67635	0.00744295	0.0196238
glnH	801.997	-1.79189	0.326305	-5.49146	3.9863e-08	3.25943e-07
glnT	83.7811	1.57903	0.674907	2.33962	0.0193033	0.0441366
glpD1	484.994	1.05804	0.356567	2.96729	0.00300435	0.00896726
glpD2	2203.76	1.01565	0.296913	3.42071	0.000624589	0.00226733
glpQ1	1107.11	-0.945203	0.288034	-3.28157	0.00103231	0.00352423
glpX	596.504	-1.7591	0.460753	-3.81788	0.000134603	0.000584816
gltA2	3860.32	-3.81763	0.337455	-11.313	1.13149e-29	6.48672e-28
gltB	12050.8	-2.47527	0.359177	-6.89149	5.52129e-12	6.72424e-11
gltD	3025.19	-1.51215	0.294193	-5.14	2.74735e-07	1.9658e-06
glyS	1566.75	-1.101	0.447994	-2.45762	0.0139862	0.0334666
gmdA	1194.36	-1.37292	0.332356	-4.13086	3.61412e-05	0.000176244
gmhA	242.681	-1.67916	0.555587	-3.02232	0.00250844	0.00771236
gmhB	195.361	-2.27409	0.631374	-3.60181	0.000316007	0.00126001
gmk	951.212	-1.52126	0.310763	-4.89523	9.81895e-07	6.41432e-06
gnd1	1426.6	-1.02535	0.307975	-3.32932	0.000870592	0.00303835
gpsI	4103.02	-1.57601	0.29284	-5.38179	7.37483e-08	5.73991e-07
greA	1744.1	-3.46892	0.333224	-10.4102	2.22769e-25	9.69663e-24
groEL1	1917.29	-1.43195	0.286354	-5.00063	5.71421e-07	3.89312e-06
groEL2	16727.3	-4.29687	0.27093	-15.8597	1.20441e-56	3.33054e-54
groES	8349.98	-5.54954	0.39851	-13.9257	4.42133e-44	4.83365e-42
grpE	2487.07	-3.24556	0.400129	-8.11127	5.00924e-16	9.53378e-15
guaB1	1813.32	-0.90667	0.296749	-3.05535	0.00224799	0.00699855
guaB2	1697.38	-1.1396	0.275424	-4.13762	3.50933e-05	0.000172026
gyrA	5636.18	-2.16268	0.312962	-6.91038	4.83359e-12	5.94835e-11
gyrB	9092.25	-4.11989	0.468052	-8.80221	1.34152e-18	3.23411e-17
hadA	2152.41	-5.27565	0.52845	-9.98326	1.80446e-23	6.78623e-22
hadB	487.896	-4.26648	0.424655	-10.0469	9.47577e-24	3.71213e-22
hadC	1396.14	-6.13337	0.525448	-11.6726	1.75869e-31	1.10235e-29
hbhA	981.339	-2.68365	0.308613	-8.69584	3.44261e-18	8.01173e-17
helY	1788.81	-0.667413	0.289009	-2.30932	0.020926	0.0470921
hemA	1434.81	-1.45891	0.325472	-4.48243	7.37987e-06	4.12028e-05
hemD	1128.5	-1.05258	0.304199	-3.46016	0.000539855	0.00199831
hemE	561.512	1.05963	0.331588	3.19563	0.00139525	0.00463211
hemK	1165.22	-1.24184	0.364403	-3.40787	0.00065473	0.00236578
hemN	879.836	1.18844	0.305601	3.88887	0.000100711	0.000447911
hemY	75.7051	1.54445	0.624939	2.47137	0.0134598	0.0324984
hflX	1541.15	-1.12886	0.29812	-3.78658	0.000152733	0.000658109
higA	188.768	-1.91527	0.430777	-4.44608	8.74524e-06	4.80273e-05
higB	643.138	-1.80192	0.299877	-6.00885	1.86839e-09	1.79618e-08
hisB	411.69	-2.13514	0.341888	-6.24516	4.23364e-10	4.33602e-09
hisC1	908.472	-0.875323	0.308238	-2.83977	0.00451467	0.0127698
hisC2	711.323	0.874314	0.378646	2.30906	0.0209405	0.0470999
hisI	213.97	-1.26167	0.425036	-2.96837	0.00299379	0.00894712
hisS	1160.48	-0.968894	0.337468	-2.87107	0.00409083	0.0117191
hns	473.732	-3.47157	0.315856	-10.991	4.22371e-28	2.13502e-26
hpt	548.436	-1.588	0.352269	-4.50791	6.54679e-06	3.6858e-05
hrcA	1702.75	-2.82542	0.400849	-7.04859	1.80736e-12	2.35357e-11
hrp1	3389.91	-4.9009	0.411997	-11.8955	1.24934e-32	8.39022e-31
hsd4A	493.208	0.782741	0.327213	2.39215	0.0167502	0.0391171
hsd4B	434.502	1.06045	0.355294	2.98472	0.0028384	0.00856988
hsp	666.072	-0.835119	0.360847	-2.31433	0.0206496	0.0466253
hspR	618.779	-3.85556	0.513882	-7.50281	6.24662e-14	9.32233e-13
hspX	23039.2	-7.21617	0.283372	-25.4653	4.77513e-143	2.24479e-139
htdY	1136.97	-2.02623	0.488033	-4.15184	3.29814e-05	0.000162522
htpG	3305.46	-2.0182	0.373042	-5.41012	6.29832e-08	4.96785e-07
htrA	3747.36	-3.55166	0.322607	-11.0092	3.4492e-28	1.76246e-26
hupB	2462.31	-2.71456	0.308195	-8.80792	1.27492e-18	3.08938e-17
hycD	354.312	1.29014	0.373171	3.45723	0.000545765	0.00201701
hycQ	532.675	0.775932	0.330904	2.34489	0.0190327	0.0436666
icd2	3067.41	-1.5922	0.301536	-5.28029	1.28982e-07	9.73268e-07
icl1	1340.04	-0.893284	0.279973	-3.19061	0.00141972	0.00468688
ideR	1394.33	-1.16953	0.288215	-4.05783	4.95313e-05	0.000233313
idsA1	760.932	1.10553	0.383394	2.88353	0.00393239	0.0113273
ileS	3406	-1.15581	0.364559	-3.17043	0.00152215	0.00497812
ilvA	1306.2	-2.56757	0.320578	-8.0092	1.1546e-15	2.06379e-14
ilvB2	648.461	0.978732	0.316729	3.09012	0.00200075	0.00632092
ilvC	1814.12	-1.43673	0.278399	-5.1607	2.46022e-07	1.77385e-06
ilvD	1957.03	-0.994075	0.292059	-3.40368	0.000664839	0.00239495
ilvN	749.29	-4.28411	0.514277	-8.33037	8.05916e-17	1.68383e-15
infA	8766.69	-6.08169	0.569107	-10.6864	1.179e-26	5.48759e-25
infB	3043.79	-1.96807	0.277331	-7.09649	1.27967e-12	1.70417e-11
infC	12503.8	-6.35268	0.43305	-14.6696	1.00899e-48	1.48227e-46
iniA	1353.61	-1.48688	0.333598	-4.45712	8.3068e-06	4.57799e-05
iniB	931.156	-0.935774	0.309873	-3.01986	0.0025289	0.00777017
iniC	856.947	1.19663	0.403163	2.96811	0.00299637	0.00894913
ino1	2441.01	-2.90289	0.285112	-10.1816	2.39627e-24	9.79555e-23
ispD	1095.66	-2.39192	0.352959	-6.77676	1.22899e-11	1.45528e-10
ispF	318.908	-1.22766	0.370876	-3.31016	0.000932441	0.00322546
iunH	547.703	0.784383	0.340849	2.30126	0.0213768	0.0477852
kasA	3995.45	-3.86774	0.335733	-11.5203	1.0423e-30	6.28187e-29
kasB	3732.45	-3.52492	0.331735	-10.6257	2.26276e-26	1.04287e-24
katG	7269.65	-3.17824	0.312494	-10.1705	2.68401e-24	1.08772e-22
kdpB	1366.76	0.849866	0.364334	2.33266	0.0196661	0.0447484
kdpC	519.631	1.40572	0.612374	2.29552	0.0217033	0.0484231
kdpD	1180.15	1.07038	0.308291	3.47199	0.000516609	0.00192134
kdpE	329.889	1.08161	0.384148	2.8156	0.00486855	0.0135266
kdtB	481.06	-0.970316	0.392154	-2.47432	0.0133488	0.0322803
kshA	1742.58	-1.60182	0.353532	-4.5309	5.8733e-06	3.33862e-05
kshB	681.11	0.939114	0.313882	2.99194	0.00277214	0.00841306
ldtB	1393.08	-1.02517	0.283439	-3.61689	0.000298165	0.00119597
lepB	1965.49	-2.56026	0.336474	-7.60909	2.76031e-14	4.29676e-13
leuA	2503.02	-1.05571	0.269766	-3.91344	9.09894e-05	0.000406598
leuD	710.916	-2.71677	0.497843	-5.45708	4.84016e-08	3.90285e-07
leuU	211.453	1.63271	0.436054	3.74429	0.000180907	0.000766165
lexA	1215.14	-1.07928	0.294709	-3.66217	0.000250086	0.00102254
lgt	2915.57	-2.35134	0.397661	-5.91292	3.36102e-09	3.18552e-08
lhr	1813.84	1.51885	0.293568	5.17376	2.29426e-07	1.66184e-06
ligA	866.673	1.22867	0.312769	3.92837	8.55243e-05	0.000385475
ligB	676.317	1.33398	0.329404	4.04966	5.12917e-05	0.000240882
lipC	2813.1	-3.13011	0.361969	-8.64745	5.26608e-18	1.2076e-16
lipD	1496.79	-1.53995	0.358134	-4.29994	1.70843e-05	8.8063e-05
lipF	2279.85	-1.64783	0.356669	-4.62004	3.83659e-06	2.25448e-05
lipG	386.891	1.03449	0.396057	2.61198	0.00900194	0.0230413
lipI	376.039	1.10239	0.361878	3.04629	0.00231685	0.00718911
lipM	568.844	-0.785592	0.315175	-2.49256	0.0126827	0.03094
lipN	1463.31	-0.635945	0.277995	-2.28761	0.02216	0.0492782
lipO	851.123	0.799083	0.346346	2.30718	0.0210448	0.0472228
lipP	1426.47	-0.766814	0.290268	-2.64175	0.00824798	0.0213747
lipQ	811.544	0.738947	0.30412	2.42979	0.0151077	0.035718
lipU	1119.44	-0.918603	0.289313	-3.17512	0.00149777	0.00491004
lipV	193.182	1.22849	0.436805	2.81244	0.00491678	0.0136204
lipX	280.925	-2.13289	0.44517	-4.79118	1.65801e-06	1.04202e-05
lldD2	4235.47	-2.40584	0.272391	-8.83229	1.02554e-18	2.52412e-17
lpdA	1667.6	1.26505	0.303066	4.17418	2.99063e-05	0.000149246
lpdB	1105.45	1.60115	0.412799	3.87877	0.000104987	0.000464293
lpdC	2619.56	-3.2501	0.372211	-8.73189	2.50454e-18	5.85764e-17
lppD	847.332	-2.23466	0.454237	-4.91957	8.67327e-07	5.73461e-06
lppE	259.924	-2.7056	0.490087	-5.52066	3.3773e-08	2.79519e-07
lppG	487.556	1.16802	0.395196	2.95554	0.00312126	0.00926329
lppI	310.795	1.85404	0.40502	4.57766	4.70214e-06	2.72898e-05
lppJ	461.427	-1.68419	0.343915	-4.89712	9.72518e-07	6.3852e-06
lppO	696.757	-2.0051	0.47533	-4.21834	2.46107e-05	0.000124671
lppX	1378.16	-2.9489	0.458209	-6.43572	1.2289e-10	1.32502e-09
lppY	568.095	1.31153	0.361041	3.63264	0.000280533	0.00113787
lppZ	2528.34	-1.27988	0.311276	-4.11171	3.92735e-05	0.000189943
lpqC	853.474	1.39747	0.310713	4.49763	6.87154e-06	3.84561e-05
lpqD	757.937	-0.720473	0.304758	-2.36408	0.0180748	0.0417951
lpqE	1284.25	-2.13737	0.29077	-7.35071	1.9716e-13	2.80015e-12
lpqH	1673.32	-2.11399	0.316505	-6.67917	2.40293e-11	2.77548e-10
lpqM	1746.45	-0.880991	0.370764	-2.37615	0.0174942	0.0406124
lpqR	623.065	1.84716	0.423452	4.36215	1.28789e-05	6.83337e-05
lpqS	261.611	-1.10856	0.360239	-3.07729	0.0020889	0.00657289
lpqT	484.667	-1.6611	0.419672	-3.95809	7.55525e-05	0.000343162
lpqV	208.358	1.79826	0.505367	3.55832	0.000373238	0.00145368
lpqX	516.608	1.11567	0.347697	3.20874	0.00133317	0.00443856
lprA	367.992	-1.15377	0.340631	-3.38717	0.000706179	0.00252069
lprB	735.03	-0.962518	0.299373	-3.21511	0.00130393	0.00436282
lprF	2230.9	-1.60166	0.283642	-5.64677	1.63493e-08	1.4233e-07
lprG	2044.17	-2.20768	0.347722	-6.349	2.16722e-10	2.28946e-09
lprK	2509.02	-3.51378	0.384393	-9.14113	6.1805e-20	1.72944e-18
lprM	455.397	1.1904	0.441076	2.69884	0.00695807	0.0184593
lprN	1194.63	-2.08428	0.344863	-6.04378	1.50546e-09	1.46222e-08
lprO	1680.79	-1.57111	0.305696	-5.13944	2.75561e-07	1.96871e-06
lprQ	2079.55	-1.51272	0.273854	-5.52384	3.31677e-08	2.75479e-07
lrpA	622.075	1.21482	0.362925	3.34729	0.000816047	0.00286929
lspA	1178.75	-1.49479	0.336332	-4.4444	8.81387e-06	4.82914e-05
lsr2	641.288	-3.77467	0.387219	-9.74815	1.87867e-22	6.54194e-21
ltp1	853.118	-1.50588	0.347374	-4.33503	1.4574e-05	7.63428e-05
ltp2	769.567	1.03586	0.32926	3.14601	0.00165517	0.00535879
ltp4	558.242	0.943047	0.339263	2.7797	0.00544098	0.0149143
lysA	1202.79	-0.680893	0.297175	-2.29122	0.0219506	0.0488587
lysU	182.043	-1.9184	0.652785	-2.93879	0.00329495	0.00970523
lytB2	1538.02	-0.7366	0.275428	-2.67439	0.00748657	0.0196947
malQ	1133.77	1.61922	0.542441	2.98506	0.00283527	0.00856594
mapA	601.34	-0.749903	0.324014	-2.31442	0.0206449	0.0466253
mapB	1077.38	-2.00278	0.331214	-6.04677	1.47774e-09	1.43827e-08
mas	14938.8	-2.43902	0.389351	-6.26431	3.74474e-10	3.87754e-09
mazE5	57.8564	-1.95912	0.71994	-2.72122	0.00650408	0.017432
mazE6	124.41	-1.57919	0.519407	-3.04037	0.00236289	0.00731268
mazF2	620.757	-2.84467	0.33455	-8.50297	1.84804e-17	4.0787e-16
mazF3	260.497	-3.47448	0.529713	-6.55918	5.41045e-11	6.02714e-10
mazF7	30.6554	2.48685	1.02353	2.42968	0.0151123	0.035718
mbtA	571.361	1.3172	0.389657	3.38041	0.000723783	0.0025757
mbtB	1318.28	1.27166	0.361627	3.51649	0.000437297	0.00166997
mbtD	1327.31	1.2847	0.309927	4.14517	3.39564e-05	0.000166976
mbtE	2619.93	0.773704	0.32737	2.36339	0.0181085	0.0418526
mbtF	1666.02	1.38812	0.39603	3.50508	0.000456476	0.00173616
mbtG	710.202	1.00233	0.350977	2.85582	0.0042926	0.0122243
mbtJ	566.589	1.26742	0.38198	3.31803	0.000906546	0.00314747
mbtM	235.788	1.225	0.425288	2.88041	0.0039716	0.0114193
mce1A	3756.01	-2.9817	0.371583	-8.02432	1.02087e-15	1.83874e-14
mce1B	5020.48	-4.78978	0.460062	-10.4112	2.20503e-25	9.6877e-24
mce1C	3247.01	-3.81386	0.434844	-8.77065	1.77645e-18	4.21772e-17
mce1D	4789.07	-4.42541	0.405718	-10.9076	1.06038e-27	5.19254e-26
mce1F	7185.24	-4.2314	0.379049	-11.1632	6.17259e-29	3.45444e-27
mce1R	712.413	0.841857	0.344336	2.44487	0.0144904	0.0345258
mce2A	1792.6	-1.80975	0.339057	-5.33759	9.41892e-08	7.24687e-07
mce3C	448.369	1.15438	0.371782	3.10499	0.00190287	0.00604011
mce3D	422.741	1.65075	0.420935	3.92163	8.79522e-05	0.000395659
mce4A	961.199	-1.8173	0.391491	-4.64199	3.45064e-06	2.04043e-05
mce4D	1145.5	-1.70241	0.371193	-4.58633	4.51095e-06	2.6245e-05
mctB	674.742	-1.68915	0.361173	-4.67683	2.9134e-06	1.7447e-05
mec	350.825	-2.76008	0.403813	-6.83505	8.19749e-12	9.88112e-11
menC	117.698	2.29422	0.560701	4.09169	4.28239e-05	0.000205214
merT	645.812	1.92333	0.446082	4.3116	1.62074e-05	8.41889e-05
mesJ	95.7252	2.17088	0.601956	3.60638	0.000310502	0.00124122
metB	1359.59	-1.12696	0.302904	-3.72052	0.000198812	0.000836719
metC	1659.8	1.68343	0.330744	5.08983	3.58392e-07	2.51839e-06
metE	4837.32	-2.44568	0.265193	-9.22225	2.90918e-20	8.49443e-19
metH	4660.18	-0.988438	0.347181	-2.84704	0.00441274	0.0125268
metK	2123.71	-2.05044	0.344662	-5.94914	2.69562e-09	2.56672e-08
metT	6.43341	-4.93792	1.81202	-2.72509	0.00642842	0.0172587
mfd	1344.67	0.748319	0.303352	2.46684	0.0136312	0.0328618
mgtA	1077.21	-0.88588	0.333184	-2.65883	0.00784127	0.0204561
mgtE	892.407	1.04331	0.324077	3.21933	0.00128489	0.00430831
miaA	217.824	0.975891	0.412229	2.36735	0.0179159	0.0415093
mihF	1792.69	-1.92679	0.281922	-6.83449	8.22993e-12	9.89487e-11
mkl	5415.46	-3.92684	0.329976	-11.9004	1.17828e-32	8.02769e-31
mmaA1	829.232	-1.50226	0.463657	-3.24004	0.00119515	0.00402253
mmaA2	1199.22	-1.26015	0.312521	-4.03222	5.52521e-05	0.000257168
mmaA3	1388.22	-3.54005	0.464256	-7.62521	2.43639e-14	3.81782e-13
mmaA4	2968.34	-4.272	0.385054	-11.0945	1.3336e-28	7.12413e-27
mmpL10	6187.91	-2.19222	0.391876	-5.59417	2.21674e-08	1.88784e-07
mmpL2	2412.41	-1.29711	0.39449	-3.28808	0.00100875	0.00345636
mmpL3	6452.46	-2.75144	0.340931	-8.07035	7.00953e-16	1.30761e-14
mmpL4	2900.44	-2.15061	0.394092	-5.45711	4.83952e-08	3.90285e-07
mmpL5	3284.35	-1.93998	0.276265	-7.02219	2.18422e-12	2.81316e-11
mmpL6	532.287	-0.990364	0.426737	-2.32078	0.0202985	0.0460092
mmpL7	2979.72	-0.90901	0.265864	-3.41908	0.000628336	0.00227741
mmpL8	5056.84	-1.42045	0.33008	-4.30336	1.6823e-05	8.70982e-05
mmpS2	382.561	-1.80466	0.381404	-4.73162	2.22736e-06	1.35808e-05
mmpS3	1118.99	-2.46163	0.37516	-6.56155	5.3252e-11	5.94626e-10
mmpS4	638.8	-1.95505	0.500729	-3.9044	9.44598e-05	0.000421305
mmpS5	720.046	-2.284	0.331214	-6.89586	5.35417e-12	6.53766e-11
mmsA	883.804	1.06044	0.337275	3.14414	0.00166577	0.00538938
mmsB	347.218	0.993577	0.425376	2.33576	0.0195037	0.0445297
mmuM	494.504	2.0328	0.446684	4.55087	5.34244e-06	3.07403e-05
moaB2	758.184	-0.775996	0.312079	-2.48653	0.0128994	0.0313063
moaC2	701.299	-2.47832	0.406691	-6.09388	1.10204e-09	1.08383e-08
moaC3	731.193	1.02777	0.310972	3.30502	0.000949711	0.00327566
moaD2	292.283	-2.12523	0.389946	-5.45005	5.03553e-08	4.0396e-07
moaE1	444.388	-3.28581	0.406361	-8.08593	6.16905e-16	1.16003e-14
modB	322.85	1.72728	0.424268	4.07121	4.67689e-05	0.000221188
moeA2	386.856	1.23472	0.36321	3.39947	0.000675171	0.00242474
moeB1	3048.39	-2.81938	0.274225	-10.2812	8.56108e-25	3.59336e-23
moeB2	749.109	-3.33307	0.334196	-9.9734	1.99288e-23	7.37678e-22
moeW	928.264	-1.88828	0.442573	-4.2666	1.98477e-05	0.000101749
moxR1	2808.17	-3.10101	0.320728	-9.66865	4.09748e-22	1.38577e-20
mpa	7559.74	-3.3658	0.398554	-8.44502	3.03986e-17	6.55523e-16
mpg	116.638	1.69861	0.537997	3.15728	0.00159246	0.00517358
mprA	528.563	-0.955169	0.405391	-2.35617	0.0184644	0.0425638
mprB	1582.09	-1.85644	0.304704	-6.09261	1.11083e-09	1.09019e-08
mpt53	499.494	-1.16953	0.323077	-3.61997	0.00029464	0.00118385
mpt63	811.156	-1.23719	0.38379	-3.22362	0.00126582	0.00425045
mpt64	3385.77	-5.14857	0.462369	-11.1352	8.45494e-29	4.67608e-27
mqo	2001.2	-0.773884	0.270696	-2.85887	0.00425154	0.0121351
mrp	1334.02	-2.15042	0.370426	-5.80527	6.42622e-09	5.91187e-08
mshC	717.714	-1.33358	0.401436	-3.32203	0.000893655	0.0031073
msrB	642.525	-2.00661	0.348388	-5.75968	8.42739e-09	7.60406e-08
mtrA	4622.23	-3.29275	0.355907	-9.25173	2.20885e-20	6.5307e-19
murE	214.597	-0.98314	0.395222	-2.48756	0.0128622	0.0312481
murX	785.64	-0.758357	0.312296	-2.42833	0.0151685	0.0358148
mutT2	210.453	1.67593	0.440861	3.8015	0.000143822	0.00062314
mutT3	217.484	1.16194	0.409611	2.83669	0.00455835	0.012847
mycP4	393.48	1.67247	0.416115	4.01924	5.83854e-05	0.000270148
mycP5	1875.07	-2.5111	0.283194	-8.86708	7.50911e-19	1.89787e-17
nadA	1285.46	-1.22404	0.293348	-4.17264	3.01093e-05	0.000149941
nadB	722.359	-1.14992	0.338082	-3.40132	0.000670623	0.00241024
nadC	1403.28	-2.33702	0.291419	-8.01945	1.06221e-15	1.90589e-14
nadD	353.465	-0.864826	0.372797	-2.31983	0.0203501	0.0460597
nadE	2504.48	-1.06467	0.305242	-3.48795	0.000486735	0.00183345
nadR	772.874	1.26249	0.514698	2.45287	0.014172	0.0338357
nagA	343.835	2.11608	0.406653	5.20365	1.95412e-07	1.43089e-06
narG	13670.3	-3.28675	0.403756	-8.14042	3.93903e-16	7.55812e-15
narH	3031.82	-1.96006	0.354431	-5.53017	3.19926e-08	2.66498e-07
narI	517.725	-2.16313	0.420824	-5.14023	2.74403e-07	1.9658e-06
narK1	3118.8	-1.85911	0.357024	-5.20726	1.91652e-07	1.40555e-06
narK3	679.401	1.31207	0.320623	4.09224	4.27229e-05	0.000205054
narL	390.292	0.801875	0.344938	2.32469	0.0200885	0.0455993
narU	885.387	1.35817	0.364283	3.72833	0.00019275	0.000811932
ncRv0008	157.302	2.0325	0.539301	3.76877	0.000164052	0.000703015
ncRv0020B	341.592	1.02489	0.427755	2.39597	0.0165765	0.0388271
ncRv0046A	1127.31	-2.57715	0.311255	-8.27987	1.23305e-16	2.4878e-15
ncRv0126c	267.065	1.328	0.483777	2.74507	0.0060498	0.0163543
ncRv0256	201.668	1.62197	0.461223	3.51667	0.000437003	0.00166997
ncRv0381	282.65	1.01259	0.387708	2.61172	0.00900871	0.0230413
ncRv0386c	73.6837	3.62611	0.869116	4.17218	3.01698e-05	0.000150083
ncRv0398	94.8164	1.46521	0.597609	2.45179	0.0142147	0.0339204
ncRv0441	274.881	-1.25692	0.437272	-2.87445	0.00404735	0.0116086
ncRv0445	250.086	1.3658	0.593011	2.30316	0.0212698	0.0475686
ncRv0456	303.402	1.37912	0.603089	2.28676	0.0222096	0.049345
ncRv0485c	199.012	1.50242	0.532061	2.82377	0.0047462	0.0133205
ncRv0509c	185.757	1.80297	0.45345	3.97611	7.0052e-05	0.000319413
ncRv0539c	79.0608	-1.53296	0.522164	-2.93578	0.00332709	0.00978765
ncRv0573	122.148	2.87592	0.604995	4.75363	1.99799e-06	1.23424e-05
ncRv0630	129.805	1.82254	0.526769	3.45985	0.00054048	0.00199905
ncRv0664c	129.459	2.64453	0.563785	4.69067	2.72311e-06	1.64331e-05
ncRv0731	176.586	1.6358	0.459183	3.56242	0.000367449	0.0014347
ncRv0842Ac	663.204	-1.47965	0.299425	-4.94166	7.74601e-07	5.15049e-06
ncRv0846	555.847	0.889564	0.345432	2.57522	0.0100176	0.0251429
ncRv0874	68.5042	2.49529	0.723192	3.45039	0.000559781	0.00206071
ncRv0902	315.622	1.32383	0.424275	3.12022	0.00180716	0.00577922
ncRv0918c	208.652	2.09623	0.53517	3.91694	8.96819e-05	0.000401233
ncRv0931	182.239	1.24084	0.465655	2.66472	0.00770524	0.0201683
ncRv0980	93.1767	1.78997	0.581564	3.07785	0.00208497	0.00656493
ncRv0998c	208.462	1.31561	0.485068	2.71221	0.00668363	0.017842
ncRv10071	197.955	-3.24375	0.561185	-5.78017	7.46239e-09	6.77234e-08
ncRv10186c	91.3356	1.73741	0.666331	2.60743	0.00912243	0.0232942
ncRv1028	154.329	1.72911	0.582296	2.96947	0.00298318	0.00892108
ncRv10666	308.81	-3.93215	0.47501	-8.27802	1.25237e-16	2.51597e-15
ncRv10699	2029.61	-3.21529	0.379151	-8.48023	2.24748e-17	4.91415e-16
ncRv10896	42.8787	2.9336	0.955048	3.07168	0.00212858	0.00668806
ncRv11013	32.0202	2.9945	1.0911	2.74449	0.00606057	0.0163589
ncRv1102	374.411	1.18272	0.353839	3.34253	0.000830186	0.00291247
ncRv11051	154.944	1.55919	0.560654	2.78102	0.00541876	0.0148707
ncRv11053	1155.54	-1.50809	0.321431	-4.69181	2.70804e-06	1.63631e-05
ncRv11144c	2008.53	-3.10464	0.36619	-8.47822	2.28674e-17	4.97683e-16
ncRv11160	49.4352	-3.4757	0.840357	-4.13598	3.5345e-05	0.0001729
ncRv11172c	234.141	-2.27844	0.419432	-5.43221	5.56598e-08	4.42735e-07
ncRv1118	165.828	2.32996	0.540517	4.31062	1.62796e-05	8.44707e-05
ncRv11221	10.8073	-6.88984	1.67346	-4.11711	3.83645e-05	0.000186121
ncRv11228Ac	71.9944	-3.42716	0.688364	-4.9787	6.40111e-07	4.30495e-06
ncRv11510c	624.726	-1.25122	0.430255	-2.90808	0.00363657	0.0105855
ncRv11534	2351.62	-7.03825	0.503947	-13.9663	2.50442e-44	2.80316e-42
ncRv11706	331.332	-1.10094	0.376898	-2.92107	0.00348832	0.0102108
ncRv11777	89.386	1.63884	0.624397	2.62468	0.00867311	0.0223165
ncRv1179	165.287	2.35018	0.516866	4.54698	5.44224e-06	3.12e-05
ncRv11816c	147.717	1.78966	0.485511	3.68614	0.000227684	0.000942044
ncRv11817c	84.2278	2.01978	0.715479	2.82297	0.00475803	0.0133347
ncRv11963c	333.598	1.68682	0.581137	2.90262	0.00370052	0.0107119
ncRv1199	185.303	-1.21494	0.488132	-2.48896	0.0128116	0.0312058
ncRv12104	489.173	1.49211	0.480322	3.10648	0.00189329	0.00602188
ncRv1212	96.4803	1.43927	0.55275	2.60384	0.00921868	0.0234762
ncRv1215	270.604	1.49762	0.391902	3.82142	0.000132684	0.00057759
ncRv1220	61.2591	1.52279	0.666469	2.28486	0.0223213	0.0495432
ncRv12355c	1047.28	-0.848176	0.291029	-2.9144	0.00356371	0.0103991
ncRv1245	365.57	1.75764	0.386729	4.54489	5.49636e-06	3.14336e-05
ncRv1249	202.627	2.13004	0.465685	4.57399	4.7852e-06	2.77035e-05
ncRv12562	166.201	-2.01976	0.495699	-4.07456	4.61008e-05	0.000218651
ncRv12783c	56.286	-2.18181	0.658102	-3.3153	0.000915434	0.00317364
ncRv1281	189.05	1.72172	0.60991	2.8229	0.00475912	0.0133347
ncRv12929	2407.32	-6.40903	0.530943	-12.071	1.50254e-33	1.05424e-31
ncRv13053c	13.2562	-4.05721	1.12855	-3.59506	0.000324322	0.00129207
ncRv1318	271.117	-0.93774	0.364968	-2.56938	0.0101882	0.0255157
ncRv13197c	440.449	-2.21582	0.33964	-6.52403	6.84415e-11	7.57043e-10
ncRv1323c	255.595	1.30096	0.429217	3.031	0.00243746	0.00751376
ncRv13241c	466.128	-4.11146	0.419138	-9.80932	1.02653e-22	3.65585e-21
ncRv13303	294.218	2.08889	0.405231	5.15482	2.53871e-07	1.82484e-06
ncRv13349	363.788	1.83787	0.371068	4.95292	7.31071e-07	4.89322e-06
ncRv13460c	395.417	-8.48758	0.658691	-12.8855	5.43083e-38	4.81704e-36
ncRv13651	201.209	1.50814	0.433932	3.47552	0.000509871	0.00189929
ncRv13661	301.973	-2.21454	0.419357	-5.2808	1.28623e-07	9.72119e-07
ncRv13845c	1582.59	-1.0079	0.371078	-2.71615	0.00660464	0.0176411
ncRv1384c	270.238	1.59336	0.494917	3.21944	0.0012844	0.00430831
ncRv13871	136.172	-6.50325	0.805264	-8.07592	6.69722e-16	1.25433e-14
ncRv1430Ac	170.965	-1.30882	0.445623	-2.93706	0.00331339	0.00975343
ncRv1484c	252.556	1.64664	0.426361	3.86207	0.000112429	0.000494878
ncRv1527	135.526	1.58826	0.587034	2.70557	0.00681864	0.0181509
ncRv1534c	369.764	1.27165	0.442356	2.87473	0.00404376	0.0116054
ncRv1543c	470.782	1.03941	0.3657	2.84225	0.00447963	0.0127013
ncRv1547c	162.576	1.19273	0.515281	2.31472	0.0206285	0.0466224
ncRv1582	181.115	2.06098	0.562783	3.66211	0.000250144	0.00102254
ncRv1598	75.6544	1.64136	0.623216	2.63369	0.00844637	0.0218287
ncRv1631c	243.814	1.92313	0.464369	4.14138	3.4523e-05	0.000169408
ncRv1666	249.829	1.40724	0.429822	3.274	0.00106035	0.00361211
ncRv1746c	233.355	1.49668	0.410499	3.64601	0.000266346	0.00108594
ncRv1788c	285.673	1.41189	0.557326	2.53333	0.0112984	0.0280136
ncRv1800c	137.645	1.42665	0.564383	2.5278	0.0114778	0.0284285
ncRv1812	225.657	1.12175	0.405523	2.76618	0.00567169	0.0154566
ncRv1832c	315.761	1.09599	0.371234	2.95229	0.00315425	0.00933762
ncRv1835A	134.56	1.89214	0.512397	3.69271	0.000221873	0.000922214
ncRv1838	365.958	-1.10825	0.356231	-3.11104	0.00186428	0.0059457
ncRv1900	179.289	2.66789	0.600127	4.44553	8.76739e-06	4.80928e-05
ncRv1932c	74.5288	1.61274	0.621323	2.59565	0.00944113	0.0239648
ncRv1954	1375.72	-5.99117	0.353803	-16.9336	2.54277e-64	8.53826e-62
ncRv1969c	159.945	2.79726	0.567766	4.92679	8.35927e-07	5.53478e-06
ncRv1998	118.298	1.48572	0.517412	2.87144	0.00408604	0.0117125
ncRv1nt01	17.3385	-5.43418	1.23511	-4.39976	1.08371e-05	5.81567e-05
ncRv2080Ac	1020.69	-2.56286	0.413963	-6.19103	5.97718e-10	6.05576e-09
ncRv2080Bc	82.8685	-2.47774	0.543773	-4.55658	5.19935e-06	2.99903e-05
ncRv2141	319.492	1.4011	0.452653	3.0953	0.00196613	0.0062283
ncRv2173c	181.611	1.46479	0.5579	2.62554	0.0086511	0.0222843
ncRv2217c	73.137	3.47523	0.826613	4.20418	2.62032e-05	0.000132228
ncRv2240	110.447	3.43737	0.686496	5.00713	5.52477e-07	3.76951e-06
ncRv2246c	173.156	2.10694	0.493453	4.26978	1.95668e-05	0.000100419
ncRv2306c	68.9547	1.81006	0.692358	2.61434	0.00894	0.0229154
ncRv2379	106.823	1.55048	0.584402	2.65311	0.00797547	0.0207601
ncRv2444	151.486	1.30641	0.551404	2.36925	0.0178242	0.0413377
ncRv2485	189.492	1.30777	0.552366	2.36759	0.0179045	0.0415036
ncRv2502	325.903	1.32782	0.42417	3.13039	0.00174574	0.00560452
ncRv2589c	169.597	1.25923	0.538302	2.33926	0.0193221	0.0441582
ncRv2611	147.212	1.78848	0.498885	3.58496	0.000337133	0.00133631
ncRv2625	129.535	1.55044	0.517182	2.99786	0.00271883	0.00827801
ncRv2655	392.489	-1.13076	0.391558	-2.88786	0.00387879	0.0112004
ncRv2711c	278.003	1.78436	0.427322	4.17569	2.97089e-05	0.000148418
ncRv2742	255.202	1.13623	0.394031	2.8836	0.0039316	0.0113273
ncRv2748	268.034	1.15981	0.435419	2.66366	0.00772948	0.0202205
ncRv2773	201.78	1.8851	0.524928	3.59115	0.000329222	0.00130826
ncRv2816	213.221	-1.51867	0.5473	-2.77485	0.00552278	0.0151033
ncRv2838	218.906	1.37113	0.435216	3.15047	0.00163009	0.00528123
ncRv2841	249.364	2.01563	0.503776	4.00105	6.30625e-05	0.000290359
ncRv2890	87.8334	1.96742	0.622442	3.1608	0.00157336	0.00512568
ncRv2941c	114.005	2.06188	0.776872	2.65408	0.00795252	0.0207118
ncRv3009	91.156	1.70794	0.597312	2.85937	0.00424481	0.0121232
ncRv3038	238.151	2.26389	0.479068	4.72562	2.29415e-06	1.39519e-05
ncRv3062c	103.017	1.48594	0.544283	2.73008	0.0063318	0.017009
ncRv3092	77.0823	2.80768	0.714779	3.92804	8.56411e-05	0.000385631
ncRv3125	172.773	1.97811	0.565793	3.49617	0.000471991	0.0017865
ncRv3127c	269.463	1.06518	0.413139	2.57826	0.00993005	0.0249641
ncRv3138c	360.644	-0.901367	0.384501	-2.34425	0.0190651	0.043677
ncRv3191	204.768	-2.37881	0.513608	-4.63156	3.62913e-06	2.13791e-05
ncRv3206	425.373	-0.896665	0.364618	-2.45919	0.0139249	0.0333905
ncRv3264	255.754	1.36892	0.452158	3.02752	0.00246566	0.00759074
ncRv3273c	689.374	1.61655	0.476941	3.38941	0.000700443	0.00250211
ncRv3297c	213.563	1.83242	0.452722	4.04756	5.17546e-05	0.000242571
ncRv3314	319.14	2.70786	0.43523	6.22169	4.91842e-10	5.01551e-09
ncRv3327c	89.4023	2.69031	0.701143	3.83703	0.000124533	0.000544078
ncRv3383	216.426	1.42483	0.581587	2.44989	0.0142898	0.0340824
ncRv3429c	69.2932	-3.14866	0.652753	-4.82366	1.40946e-06	8.97816e-06
ncRv3441	28.6644	2.66393	1.11419	2.39091	0.0168065	0.039229
ncRv3451c	298.514	1.34079	0.399186	3.3588	0.000782805	0.00276481
ncRv3480	192.76	2.30269	0.586022	3.92935	8.51748e-05	0.000384268
ncRv3507c	87.5709	1.7215	0.598588	2.87594	0.00402829	0.0115681
ncRv3531	232.338	1.35274	0.52163	2.59329	0.00950617	0.0240779
ncRv3539c	144.782	1.39321	0.542602	2.56766	0.0102388	0.0256162
ncRv3543	296.553	2.1029	0.404779	5.19517	2.04528e-07	1.48837e-06
ncRv3606	187.588	1.89588	0.458558	4.13445	3.55806e-05	0.000173691
ncRv3645c	371.514	-2.68963	0.450629	-5.96862	2.39273e-09	2.29088e-08
ncRv3662	273.263	-1.26334	0.426169	-2.96441	0.00303264	0.00904023
ncRv3682c	364.785	1.1838	0.399697	2.96175	0.00305898	0.0091072
ncRv3695c	57.0666	2.05151	0.871038	2.35525	0.0185104	0.0425929
ncRv3709	294.583	1.11821	0.394063	2.83763	0.00454493	0.0128344
ncRv3719c	325.617	-1.09603	0.444653	-2.4649	0.0137052	0.033023
ncRv3742	295.888	1.19065	0.435444	2.73435	0.00625042	0.0168192
ncRv3793c	217.303	2.27758	0.474267	4.80232	1.5684e-06	9.92332e-06
ncRv3810Cc	173.563	1.80721	0.479717	3.76724	0.000165062	0.000706058
ncRv3827	161.675	1.85585	0.619048	2.99791	0.00271841	0.00827801
ncRv3889	219.363	1.27263	0.475596	2.67586	0.00745373	0.0196413
ncRv3909c	131.014	1.74908	0.513076	3.409	0.000652015	0.0023596
ncRv3911Ac	100.55	2.54844	0.622609	4.09316	4.25529e-05	0.000204541
ncRv3917c	21.2645	-3.57798	1.01741	-3.51676	0.000436847	0.00166997
ndh	1811.4	-0.881892	0.285339	-3.09068	0.00199696	0.00631319
nei	528.922	1.50282	0.34897	4.30643	1.65908e-05	8.59903e-05
nirD	266.252	1.67811	0.412744	4.06573	4.78821e-05	0.000225771
nmtR	928.111	-0.973768	0.313185	-3.10924	0.00187569	0.00596994
nrdB	527.948	-1.73503	0.3149	-5.50976	3.59314e-08	2.95821e-07
nrdE	28275.1	-6.40294	0.448171	-14.2868	2.64363e-46	3.18659e-44
nrdF1	1704.2	-3.69346	0.378952	-9.74651	1.90917e-22	6.59927e-21
nrdF2	1746.03	-3.65287	0.360781	-10.1249	4.28426e-24	1.70681e-22
nrdH	5002.14	-7.7824	0.401037	-19.4057	6.90924e-84	5.41339e-81
nrdI	2503.64	-5.87466	0.384066	-15.2959	8.13706e-53	1.66314e-50
nrdR	362.048	-1.52627	0.393346	-3.88022	0.000104361	0.000462396
nth	771.545	-0.719901	0.294622	-2.44347	0.0145467	0.0346424
nuoA	677.061	-1.2464	0.417648	-2.98432	0.00284208	0.0085755
nuoB	764.603	-3.10271	0.40113	-7.73492	1.03465e-14	1.69473e-13
nuoC	823.327	-2.13095	0.414708	-5.13844	2.77025e-07	1.97617e-06
nuoD	2936.8	-3.27633	0.406162	-8.06655	7.23134e-16	1.33837e-14
nuoE	548.445	-1.60845	0.311329	-5.16639	2.38655e-07	1.72603e-06
nuoF	1189.29	-1.00656	0.329308	-3.0566	0.00223865	0.00697407
nuoG	2085.8	-1.77482	0.380003	-4.67055	3.00392e-06	1.79206e-05
nuoH	2614.9	-2.69437	0.350461	-7.68807	1.49372e-14	2.41306e-13
nuoI	1547.26	-3.82166	0.501645	-7.61825	2.57146e-14	4.01609e-13
nuoJ	732.906	-1.82159	0.353301	-5.1559	2.5241e-07	1.81712e-06
nuoK	166.28	-5.35135	0.792524	-6.75229	1.45529e-11	1.71462e-10
nuoL	2220.34	-1.19625	0.287315	-4.16354	3.13354e-05	0.000155477
nuoM	2069.41	-1.15303	0.330997	-3.48352	0.00049487	0.00185665
nuoN	2180.82	-0.650667	0.269563	-2.41378	0.015788	0.0371865
nusG	2973.75	-3.62163	0.463207	-7.81858	5.34214e-15	8.93715e-14
ogt	1158.32	-2.03728	0.323619	-6.2953	3.068e-10	3.21217e-09
oppC	351.852	-1.86098	0.506982	-3.6707	0.000241889	0.000993988
oppD	917.328	0.84569	0.323023	2.61805	0.00884338	0.0227049
otsA	1827.09	-1.06206	0.398756	-2.66343	0.00773494	0.0202236
pabC	646.125	0.827625	0.351389	2.3553	0.018508	0.0425929
pafA	1999.27	-2.15486	0.281183	-7.66354	1.8087e-14	2.88228e-13
panD	198.14	-3.48019	0.437698	-7.95112	1.84832e-15	3.18277e-14
papA1	1951.2	-3.84421	0.542563	-7.08527	1.38771e-12	1.84284e-11
papA3	4425.87	-3.63299	0.458345	-7.92631	2.2575e-15	3.84511e-14
papA4	570.865	0.777655	0.334818	2.32262	0.0201995	0.0458071
papA5	1513.92	-1.60166	0.32709	-4.89668	9.74676e-07	6.39045e-06
parB	640.723	-1.53935	0.336316	-4.5771	4.71458e-06	2.73283e-05
pbpA	1491.92	-1.07131	0.322035	-3.3267	0.000878822	0.00306252
pcaA	2593.72	-3.03938	0.39978	-7.60263	2.9018e-14	4.48729e-13
pcd	1308.5	0.839089	0.338801	2.47664	0.0132625	0.0321045
pckA	8138.68	-3.35781	0.343327	-9.78021	1.36932e-22	4.83998e-21
pepA	743.514	-1.3943	0.311877	-4.47067	7.79736e-06	4.31748e-05
pepC	629.514	1.18659	0.373709	3.17516	0.00149755	0.00491004
pepD	1692.1	-1.8149	0.28554	-6.35604	2.07023e-10	2.20184e-09
pepE	592.702	1.30337	0.34244	3.80611	0.000141169	0.000612774
pepQ	493.212	-1.42785	0.414503	-3.44473	0.000571624	0.00209774
pfkA	1196.11	-0.864326	0.285911	-3.02306	0.00250235	0.00769867
pgk	1797.18	-2.95686	0.458683	-6.4464	1.1454e-10	1.24067e-09
pgmA	1001.91	0.734159	0.2946	2.49205	0.0127007	0.0309679
pgsA2	323.981	-1.89935	0.502312	-3.78121	0.000156068	0.000670635
pheA	437.572	0.917041	0.343105	2.67278	0.00752266	0.0197675
phoH1	1422.05	-2.57985	0.385443	-6.6932	2.1834e-11	2.53436e-10
phoH2	2746.1	-1.72087	0.318081	-5.41017	6.2965e-08	4.96785e-07
phoP	1513.51	-1.73912	0.327877	-5.30419	1.13173e-07	8.59491e-07
phoT	951.873	-1.19991	0.343617	-3.49201	0.000479401	0.00181163
phoY1	762.674	-2.01469	0.492131	-4.0938	4.24366e-05	0.000204191
phoY2	1944.33	-2.62648	0.376746	-6.9715	3.13582e-12	3.99498e-11
pimA	743.939	-0.838847	0.354622	-2.36547	0.0180073	0.0416597
pimB	652.138	2.1946	0.428474	5.12189	3.02481e-07	2.15123e-06
pirG	949.141	-2.33514	0.359257	-6.49991	8.03658e-11	8.84777e-10
pitA	1583.68	-2.01994	0.282798	-7.14269	9.15203e-13	1.23988e-11
pknA	888.335	-1.55245	0.307364	-5.05087	4.398e-07	3.05843e-06
pknB	2180.59	-1.71169	0.329205	-5.19945	1.99878e-07	1.45904e-06
pknD	6217.67	-2.90683	0.339429	-8.56387	1.09139e-17	2.46664e-16
pknE	871.515	-1.00647	0.292567	-3.44013	0.000581445	0.00212549
pknG	2762.23	-0.78864	0.271124	-2.90878	0.00362848	0.0105684
pknK	1728.96	0.914926	0.286222	3.19656	0.00139076	0.00462048
pks1	4523.25	-0.789902	0.317593	-2.48715	0.012877	0.0312679
pks13	8033.6	-2.36464	0.314295	-7.52363	5.32757e-14	8.05302e-13
pks15	4044	-3.33684	0.500782	-6.66325	2.6784e-11	3.07101e-10
pks2	10562.9	-1.42983	0.363368	-3.93493	8.32208e-05	0.000376899
pks3	2625.83	-1.94492	0.360414	-5.39633	6.80171e-08	5.32028e-07
pks4	6567.28	-1.48079	0.371204	-3.98915	6.63109e-05	0.000304719
pks5	2900.09	0.667491	0.274628	2.43053	0.0150767	0.0356697
plcB	1334.29	-0.785071	0.30528	-2.57164	0.0101218	0.0253638
plsB2	2461.08	-1.00697	0.32988	-3.05253	0.00226922	0.00705996
plsC	2164.08	-1.49998	0.273267	-5.48906	4.04088e-08	3.29795e-07
pmmB	1502.84	1.96495	0.307776	6.38437	1.72107e-10	1.83881e-09
pncA	462.802	-2.30425	0.436616	-5.27752	1.30946e-07	9.86501e-07
pncB1	603.296	1.1265	0.388033	2.90311	0.00369482	0.0107086
pncB2	393.593	1.30845	0.374029	3.49825	0.00046832	0.00177546
pntAa	409.913	1.46667	0.36183	4.05347	5.0463e-05	0.000237226
pntAb	61.0793	-2.58842	0.829909	-3.11892	0.00181514	0.00579294
ponA1	4162.04	-2.57325	0.325328	-7.90971	2.57992e-15	4.36267e-14
ponA2	4301.84	-2.25509	0.370244	-6.09082	1.1233e-09	1.10014e-08
ppiA	3441.82	-2.99673	0.288102	-10.4016	2.43709e-25	1.05108e-23
ppk1	2120.56	-0.791841	0.304271	-2.60242	0.00925693	0.0235481
ppk2	2133.66	-1.2882	0.527976	-2.43988	0.0146923	0.0349537
ppm1	3250.73	-0.980738	0.305193	-3.2135	0.00131127	0.004384
ppsA	6876.16	-1.10619	0.26363	-4.19599	2.71683e-05	0.000136451
ppsB	4263.85	-0.833929	0.28033	-2.97482	0.00293164	0.00879491
ppsC	6208.19	-0.947657	0.262698	-3.6074	0.000309285	0.0012374
ppsD	4694.43	-1.0077	0.328599	-3.06666	0.00216463	0.00676989
ppsE	4693.69	-0.767915	0.263512	-2.91416	0.0035665	0.0104008
pptT	160.278	1.28452	0.459244	2.79703	0.00515748	0.0142368
prcA	1309.9	-1.08092	0.340097	-3.17826	0.00148162	0.00486389
prcB	1504.25	-1.64721	0.438001	-3.76074	0.000169415	0.000722048
prfA	1283.46	-2.02789	0.385556	-5.25965	1.4433e-07	1.07527e-06
prfB	762.172	-1.07318	0.2961	-3.62438	0.00028965	0.00116779
proA	928.38	-0.793871	0.331778	-2.39278	0.0167213	0.0390691
prrB	820.865	1.36977	0.315786	4.33766	1.44007e-05	7.57247e-05
prsA	1310.1	-2.42552	0.304469	-7.9664	1.63357e-15	2.84423e-14
pstC1	1425.13	-1.67879	0.354766	-4.7321	2.22209e-06	1.35663e-05
pstC2	948.949	-1.53922	0.31879	-4.82831	1.37696e-06	8.79497e-06
pstP	1116.86	-0.925545	0.314854	-2.9396	0.00328637	0.00968605
pstS1	1760.87	-2.08642	0.322487	-6.46979	9.81416e-11	1.07045e-09
pstS2	5786.62	-3.72583	0.369079	-10.0949	5.81638e-24	2.29771e-22
pstS3	1773.77	-1.56678	0.276428	-5.66796	1.44508e-08	1.26978e-07
ptkA	364.435	1.45565	0.419832	3.46721	0.000525894	0.00194817
purF	2209.83	-1.77979	0.280044	-6.35538	2.07908e-10	2.20627e-09
purK	1292.2	0.982799	0.351898	2.79286	0.0052245	0.0143965
purN	270.914	1.15566	0.452047	2.5565	0.0105732	0.0263965
pykA	1557.62	-0.91683	0.293436	-3.12447	0.00178128	0.00570423
pyrB	279.533	1.06304	0.382041	2.78253	0.00539368	0.0148192
pyrC	408.324	1.09941	0.351421	3.12846	0.00175724	0.00563491
pyrG	2658.72	-2.4935	0.375878	-6.6338	3.27164e-11	3.71497e-10
pyrH	1465.43	-1.96369	0.345801	-5.67866	1.35752e-08	1.19732e-07
qcrA	3905.86	-3.45995	0.323096	-10.7087	9.26099e-27	4.35359e-25
qcrB	5240.16	-3.38139	0.359098	-9.41632	4.67171e-21	1.46411e-19
qcrC	1198.24	-2.27811	0.346797	-6.56901	5.06496e-11	5.66914e-10
qor	954.283	0.942153	0.310764	3.03173	0.00243155	0.00750538
radA	638.491	1.12573	0.327302	3.43941	0.00058298	0.00212944
rbfA	350.058	-2.00933	0.577725	-3.478	0.00050517	0.00188327
recA	3264.99	-1.4941	0.283206	-5.27565	1.32284e-07	9.94987e-07
recB	449.838	1.29581	0.355995	3.63998	0.000272656	0.00110783
recC	404.644	1.12342	0.363434	3.09111	0.00199409	0.00630835
recD	489.562	1.61633	0.358105	4.51356	6.3749e-06	3.59765e-05
recF	1503.97	-2.05733	0.544566	-3.77793	0.000158136	0.0006789
recG	1082.7	1.03621	0.388741	2.66557	0.00768587	0.0201401
recN	816.646	1.10515	0.310716	3.55679	0.000375414	0.00145853
recR	591.436	-1.75607	0.348381	-5.04068	4.6389e-07	3.20698e-06
regX3	1502.02	-1.8596	0.28406	-6.5465	5.89e-11	6.54584e-10
relA	3795.59	-1.71952	0.347739	-4.94485	7.62018e-07	5.07401e-06
relB	81.8455	-3.62273	0.593577	-6.10322	1.03953e-09	1.02664e-08
relJ	238.617	2.34249	0.462398	5.06596	4.06352e-07	2.83842e-06
rfbD	640.863	-0.910437	0.303347	-3.0013	0.00268826	0.00820617
rfbE	694.003	-2.52063	0.448344	-5.6221	1.88653e-08	1.62726e-07
rhlE	2264.01	-1.72529	0.327982	-5.26032	1.43804e-07	1.07348e-06
rho	15330.3	-4.45261	0.407385	-10.9297	8.30996e-28	4.11212e-26
ribA1	212.459	2.36205	0.494901	4.77277	1.81706e-06	1.13358e-05
ribA2	1627.58	-2.18411	0.466938	-4.67751	2.90382e-06	1.74118e-05
ribC	730.879	0.80795	0.307609	2.62654	0.00862567	0.022231
ribD	409.192	1.50889	0.406301	3.71372	0.000204236	0.000857246
ribG	407.884	-1.41174	0.365628	-3.86113	0.000112864	0.000496326
ribH	298.537	-2.57571	0.470076	-5.47935	4.26902e-08	3.46609e-07
rip	913.602	-1.05749	0.29522	-3.58202	0.000340942	0.001348
ripA	1957.41	-1.40074	0.318218	-4.40182	1.07347e-05	5.78713e-05
rmlA	629.494	-1.16481	0.412718	-2.82229	0.00476828	0.0133347
rmlB	993.638	-1.22736	0.30369	-4.04149	5.31122e-05	0.000247945
rmlB3	628.757	1.4919	0.327919	4.5496	5.37493e-06	3.08894e-05
rmlC	525.357	-1.869	0.379945	-4.91913	8.693e-07	5.73957e-06
rmlD	1053.88	0.697072	0.298788	2.333	0.0196483	0.0447384
rnc	1230.31	-1.58108	0.29881	-5.29125	1.21481e-07	9.19618e-07
rne	5481.85	-2.13784	0.346585	-6.16831	6.90249e-10	6.9782e-09
rnhB	710.379	-1.60441	0.374254	-4.28697	1.81129e-05	9.31604e-05
rnpA	233.64	-1.29621	0.466198	-2.78038	0.00542958	0.0148917
rnpB	191608	-7.11992	0.43521	-16.3598	3.70586e-60	1.08883e-57
rodA	928.143	-1.70601	0.462423	-3.68928	0.000224887	0.000933182
rpe	669.007	-1.56067	0.458395	-3.40463	0.000662526	0.00239028
rpfA	1127	-2.09529	0.311048	-6.73623	1.62547e-11	1.90455e-10
rpfC	1668.08	-3.28461	0.302999	-10.8403	2.21643e-27	1.06321e-25
rpfD	178.03	-1.90343	0.506619	-3.75713	0.000171873	0.000730538
rpfE	226.479	1.30775	0.476051	2.74707	0.00601297	0.0162734
rphA	657.625	-1.23563	0.301954	-4.09211	4.27468e-05	0.000205054
rplA	1335.16	-2.69057	0.318852	-8.43829	3.22004e-17	6.91205e-16
rplB	2481.38	-3.10587	0.351165	-8.84449	9.19462e-19	2.28698e-17
rplC	1434.13	-3.5475	0.375119	-9.457	3.16904e-21	1.0066e-19
rplD	448.672	-2.39674	0.350902	-6.83022	8.47873e-12	1.0168e-10
rplE	1275.97	-3.82319	0.406917	-9.3955	5.69487e-21	1.77295e-19
rplF	2114.87	-5.4093	0.460863	-11.7373	8.20319e-32	5.39085e-30
rplI	517.639	-1.6	0.365128	-4.38203	1.17578e-05	6.27392e-05
rplK	2203.43	-4.63137	0.417903	-11.0824	1.52711e-28	8.06622e-27
rplM	403.239	-0.890998	0.346099	-2.5744	0.0100413	0.0251891
rplN	971.155	-2.70184	0.465799	-5.80044	6.61425e-09	6.03759e-08
rplO	562.471	-3.2569	0.375317	-8.67774	4.03727e-18	9.34935e-17
rplP	597.244	-4.24197	0.479387	-8.84874	8.85129e-19	2.22513e-17
rplQ	1996.12	-3.8997	0.410081	-9.5096	1.91398e-21	6.20524e-20
rplS	1231.65	-3.95348	0.434864	-9.09129	9.78666e-20	2.64409e-18
rplT	1900.4	-5.01171	0.391334	-12.8067	1.50348e-37	1.26211e-35
rplU	1717.98	-3.2592	0.581256	-5.60716	2.05669e-08	1.75791e-07
rplW	616.383	-3.98417	0.47409	-8.40383	4.3216e-17	9.11025e-16
rplX	542.211	-5.04591	0.513482	-9.82685	8.62759e-23	3.09605e-21
rpmA	1182.77	-3.8682	0.500205	-7.73324	1.04846e-14	1.7114e-13
rpmB1	191.74	1.69493	0.452104	3.74898	0.000177553	0.000752637
rpmC	64.9122	-4.62036	0.79446	-5.81572	6.03739e-09	5.57598e-08
rpmD	74.8061	-6.56529	0.811501	-8.0903	5.95183e-16	1.12368e-14
rpmE	1027.99	-6.0439	0.470727	-12.8395	9.8505e-38	8.57541e-36
rpmG2	129.798	-5.32001	0.764251	-6.96107	3.37689e-12	4.27891e-11
rpmH	236.458	-1.53785	0.5464	-2.81452	0.004885	0.0135573
rpmI	168.474	-2.35794	0.442303	-5.33105	9.76489e-08	7.50077e-07
rpoA	2081	-2.25564	0.275626	-8.1837	2.75263e-16	5.32515e-15
rpoB	22367.9	-4.19784	0.373441	-11.241	2.56601e-29	1.45335e-27
rpoC	7092.41	-2.07002	0.284629	-7.27271	3.52338e-13	4.90042e-12
rpoZ	2240.44	-6.74785	0.432071	-15.6174	5.53849e-55	1.37034e-52
rpsA	6755.3	-3.92009	0.340774	-11.5035	1.26646e-30	7.53623e-29
rpsB	1772.44	-3.08135	0.366121	-8.41622	3.88842e-17	8.23399e-16
rpsC	1215.06	-2.47877	0.31025	-7.98959	1.35389e-15	2.37487e-14
rpsD	1502.01	-3.56266	0.293715	-12.1296	7.35662e-34	5.32054e-32
rpsE	476.244	-1.41731	0.347704	-4.07621	4.57753e-05	0.000217803
rpsF	906.378	-3.91633	0.422183	-9.27638	1.75341e-20	5.25019e-19
rpsG	1596.7	-3.90583	0.473976	-8.24057	1.71397e-16	3.39974e-15
rpsH	395.125	-2.87774	0.37193	-7.73733	1.01529e-14	1.66883e-13
rpsJ	1581.43	-4.65757	0.38078	-12.2317	2.10585e-34	1.54681e-32
rpsK	237.702	-2.46361	0.446084	-5.52276	3.33716e-08	2.76684e-07
rpsL	3109.16	-5.57107	0.398818	-13.9689	2.41156e-44	2.76506e-42
rpsM	2849.12	-6.18435	0.402668	-15.3584	3.11012e-53	6.96223e-51
rpsN1	399.001	-3.44883	0.476318	-7.24061	4.4668e-13	6.15789e-12
rpsN2	17.1631	3.75155	1.62496	2.3087	0.02096	0.0470999
rpsO	1055.37	-7.03989	0.479007	-14.6969	6.75232e-49	1.02396e-46
rpsP	1032.15	-3.06724	0.498759	-6.14974	7.76077e-10	7.75397e-09
rpsQ	425.336	-3.22881	0.357843	-9.02297	1.83061e-19	4.80764e-18
rpsR1	146.803	-2.3723	0.439463	-5.39818	6.73213e-08	5.28343e-07
rpsS	984.766	-6.53065	0.557402	-11.7162	1.05245e-31	6.77748e-30
rpsT	573.799	-1.04236	0.330557	-3.15333	0.00161421	0.00524061
rrf	1403.14	-2.95096	0.40747	-7.24217	4.41554e-13	6.10514e-12
rrl	9.38102e+07	-7.37832	0.431682	-17.092	1.70137e-65	6.66513e-63
rrs	7.16902e+06	-8.02486	0.473862	-16.935	2.48387e-64	8.53826e-62
rseA	296.055	-1.08627	0.386962	-2.80718	0.0049977	0.0138201
rsfB	867.183	-2.11061	0.516563	-4.08588	4.39103e-05	0.000210206
rshA	551.648	-1.73701	0.333883	-5.20246	1.96671e-07	1.43787e-06
rskA	507.298	0.877299	0.356981	2.45755	0.0139889	0.0334666
rslA	302.094	0.932619	0.404434	2.30598	0.0211115	0.0473272
rubA	41.6998	-5.89465	0.956827	-6.16062	7.24597e-10	7.29407e-09
ruvB	233.361	1.80975	0.432088	4.18838	2.80951e-05	0.000140805
sORF_113	363.517	-1.98584	0.626387	-3.17031	0.00152277	0.00497812
sORF_12	342.704	1.41046	0.408018	3.45685	0.000546526	0.00201824
sORF_121	378.891	-0.907378	0.33059	-2.74472	0.00605622	0.0163589
sORF_128	31.1314	-2.24633	0.826419	-2.71814	0.00656495	0.0175651
sORF_130	690.587	-1.3218	0.502135	-2.63236	0.00847937	0.0219019
sORF_138	83.4652	1.57214	0.675842	2.3262	0.0200079	0.0454381
sORF_141	424.959	-1.21518	0.511332	-2.37649	0.0174782	0.0405953
sORF_143	125.007	-1.43562	0.57326	-2.50431	0.012269	0.0301339
sORF_148	218.924	-1.10662	0.396192	-2.79314	0.00521998	0.0143925
sORF_154	352.478	0.917091	0.39172	2.34119	0.0192223	0.0439942
sORF_162	174.506	-1.36152	0.427383	-3.18571	0.00144399	0.0047503
sORF_173	141.668	1.11541	0.483106	2.30884	0.0209524	0.0470999
sORF_183	157.483	1.6459	0.474592	3.46804	0.000524279	0.00194525
sORF_194	150.172	1.28453	0.480144	2.67531	0.00746605	0.0196627
sORF_195	1347.44	-2.20771	0.330265	-6.68465	2.31474e-11	2.68019e-10
sORF_200	820.126	-6.0972	0.456442	-13.3581	1.06233e-40	1.04042e-38
sORF_205	731.704	-4.17365	0.357877	-11.6622	1.98767e-31	1.22948e-29
sORF_213	312.777	-2.42407	0.428376	-5.65873	1.52493e-08	1.33495e-07
sORF_215	15.2822	-2.72604	1.13744	-2.39665	0.0165459	0.0387748
sORF_220	23.5885	5.66695	1.67057	3.39223	0.000693266	0.00248025
sORF_223	57.3964	-7.64558	0.847597	-9.0203	1.87577e-19	4.89889e-18
sORF_224	536.637	-2.60865	0.360538	-7.23545	4.63982e-13	6.35913e-12
sORF_226	85.2783	1.67299	0.605169	2.7645	0.00570104	0.0155096
sORF_229	372.781	1.04048	0.38058	2.73394	0.00625817	0.0168305
sORF_231	263.108	-1.38536	0.476947	-2.90463	0.00367687	0.0106874
sORF_234	188.393	-1.29703	0.568489	-2.28153	0.0225171	0.0498835
sORF_235	38.3209	-3.24112	0.814679	-3.97841	6.93784e-05	0.000316648
sORF_237	110.67	-3.18188	0.616508	-5.16114	2.45445e-07	1.77241e-06
sORF_238	713.853	1.32344	0.367278	3.60338	0.000314101	0.00125347
sORF_239	247.176	-1.86493	0.71144	-2.62135	0.00875833	0.0224988
sORF_241	82.0176	1.47868	0.638413	2.31619	0.020548	0.046481
sORF_245	102.654	2.06107	0.591261	3.48589	0.000490496	0.00184466
sORF_253	594.912	1.41149	0.324632	4.34796	1.37411e-05	7.23368e-05
sORF_261	536.792	-3.01853	0.64409	-4.68651	2.77906e-06	1.67277e-05
sORF_266	312.286	-4.46948	0.476018	-9.3893	6.03979e-21	1.85575e-19
sORF_269	53.5457	3.29991	0.923166	3.57456	0.000350818	0.00137662
sORF_27	230.014	1.62499	0.493869	3.29033	0.00100068	0.00343123
sORF_270	189.723	1.46336	0.460152	3.18016	0.00147194	0.00483888
sORF_280	358.816	-2.32883	0.487953	-4.77265	1.81816e-06	1.13358e-05
sORF_282	113.871	2.10984	0.552112	3.8214	0.000132695	0.00057759
sORF_298	112.684	1.28921	0.523168	2.46423	0.0137309	0.0330682
sORF_35	494.695	-1.45207	0.314334	-4.61953	3.84608e-06	2.25723e-05
sORF_42	143.152	1.28689	0.481341	2.67354	0.00750549	0.0197334
sORF_43	490.147	-1.59588	0.317127	-5.03232	4.84584e-07	3.34022e-06
sORF_52	90.7575	-4.04403	0.539702	-7.49307	6.72788e-14	9.91466e-13
sORF_53	85.6431	-4.49038	0.638747	-7.02998	2.0656e-12	2.67503e-11
sORF_60	74.2456	-5.14404	0.949544	-5.41738	6.04803e-08	4.78649e-07
sORF_72	165.411	-2.00823	0.574811	-3.49371	0.000476351	0.00180155
sORF_73	123.642	-2.11383	0.511028	-4.13643	3.52753e-05	0.000172739
sORF_77	30.2895	-5.04902	1.05901	-4.7677	1.86344e-06	1.15873e-05
sORF_78	16.262	-3.72999	1.06532	-3.50128	0.000463035	0.00175826
sORF_96	117.553	-2.07693	0.541365	-3.83646	0.000124818	0.000544819
sORF_98	517.991	0.799629	0.325263	2.45841	0.0139554	0.0334205
sahH	6831.03	-2.44104	0.36239	-6.73595	1.62865e-11	1.90455e-10
scoA	540.864	-1.11881	0.352872	-3.17057	0.00152141	0.00497812
scoB	328.298	-1.52518	0.486309	-3.13624	0.00171131	0.00551395
scpA	363.37	-0.76131	0.333657	-2.28172	0.0225061	0.0498826
sdhD	411.57	-2.58666	0.496616	-5.20858	1.90288e-07	1.39773e-06
secA1	7495.47	-2.04383	0.399889	-5.111	3.20465e-07	2.27226e-06
secA2	4112	-2.01508	0.303981	-6.62896	3.38053e-11	3.82937e-10
secD	1879.65	-1.89481	0.348551	-5.43625	5.4413e-08	4.33912e-07
secE1	153.691	-2.03333	0.576262	-3.52848	0.000417959	0.00160263
secE2	309.829	-1.91613	0.412469	-4.64551	3.39245e-06	2.01109e-05
secF	1502.52	-2.03591	0.287616	-7.07857	1.45655e-12	1.91799e-11
secG	855.125	-1.92945	0.468202	-4.12098	3.77266e-05	0.000183215
secY	2904.46	-3.54569	0.466478	-7.60098	2.93902e-14	4.52994e-13
senX3	2568.55	-1.91771	0.339275	-5.65238	1.58242e-08	1.38014e-07
serA2	237.296	2.0281	0.443013	4.57798	4.69496e-06	2.72819e-05
serS	825.116	1.24644	0.343944	3.62397	0.000290117	0.00116867
serT	65.199	1.70497	0.658049	2.59095	0.0095712	0.0242165
sigA	3830.1	-2.69623	0.298534	-9.03158	1.69205e-19	4.46872e-18
[truncated: 124 more rows]

## Sheet: MT49_BFEvA
	baseMean	log2FoldChange	lfcSE	stat	pvalue	padj
PE18	233.351	-11.481	1.51681	-7.56913	3.75725e-14	3.93593e-12
PE_PGRS19	554.695	-1.4004	0.298147	-4.697	2.64008e-06	8.35259e-05
PPE25	2164.77	-1.72904	0.168729	-10.2475	1.21493e-24	7.15895e-22
PPE26	1041.78	-13.6437	1.4592	-9.35013	8.75376e-21	3.17425e-18
PPE34	11440.5	0.323162	0.092695	3.4863	0.000489755	0.0123219
PPE38	9885.86	-0.621079	0.116577	-5.32761	9.9513e-08	3.84512e-06
PPE46	5497.32	1.22979	0.11567	10.6319	2.11717e-26	2.08423e-23
PPE54	24285.2	1.33898	0.125988	10.6279	2.21068e-26	2.08423e-23
PPE57	487.023	-5.60111	0.371558	-15.0747	2.37721e-51	1.12062e-47
PPE58	848.023	-13.3458	1.46205	-9.12816	6.96714e-20	2.18954e-17
Rv0569	918.199	-2.21081	0.34093	-6.48464	8.89418e-11	5.17619e-09
Rv1319c	5483.21	0.507797	0.133318	3.80892	0.000139573	0.00373834
Rv1322A	2816.05	-0.689681	0.205981	-3.34827	0.000813168	0.0195575
Rv1738	4987.02	-1.14048	0.16888	-6.75321	1.4461e-11	9.73847e-10
Rv1760	2550.34	-14.935	1.45042	-10.297	7.26894e-25	4.89511e-22
Rv1761c	550.555	-12.7226	1.47155	-8.64574	5.3458e-18	1.2e-15
Rv1762c	927.092	-13.4774	1.47321	-9.14833	5.78229e-20	1.94698e-17
Rv1765c	1345.37	-12.5821	1.38636	-9.07558	1.13069e-19	3.3313e-17
Rv2030c	9441.5	-0.769545	0.119313	-6.44979	1.12007e-10	6.36148e-09
Rv2337c	5640.34	0.329226	0.106843	3.08139	0.00206035	0.04614
Rv2348c	4945.53	-0.861561	0.191846	-4.4909	7.09232e-06	0.000208957
Rv2828c	321.204	-1.18431	0.367787	-3.2201	0.00128144	0.0297572
Rv2840c	2555.3	-1.02043	0.249427	-4.09112	4.29295e-05	0.00120654
Rv3131	7237.89	-0.527747	0.141288	-3.73525	0.000187528	0.00496633
Rv3134c	5671.25	-0.377165	0.117993	-3.19649	0.00139109	0.0319883
Rv3188	1396.85	-0.865597	0.18915	-4.57624	4.73398e-06	0.000143051
Rv3189	3160.06	-0.592393	0.161338	-3.67175	0.000240895	0.00623945
Rv3190A	2793.5	-0.740901	0.148766	-4.98033	6.34761e-07	2.15271e-05
Rv3190c	7038.81	-0.700876	0.105441	-6.64707	2.98977e-11	1.90457e-09
Rv3191c	5982.26	-0.680146	0.112102	-6.06722	1.30143e-09	6.1969e-08
Rv3192	4324.63	-0.545551	0.139326	-3.91565	9.01603e-05	0.00245674
Rv3193c	10374	-0.646532	0.0926496	-6.97825	2.98882e-12	2.27247e-10
Rv3194c	4771.83	-0.694604	0.118865	-5.84363	5.10767e-09	2.2294e-07
Rv3195	6167.68	-0.764595	0.115386	-6.62642	3.43931e-11	2.16172e-09
Rv3196	3683.86	-0.81721	0.138231	-5.91193	3.38121e-09	1.50368e-07
Rv3196A	2087.02	-1.02326	0.232731	-4.39676	1.0988e-05	0.000321723
Rv3197	8797.35	-0.762588	0.102098	-7.4692	8.06841e-14	7.45774e-12
Rv3198A	1723.95	-0.749107	0.179882	-4.16443	3.12127e-05	0.000897175
Rv3200c	4488.47	-0.832792	0.123258	-6.75648	1.41383e-11	9.65913e-10
Rv3201c	14574.9	-0.811657	0.0993835	-8.16692	3.16366e-16	4.38632e-14
Rv3202a	2035.84	-0.834895	0.158069	-5.28183	1.279e-07	4.74741e-06
Rv3202c	10716.4	-0.804512	0.0925075	-8.69672	3.41608e-18	8.05169e-16
Rv3205c	5087.73	-0.772067	0.125965	-6.12922	8.831e-10	4.33639e-08
Rv3207c	3585.24	-0.772432	0.148472	-5.20253	1.96589e-07	7.18388e-06
Rv3208	6527.33	-0.715137	0.101703	-7.03159	2.0419e-12	1.65957e-10
Rv3209	3341.66	-0.896184	0.142133	-6.30525	2.87726e-10	1.50704e-08
Rv3210c	4952.2	-0.832385	0.157028	-5.30086	1.15259e-07	4.33009e-06
Rv3212	5713.21	-0.775113	0.132908	-5.83196	5.47805e-09	2.36913e-07
Rv3213c	4683.61	-0.899156	0.123569	-7.27653	3.4252e-13	2.9357e-11
Rv3217c	3015.08	-0.588055	0.14134	-4.16056	3.17468e-05	0.000906997
Rv3218	5263.01	-0.955526	0.165497	-5.77369	7.75519e-09	3.26411e-07
Rv3220c	8449.91	-0.757424	0.0976337	-7.75781	8.64092e-15	9.69841e-13
Rv3224	6324.21	-0.864451	0.125404	-6.89331	5.45076e-12	3.95306e-10
Rv3225c	8802.68	-0.75205	0.116932	-6.43151	1.26339e-10	7.09005e-09
Rv3226c	5465	-0.781199	0.122682	-6.36768	1.91909e-10	1.05193e-08
Rv3228	3380.86	-0.839456	0.140887	-5.95835	2.54797e-09	1.16613e-07
Rv3230c	6322.77	-0.648598	0.131389	-4.93646	7.95545e-07	2.64098e-05
Rv3231c	1186.21	-1.01421	0.202464	-5.00935	5.46146e-07	1.87922e-05
Rv3235	2100.73	-0.828385	0.167041	-4.95917	7.07953e-07	2.36687e-05
Rv3239c	13812.3	-0.756273	0.0919727	-8.2228	1.98803e-16	2.92862e-14
Rv3241c	3415.56	-0.89254	0.1272	-7.01682	2.26982e-12	1.78332e-10
Rv3242c	2858.32	-0.826833	0.142601	-5.79821	6.7025e-09	2.84645e-07
Rv3243c	3579.33	-0.571667	0.124402	-4.59531	4.32106e-06	0.000132269
Rv3249c	2462.66	-0.778896	0.165262	-4.71308	2.43994e-06	7.82442e-05
Rv3253c	8617.34	-0.805265	0.0957802	-8.40743	4.19109e-17	7.056e-15
Rv3254	7073.17	-0.793218	0.103161	-7.68915	1.48119e-14	1.6238e-12
Rv3256c	2107.83	-0.808539	0.186482	-4.33574	1.45269e-05	0.000422716
Rv3259	3084.74	-0.744896	0.154296	-4.82771	1.38112e-06	4.52126e-05
Rv3263	8029.96	-0.739865	0.11453	-6.46003	1.04685e-10	6.01811e-09
Rv3267	8639.2	-0.870442	0.101193	-8.6018	7.84782e-18	1.60846e-15
Rv3268	3925.27	-0.743978	0.121922	-6.10206	1.04709e-09	5.08862e-08
Rv3271c	5999.67	-0.904734	0.124278	-7.27991	3.34037e-13	2.91602e-11
Rv3272	6371.5	-0.927124	0.121388	-7.63766	2.21203e-14	2.36989e-12
Rv3273	13031.6	-0.850284	0.104396	-8.14478	3.7998e-16	4.97562e-14
Rv3277	4654.68	-0.750602	0.123257	-6.08973	1.13101e-09	5.44041e-08
Rv3278c	2293.63	-0.774733	0.148412	-5.22014	1.78789e-07	6.58446e-06
Rv3282	2463.23	-0.875991	0.145093	-6.03745	1.56573e-09	7.30776e-08
Rv3284	3019.54	-0.747972	0.164608	-4.54395	5.52096e-06	0.00016472
Rv3292	4252.88	-0.967136	0.166693	-5.80188	6.55735e-09	2.81012e-07
Rv3294c	3756.11	-0.777291	0.131817	-5.89675	3.70725e-09	1.63327e-07
Rv3295	2663.64	-0.75473	0.161016	-4.68728	2.76854e-06	8.58611e-05
Rv3300c	3703.13	-0.843103	0.139423	-6.04707	1.47504e-09	6.95332e-08
Rv3304	2782.01	-0.750488	0.145772	-5.14836	2.62781e-07	9.38446e-06
Rv3311	6720.64	-0.70864	0.108724	-6.51782	7.13378e-11	4.25679e-09
Rv3312A	2651.82	-0.663116	0.18009	-3.68213	0.000231296	0.00602393
Rv3312c	6872.47	-0.637657	0.112466	-5.66979	1.4297e-08	5.76036e-07
Rv3322c	2929.95	-0.635021	0.133486	-4.7572	1.96294e-06	6.33786e-05
Rv3424c	1182.71	-1.23559	0.246851	-5.00541	5.57419e-07	1.90411e-05
Rv3427c	1134.68	-13.7666	1.45775	-9.44374	3.59717e-21	1.41309e-18
Rv3428c	1993.63	-13.1497	1.38234	-9.51264	1.85888e-21	7.96615e-19
Rv3467	1384.3	-1.30097	0.219243	-5.9339	2.95815e-09	1.32807e-07
TB31.7	6256.45	-0.67617	0.142012	-4.76137	1.92286e-06	6.25129e-05
TB7.3	776	-0.999576	0.269495	-3.70907	0.000208025	0.00544794
TB9.4	2915.9	-0.771115	0.13389	-5.75932	8.44527e-09	3.5231e-07
accA3	8179.28	-0.904442	0.103449	-8.74291	2.27184e-18	5.63655e-16
accD4	7489.74	-0.444064	0.136677	-3.249	0.00115813	0.0270269
accD5	6760.21	-0.937318	0.105408	-8.89228	5.98684e-19	1.56789e-16
accE5	1106.84	-1.02827	0.256573	-4.00771	6.13107e-05	0.00169017
acpM	869.986	-1.47693	0.397177	-3.71856	0.000200362	0.00527657
add	4939.15	-0.754937	0.118494	-6.37111	1.87664e-10	1.04076e-08
alkB	4093.32	-0.842919	0.134404	-6.27152	3.57546e-10	1.85217e-08
amiA1	7454.71	-0.842964	0.118103	-7.13754	9.50186e-13	7.99853e-11
amiB1	6766.95	-0.917774	0.113844	-8.06167	7.52564e-16	9.09637e-14
aroA	6455.84	-0.804482	0.117862	-6.82565	8.75261e-12	6.06961e-10
atpB	774.488	-1.10174	0.347786	-3.16788	0.00153557	0.0349694
atpF	1074.92	-0.974033	0.276738	-3.51969	0.000432047	0.011009
atpH	7154.28	-0.468068	0.137403	-3.40653	0.000657942	0.0160702
atsB	11049	-0.79263	0.0921446	-8.60202	7.83222e-18	1.60846e-15
birA	6217.33	-0.803272	0.107069	-7.50237	6.26745e-14	6.02955e-12
cdd	1718.26	-0.81204	0.176058	-4.61235	3.98135e-06	0.000122667
clpX	3315.35	-0.572245	0.181394	-3.1547	0.0016066	0.036237
ctpB	12636.4	-0.470876	0.103001	-4.57157	4.84074e-06	0.000145346
ctpC	14664.1	-1.016	0.106549	-9.53548	1.49192e-21	7.03291e-19
cut1	1451.04	-14.1199	1.45557	-9.70064	2.99618e-22	1.56933e-19
deoA	5030.54	-0.758067	0.126626	-5.98664	2.14217e-09	9.90019e-08
deoD	4221.93	-0.89768	0.133811	-6.70857	1.96534e-11	1.30488e-09
desA1	2975.64	-1.46874	0.232078	-6.32863	2.4735e-10	1.32501e-08
desA2	2541.12	-0.524107	0.159268	-3.29072	0.000999306	0.0235536
desA3	6332.82	-1.13234	0.139163	-8.1368	4.05858e-16	5.17085e-14
efpA	6163.11	-0.348923	0.113262	-3.08069	0.00206524	0.04614
entC	6405.99	-0.734718	0.105333	-6.97521	3.05417e-12	2.28529e-10
esxP	2638.89	-1.91164	0.225697	-8.46991	2.45579e-17	4.28764e-15
esxR	2512.01	1.93205	0.147036	13.14	1.94258e-39	3.05244e-36
esxS	4101.12	2.00313	0.15195	13.1829	1.10143e-39	2.59606e-36
fadD10	4687.55	-0.574848	0.166802	-3.44629	0.000568339	0.014027
fadD32	10222.3	-0.309212	0.0966936	-3.19785	0.00138456	0.0319883
fadE25	5368.68	-0.865351	0.115079	-7.51964	5.49271e-14	5.3943e-12
fbiA	5810.63	-0.733245	0.117743	-6.22751	4.73895e-10	2.40209e-08
fbiB	6024.61	-0.855552	0.106965	-7.99844	1.26007e-15	1.44877e-13
fcoT	549.983	-1.65645	0.425855	-3.8897	0.000100368	0.00271917
fdxA	3772.65	-0.747111	0.182635	-4.09074	4.29995e-05	0.00120654
fusA1	6865.65	-0.823615	0.143536	-5.73803	9.57858e-09	3.96083e-07
glpD2	9875.37	-0.770798	0.0938524	-8.21288	2.15949e-16	3.0848e-14
gpm2	3409.4	-0.769922	0.135095	-5.69911	1.20437e-08	4.93689e-07
hrp1	1771.7	-2.02076	0.639852	-3.15816	0.00158767	0.0359821
hspX	7195.36	-3.57211	0.575021	-6.21214	5.22674e-10	2.62115e-08
icl1	5566.16	-0.364831	0.106926	-3.412	0.000644882	0.0158332
kasA	3879.37	-0.500462	0.126794	-3.94703	7.91252e-05	0.00216858
kasB	4606.43	-0.423932	0.125776	-3.37054	0.000750221	0.0181361
katG	8521.98	-0.536655	0.15448	-3.47393	0.000512888	0.012725
kefB	7978.28	-0.664264	0.0973194	-6.82561	8.75548e-12	6.06961e-10
lat	6675.15	-0.803359	0.117577	-6.83263	8.33729e-12	5.95485e-10
lhr	13259.6	-0.813967	0.0949129	-8.57593	9.82871e-18	1.8533e-15
lipV	2470.15	-0.879668	0.143272	-6.13986	8.25963e-10	4.09852e-08
lpdA	8450.6	-0.614946	0.0944263	-6.51244	7.39395e-11	4.35689e-09
lpqB	7920.8	-0.77434	0.096246	-8.04542	8.59491e-16	1.01291e-13
lpqC	4972.34	-0.864356	0.137037	-6.30745	2.8367e-10	1.50249e-08
lrpA	3068.63	-0.790059	0.132933	-5.94327	2.79386e-09	1.26637e-07
manA	6842.6	-0.809299	0.100063	-8.08793	6.06888e-16	7.52861e-14
manB	6942.65	-0.712202	0.113798	-6.25848	3.88747e-10	1.9919e-08
moaC3	2159	-0.877778	0.165615	-5.3001	1.15739e-07	4.33009e-06
moaX	831.3	-0.844826	0.239839	-3.52247	0.000427552	0.0109537
moeB1	3975.41	-0.721502	0.142008	-5.0807	3.7604e-07	1.33282e-05
mtrA	2211.8	-0.81893	0.202291	-4.04829	5.15942e-05	0.00143068
mtrB	9223.3	-0.894226	0.107033	-8.35464	6.56344e-17	1.0669e-14
ncRv0797c	100.725	-6.52524	0.928575	-7.02716	2.10787e-12	1.68415e-10
ncRv12803	109.409	-10.3896	1.58021	-6.57482	4.87125e-11	2.98221e-09
ncRv13221	755.338	-0.800304	0.242228	-3.30393	0.000953411	0.0225848
ncRv1760c	487.67	-12.5476	1.47503	-8.50665	1.79024e-17	3.24584e-15
ncRv1788c	794.782	-13.2514	1.46413	-9.05071	1.42047e-19	3.93888e-17
ncRv3205	2207.95	-0.763926	0.162328	-4.70606	2.52546e-06	8.04392e-05
ncRv3206	1353.85	-0.744907	0.195109	-3.81791	0.000134589	0.00362543
ncRv3273c	2882.58	-0.863481	0.167222	-5.16367	2.42158e-07	8.71398e-06
ncRv3288	594.88	-1.03049	0.29578	-3.48398	0.000494025	0.0123219
ncRv3297c	1489.24	-0.803278	0.196545	-4.08699	4.37006e-05	0.00121896
ncRv3311c	1722.22	-0.749176	0.176189	-4.25212	2.11759e-05	0.000612412
ncRv3314	2661.08	-0.859396	0.177612	-4.83861	1.30748e-06	4.31012e-05
nei	3196.14	-0.880196	0.131609	-6.68797	2.26285e-11	1.46124e-09
nudC	4886.58	-0.72003	0.129396	-5.56456	2.62818e-08	1.04111e-06
pcd	5627.39	-0.83537	0.11053	-7.55785	4.09791e-14	4.19947e-12
pckA	8091.84	-0.502476	0.121286	-4.14289	3.42961e-05	0.000973927
phoY1	939.829	-0.861399	0.226881	-3.7967	0.000146638	0.00390537
pks13	18359	-0.302022	0.0924925	-3.26537	0.00109321	0.0256387
pmmA	7133.37	-0.738014	0.100221	-7.36388	1.7864e-13	1.61944e-11
pmmB	10000.9	-0.906522	0.108579	-8.34898	6.8857e-17	1.08197e-14
ppk2	4653.48	-0.882521	0.133563	-6.60752	3.90799e-11	2.42398e-09
purK	6385.24	-0.887715	0.128101	-6.92979	4.21468e-12	3.10437e-10
rhlE	8445.93	-1.02256	0.0982611	-10.4066	2.31396e-25	1.818e-22
rmlD	4473.35	-0.986126	0.131835	-7.47999	7.43274e-14	7.00759e-12
rplB	3420.73	-0.411534	0.129748	-3.17179	0.001515	0.0346686
rpoB	15630	-0.698749	0.129314	-5.40352	6.53452e-08	2.54576e-06
rpsA	4824.58	-0.790818	0.143245	-5.52073	3.37589e-08	1.32616e-06
rpsM	793.803	-1.0503	0.310708	-3.38035	0.000723925	0.0175906
rsbW	1816.99	-0.902146	0.169818	-5.31243	1.08175e-07	4.14584e-06
rshA	897.352	-0.740757	0.221655	-3.34194	0.000831951	0.0199077
sORF_234	754.899	-0.829569	0.249015	-3.3314	0.000864114	0.0205729
sORF_236	3250.84	-0.849651	0.129344	-6.56892	5.06807e-11	3.06293e-09
sORF_238	2617.61	-0.923774	0.162591	-5.68157	1.33466e-08	5.42377e-07
sORF_244	579.179	-0.876822	0.285656	-3.06951	0.00214413	0.0476766
sORF_261	195.321	-11.2318	1.53265	-7.32839	2.32927e-13	2.07173e-11
sORF_93	318.357	1.26779	0.362112	3.5011	0.000463336	0.0117428
sORF_98	3595.79	0.654923	0.144609	4.52893	5.92844e-06	0.000175765
sahH	7567.82	-1.01292	0.121422	-8.34212	7.29727e-17	1.10966e-14
sapM	2310.21	-0.839211	0.168684	-4.97503	6.52368e-07	2.19662e-05
sdhA	5582.06	-0.814113	0.107856	-7.54813	4.41549e-14	4.42864e-12
sdhB	3443.07	-0.71233	0.137682	-5.17372	2.29478e-07	8.32122e-06
secA1	10277.6	-0.876013	0.107383	-8.1578	3.41188e-16	4.59531e-14
senX3	6334.11	-0.444849	0.127681	-3.48408	0.000493828	0.0123219
sigF	4500.69	-0.866196	0.129361	-6.69596	2.14262e-11	1.40282e-09
sigH	2450.94	-0.776166	0.154538	-5.02248	5.10091e-07	1.77033e-05
sseA	2251.71	-0.940339	0.18699	-5.02881	4.93529e-07	1.73619e-05
tgs1	6981.37	-0.713458	0.152057	-4.69204	2.705e-06	8.44461e-05
tgs3	5209.03	-0.727954	0.114884	-6.33641	2.35183e-10	1.27431e-08
tmk	3231.64	-0.702149	0.132252	-5.30917	1.10124e-07	4.18647e-06
tuf	5476.99	-0.802175	0.142915	-5.61296	1.98895e-08	7.94569e-07
upp	5424.03	-0.918647	0.130982	-7.01352	2.32394e-12	1.79591e-10
usfY	1645.62	-0.787085	0.171621	-4.58617	4.51451e-06	0.000137299
uvrD2	7163.57	-0.702908	0.0994764	-7.06608	1.59372e-12	1.31804e-10
wag22	543.22	-12.7006	1.47952	-8.58427	9.1412e-18	1.79548e-15
wbbL1	2009.07	-0.873097	0.173846	-5.02223	5.10744e-07	1.77033e-05
whiB2	1964.66	-0.647432	0.183574	-3.52682	0.000420579	0.0108339
whiB7	3130.77	-0.623712	0.132883	-4.69369	2.68318e-06	8.43234e-05

## Sheet: MT540_BFEvA
	baseMean	log2FoldChange	lfcSE	stat	pvalue	padj
35kd_ag	2294.26	-3.46258	0.275254	-12.5796	2.73438e-36	3.56151e-35
C8	3.6857	-5.10132	1.78077	-2.86467	0.00417446	0.00664453
MTS2823	5.72837	-5.71969	1.5809	-3.61799	0.000296903	0.000564055
P55	2403.09	-2.0726	0.270235	-7.66963	1.72494e-14	9.36568e-14
PE1	655.44	-0.699684	0.220353	-3.17529	0.00149688	0.00255661
PE12	647.289	-1.37749	0.275639	-4.99743	5.81005e-07	1.52705e-06
PE13	3299.54	-2.94676	0.466091	-6.32229	2.57722e-10	9.99841e-10
PE14	108.578	1.37225	0.528195	2.59799	0.00937711	0.0141909
PE16	431.266	0.980694	0.282078	3.47668	0.000507669	0.00093354
PE17	674.874	-2.53738	0.308059	-8.23669	1.77041e-16	1.09967e-15
PE19	3700.45	-2.49774	0.498102	-5.01451	5.31676e-07	1.40131e-06
PE20	419.045	-1.39406	0.233026	-5.98243	2.19833e-09	7.63408e-09
PE24	171.108	2.60868	0.47754	5.46274	4.68848e-08	1.42965e-07
PE25	579.853	-2.7269	0.210014	-12.9844	1.50073e-38	2.1127e-37
PE26	977.753	-2.30408	0.251917	-9.14619	5.89769e-20	4.36707e-19
PE29	123.411	2.45568	0.537825	4.56596	4.97217e-06	1.17542e-05
PE3	541.98	1.14834	0.278189	4.12791	3.66081e-05	7.76066e-05
PE31	388.518	-1.32352	0.46073	-2.87267	0.00407024	0.00649195
PE33	34.9228	2.50487	0.933659	2.68285	0.00729983	0.0112279
PE34	197.678	2.26142	0.435227	5.19595	2.03676e-07	5.65673e-07
PE35	377.196	-1.83975	0.298543	-6.16241	7.16442e-10	2.63799e-09
PE4	401.638	1.30952	0.302939	4.32273	1.54112e-05	3.43103e-05
PE5	21.1478	-3.50894	0.695379	-5.04609	4.5095e-07	1.1993e-06
PE6	128.386	3.78665	0.731044	5.17978	2.2215e-07	6.12639e-07
PE9	183.392	2.61186	0.464114	5.62763	1.82702e-08	5.78885e-08
PE_PGRS1	301.786	2.32397	0.353749	6.56955	5.04662e-11	2.09993e-10
PE_PGRS10	110.667	1.49119	0.485333	3.0725	0.00212271	0.00354438
PE_PGRS11	687.605	1.02234	0.238525	4.28607	1.8186e-05	4.0099e-05
PE_PGRS15	306.661	-1.17752	0.26246	-4.48646	7.24152e-06	1.68063e-05
PE_PGRS17	135.233	2.96351	0.60349	4.91062	9.07871e-07	2.34036e-06
PE_PGRS18	230.987	1.67807	0.366304	4.58108	4.62589e-06	1.09798e-05
PE_PGRS20	221.455	1.0842	0.32359	3.35054	0.000806546	0.0014376
PE_PGRS22	151.304	1.69917	0.417851	4.06646	4.77322e-05	9.96611e-05
PE_PGRS23	150.492	0.943292	0.40461	2.33136	0.0197345	0.0284986
PE_PGRS24	140.739	1.3123	0.426112	3.07971	0.00207205	0.00346471
PE_PGRS25	233.437	-1.94313	0.333209	-5.83158	5.49054e-09	1.84404e-08
PE_PGRS26	74.3083	1.2377	0.575513	2.1506	0.0315079	0.0439484
PE_PGRS27	53.8596	1.78841	0.679946	2.63022	0.00853303	0.0129972
PE_PGRS28	158.674	1.77246	0.437696	4.04953	5.13209e-05	0.000106917
PE_PGRS30	744.537	0.521895	0.21745	2.40007	0.016392	0.0239587
PE_PGRS31	313.804	0.944097	0.287612	3.28254	0.00102876	0.00180157
PE_PGRS32	634.678	0.91632	0.217875	4.2057	2.60271e-05	5.63441e-05
PE_PGRS33	59.3319	-1.63237	0.463512	-3.52174	0.000428724	0.000796468
PE_PGRS37	23.0342	5.14237	1.57406	3.26694	0.00108715	0.00189466
PE_PGRS38	321.284	-1.03627	0.32439	-3.19451	0.00140068	0.00239926
PE_PGRS39	300.165	1.08382	0.355437	3.04924	0.00229417	0.0038077
PE_PGRS40	87.5881	1.11899	0.484354	2.31028	0.0208728	0.0300042
PE_PGRS41	317.662	-1.07569	0.253358	-4.24575	2.17866e-05	4.76247e-05
PE_PGRS42	116.524	1.57058	0.447983	3.50589	0.000455083	0.000844102
PE_PGRS43	102.316	1.98855	0.569879	3.48942	0.000484061	0.000893973
PE_PGRS45	280.092	-1.01239	0.263705	-3.83911	0.000123482	0.000245918
PE_PGRS46	403.789	0.758419	0.252549	3.00306	0.00267277	0.00438499
PE_PGRS5	246.721	-1.10328	0.30237	-3.64879	0.000263482	0.000504025
PE_PGRS50	95.7038	2.35235	0.563154	4.17711	2.95242e-05	6.34987e-05
PE_PGRS51	292.452	1.21835	0.290082	4.20001	2.66903e-05	5.77002e-05
PE_PGRS53	77.3137	1.74964	0.639642	2.73534	0.00623151	0.00969895
PE_PGRS54	209.823	-1.2873	0.354401	-3.63232	0.000280882	0.000534915
PE_PGRS58	33.1271	1.92904	0.88747	2.17364	0.0297323	0.0415852
PE_PGRS60	30.4607	2.93389	1.12981	2.59681	0.00940937	0.0142352
PE_PGRS7	796.525	-1.04507	0.318401	-3.28224	0.00102987	0.00180285
PPE1	408.779	1.3257	0.259167	5.11524	3.13343e-07	8.48698e-07
PPE11	443.065	1.02648	0.292966	3.50376	0.000458735	0.000850529
PPE12	3463.15	-2.23871	0.164245	-13.6303	2.64434e-42	4.13079e-41
PPE15	265.336	-1.20114	0.287686	-4.17518	2.97748e-05	6.39567e-05
PPE17	825.054	-1.62517	0.182441	-8.90793	5.19936e-19	3.70415e-18
PPE18	6412.12	-4.26592	0.549357	-7.7653	8.14523e-15	4.55397e-14
PPE19	1766.53	-1.75873	0.362822	-4.84735	1.25119e-06	3.16978e-06
PPE2	499.7	0.803	0.238965	3.36032	0.00077851	0.00139132
PPE20	1076.63	-1.67224	0.19657	-8.50708	1.78364e-17	1.18792e-16
PPE22	147.563	2.14182	0.496276	4.31579	1.5903e-05	3.53217e-05
PPE23	294.199	1.29446	0.295173	4.38543	1.15758e-05	2.61806e-05
PPE24	1130.08	0.996601	0.186886	5.33268	9.67763e-08	2.83869e-07
PPE25	488.105	-2.4609	0.360567	-6.82509	8.78673e-12	3.89766e-11
PPE28	752.882	0.97813	0.211015	4.63535	3.56333e-06	8.58779e-06
PPE29	496.463	0.767326	0.25601	2.99725	0.00272427	0.00446169
PPE3	214.733	0.84136	0.347237	2.42302	0.0153923	0.0226099
PPE30	369.394	0.653703	0.244333	2.67547	0.00746256	0.0114632
PPE34	2232.88	1.14499	0.336921	3.39838	0.000677866	0.00122213
PPE35	1920.12	-1.42054	0.293012	-4.84806	1.24677e-06	3.16028e-06
PPE37	630.228	2.03287	0.36423	5.5813	2.3873e-08	7.47841e-08
PPE38	867.326	0.803745	0.236707	3.39552	0.00068498	0.00123401
PPE39	4116.79	-2.88981	0.248391	-11.6341	2.76485e-31	3.14017e-30
PPE4	1909.37	-2.7632	0.213517	-12.9413	2.62995e-38	3.69135e-37
PPE41	2121.47	-3.59996	0.250807	-14.3535	1.01317e-46	1.78424e-45
PPE43	350.027	1.47626	0.301614	4.89453	9.85433e-07	2.52645e-06
PPE44	431.615	1.53319	0.264839	5.78915	7.07419e-09	2.35406e-08
PPE46	414.909	2.30109	0.300176	7.6658	1.77718e-14	9.63819e-14
PPE49	856.297	1.31186	0.457308	2.86866	0.00412217	0.0065681
PPE5	5225.58	-0.699569	0.197134	-3.54869	0.000387147	0.000723228
PPE50	307.613	-0.896594	0.256962	-3.48921	0.000484456	0.00089435
PPE51	637.723	-0.813369	0.247671	-3.28407	0.00102319	0.00179315
PPE52	1371.03	-2.19521	0.383554	-5.72334	1.04452e-08	3.41301e-08
PPE53	1999.19	-1.29844	0.191767	-6.77096	1.27935e-11	5.61148e-11
PPE55	8431.58	-0.782091	0.162838	-4.80287	1.56406e-06	3.92015e-06
PPE56	5998.65	1.12899	0.251597	4.48728	7.21385e-06	1.67504e-05
PPE59	1269.93	-3.21111	0.294339	-10.9096	1.0375e-27	1.0491e-26
PPE60	1349.72	-1.62405	0.250825	-6.47484	9.49131e-11	3.85057e-10
PPE61	479.723	2.24767	0.297135	7.56446	3.89472e-14	2.0646e-13
PPE63	404.362	2.66815	0.362631	7.35776	1.87028e-13	9.4968e-13
PPE66	171.713	1.58137	0.393211	4.02169	5.77813e-05	0.000119633
PPE67	188.733	1.43199	0.35794	4.00064	6.31706e-05	0.000130218
PPE68	2106.09	-3.24235	0.19532	-16.6002	6.95079e-62	1.91126e-60
PPE69	115.122	1.53315	0.44437	3.45018	0.000560216	0.00102416
PPE8	6048.88	-0.705477	0.258664	-2.72739	0.00638375	0.00991295
Rv0007	548.131	-2.60712	0.284609	-9.16037	5.17212e-20	3.84799e-19
Rv0008c	283.99	1.85722	0.344455	5.39176	6.97707e-08	2.07765e-07
Rv0010c	680.68	-0.521585	0.193196	-2.69977	0.00693869	0.010718
Rv0011c	912.856	-1.79294	0.36363	-4.93066	8.19515e-07	2.12059e-06
Rv0021c	436.538	2.04277	0.307576	6.6415	3.10498e-11	1.32004e-10
Rv0023	223.37	2.72174	0.473498	5.74815	9.0225e-09	2.97633e-08
Rv0025	100.473	1.99955	0.599007	3.33811	0.000843492	0.00149834
Rv0027	121.857	-2.64686	0.393506	-6.72636	1.73961e-11	7.56675e-11
Rv0030	223.697	1.65547	0.344857	4.80046	1.58301e-06	3.96341e-06
Rv0034	44.791	2.91698	0.919003	3.17407	0.00150315	0.00256638
Rv0036c	300.193	1.42211	0.33148	4.29018	1.78526e-05	3.94097e-05
Rv0037c	662.991	1.82802	0.304209	6.0091	1.86552e-09	6.53139e-09
Rv0038	799.407	-1.42045	0.186694	-7.60841	2.77482e-14	1.48941e-13
Rv0047c	1101.42	-2.02293	0.210206	-9.62356	6.35885e-22	5.10227e-21
Rv0048c	454.139	0.944664	0.265959	3.55192	0.000382433	0.000714991
Rv0049	368.933	-1.46923	0.338883	-4.33552	1.45413e-05	3.24197e-05
Rv0051	962.258	0.541339	0.185893	2.9121	0.00359005	0.00577108
Rv0057	753.555	-3.44756	0.368241	-9.36224	7.80644e-21	5.95875e-20
Rv0059	416.974	-1.08897	0.256773	-4.24099	2.2254e-05	4.85561e-05
Rv0060	2057.01	-2.33101	0.220014	-10.5948	3.14935e-26	3.03448e-25
Rv0061c	665.56	-3.64259	0.352333	-10.3385	4.71797e-25	4.34978e-24
Rv0063	323.535	0.652387	0.280829	2.32308	0.020175	0.0290901
Rv0064	2690.05	-1.72858	0.167255	-10.335	4.89375e-25	4.49422e-24
Rv0067c	319.295	1.49555	0.296519	5.04368	4.56668e-07	1.21314e-06
Rv0068	373.772	2.85295	0.363569	7.84707	4.25866e-15	2.42718e-14
Rv0073	516.12	-0.885043	0.233508	-3.7902	0.000150527	0.000296762
Rv0074	419.519	1.59185	0.304581	5.22634	1.72894e-07	4.87671e-07
Rv0075	754.393	0.512077	0.215914	2.37167	0.0177077	0.025706
Rv0076c	246.82	2.22969	0.370803	6.01315	1.8195e-09	6.38933e-09
Rv0077c	289.622	2.21097	0.36451	6.0656	1.31459e-09	4.68273e-09
Rv0078	289.35	2.49004	0.411376	6.05296	1.4221e-09	5.04277e-09
Rv0078A	845.384	-2.7003	0.338704	-7.97243	1.55579e-15	9.08737e-15
Rv0078B	404.115	-2.51094	0.537334	-4.67296	2.96894e-06	7.24064e-06
Rv0079	953.565	-1.60632	0.189	-8.49905	1.91153e-17	1.26771e-16
Rv0080	350.565	-1.62191	0.261825	-6.19464	5.84179e-10	2.18347e-09
Rv0081	95.8229	-2.2497	0.460008	-4.89058	1.00542e-06	2.57628e-06
Rv0082	152.687	-0.754841	0.344198	-2.19304	0.0283044	0.0397157
Rv0083	271.76	1.08137	0.322563	3.35245	0.000801011	0.00142827
Rv0088	1252.87	-1.8971	0.193308	-9.81386	9.81457e-23	8.18229e-22
Rv0089	216.331	1.72016	0.353209	4.87009	1.11549e-06	2.85056e-06
Rv0090	337.131	1.54861	0.532685	2.90718	0.00364703	0.00585468
Rv0093c	392.609	1.47222	0.281183	5.23581	1.64266e-07	4.6445e-07
Rv0094c	46.1166	3.56465	1.0928	3.26194	0.00110653	0.00192609
Rv0097	663.399	-1.59844	0.184684	-8.655	4.92913e-18	3.37854e-17
Rv0100	13.9519	-2.88088	0.833394	-3.45681	0.000546619	0.00100086
Rv0102	1249.58	0.474699	0.193573	2.4523	0.0141945	0.0209552
Rv0104	668.771	2.57424	0.40651	6.33253	2.41167e-10	9.41834e-10
Rv0106	432.876	2.24354	0.449123	4.99539	5.87181e-07	1.54156e-06
Rv0108c	2928.47	-4.31015	0.28977	-14.8744	4.83314e-50	9.42965e-49
Rv0110	475.217	0.793047	0.273708	2.89741	0.00376253	0.00602775
Rv0111	1544.15	-0.634762	0.159882	-3.97018	7.18176e-05	0.00014714
Rv0121c	266.744	2.76216	0.431923	6.39502	1.60527e-10	6.37499e-10
Rv0122	202.654	1.15444	0.327161	3.52867	0.000417658	0.000776523
Rv0133	224.455	-0.738033	0.27832	-2.65175	0.00800766	0.0122498
Rv0135c	854.78	-0.821595	0.196934	-4.17193	3.02027e-05	6.48408e-05
Rv0139	269.78	1.50164	0.306478	4.89965	9.60078e-07	2.46413e-06
Rv0140	3552.34	-5.81324	0.269263	-21.5894	2.25857e-103	2.00373e-101
Rv0141c	1018.37	-3.07918	0.388649	-7.92279	2.32247e-15	1.34486e-14
Rv0142	338.008	-1.64961	0.304845	-5.41132	6.25633e-08	1.8749e-07
Rv0143c	806.057	0.924027	0.296928	3.11196	0.00185852	0.0031221
Rv0144	1744.08	-2.37938	0.223077	-10.6662	1.46499e-26	1.4321e-25
Rv0145	1144.47	-0.997177	0.279909	-3.56251	0.000367324	0.00068866
Rv0146	1033.78	-1.72679	0.225777	-7.64822	2.03779e-14	1.10134e-13
Rv0147	2450.31	-1.81741	0.18184	-9.99454	1.61037e-23	1.38935e-22
Rv0148	853.638	-2.98736	0.305572	-9.7763	1.42322e-22	1.17817e-21
Rv0149	948.829	-0.969606	0.201237	-4.81823	1.44837e-06	3.63988e-06
Rv0150c	202.129	2.63898	0.432236	6.10541	1.02539e-09	3.69736e-09
Rv0157A	468.419	-1.53083	0.246776	-6.20331	5.52862e-10	2.07136e-09
Rv0161	441.987	1.93325	0.306217	6.31332	2.73118e-10	1.05695e-09
Rv0175	779.039	-3.07115	0.209335	-14.671	9.89208e-49	1.83844e-47
Rv0176	704.709	-3.13201	0.301047	-10.4037	2.38435e-25	2.22887e-24
Rv0177	1585.63	-5.3783	0.308615	-17.4272	5.12972e-68	1.77352e-66
Rv0178	1002.8	-2.95711	0.254945	-11.599	4.16774e-31	4.68821e-30
Rv0181c	375.307	-2.12858	0.357447	-5.95495	2.6015e-09	9.01419e-09
Rv0184	226.634	1.13516	0.348162	3.26043	0.00111245	0.00193373
Rv0185	87.3586	-2.22959	0.484066	-4.60597	4.10552e-06	9.83902e-06
Rv0187	350.945	1.74648	0.287548	6.0737	1.24995e-09	4.4694e-09
Rv0188	1223.42	-2.14921	0.202052	-10.6369	2.00686e-26	1.94562e-25
Rv0190	1067.63	-2.99459	0.319117	-9.384	6.35186e-21	4.86424e-20
Rv0191	270.696	0.924862	0.288733	3.20318	0.0013592	0.00233503
Rv0192	606.487	-1.74696	0.185761	-9.40432	5.23664e-21	4.0365e-20
Rv0193c	500.371	0.944472	0.276947	3.41029	0.000648932	0.00117357
Rv0194	1429.49	3.07644	0.459781	6.69108	2.21522e-11	9.53844e-11
Rv0195	196.517	1.99206	0.427807	4.65644	3.21717e-06	7.80554e-06
Rv0196	150.94	0.813835	0.386452	2.10591	0.0352119	0.0488252
Rv0197	653.334	1.00011	0.242007	4.13255	3.58758e-05	7.61571e-05
Rv0200	387.641	1.26611	0.271746	4.65917	3.17488e-06	7.71089e-06
Rv0203	130.792	1.70789	0.498713	3.4246	0.000615716	0.0011178
Rv0205	696.926	1.90367	0.267928	7.10518	1.20169e-12	5.65036e-12
Rv0207c	1357.91	-2.24287	0.236812	-9.47109	2.7693e-21	2.15941e-20
Rv0209	237.015	2.36468	0.392503	6.02462	1.69511e-09	5.96746e-09
Rv0210	324.139	2.25243	0.356919	6.31076	2.77664e-10	1.07278e-09
Rv0213c	359.899	0.948489	0.288326	3.28964	0.00100316	0.00176133
Rv0216	591.268	2.026	0.385758	5.252	1.50456e-07	4.28235e-07
Rv0218	459.63	1.86508	0.346735	5.37897	7.49113e-08	2.22369e-07
Rv0219	131.285	3.81774	0.705172	5.41392	6.16612e-08	1.84905e-07
Rv0221	1215.47	-1.44708	0.160857	-8.99604	2.34008e-19	1.67986e-18
Rv0223c	640.312	0.547554	0.231615	2.36407	0.0180752	0.026207
Rv0224c	373.017	3.36713	0.398887	8.4413	3.13826e-17	2.05803e-16
Rv0225	610.714	1.01636	0.229338	4.43172	9.34854e-06	2.1388e-05
Rv0226c	340.596	2.75577	0.35539	7.7542	8.89026e-15	4.95872e-14
Rv0227c	1385.38	-1.99543	0.255511	-7.80958	5.73787e-15	3.25054e-14
Rv0228	498.897	3.28117	0.387298	8.47196	2.41304e-17	1.59132e-16
Rv0236A	235.925	-2.31967	0.497849	-4.65939	3.17154e-06	7.70676e-06
Rv0238	925.868	-2.5476	0.179581	-14.1864	1.11226e-45	1.90871e-44
Rv0245	523.382	-0.669045	0.201565	-3.31925	0.000902608	0.00159218
Rv0247c	1595.17	-3.62303	0.281001	-12.8933	4.91008e-38	6.8508e-37
Rv0248c	2152.44	-1.38433	0.14619	-9.46939	2.81475e-21	2.19122e-20
Rv0249c	1898.93	-4.04617	0.272232	-14.8629	5.73511e-50	1.11432e-48
Rv0250c	1112.32	-4.71612	0.222653	-21.1815	1.41322e-99	1.12626e-97
Rv0259c	138.001	1.94284	0.44731	4.34339	1.40301e-05	3.13991e-05
Rv0260c	286.574	2.22663	0.343499	6.48221	9.03913e-11	3.67664e-10
Rv0263c	239.657	0.753454	0.319998	2.35456	0.0185445	0.0268792
Rv0268c	644.736	-1.95053	0.195213	-9.99181	1.65526e-23	1.42546e-22
Rv0269c	519.15	2.11152	0.285207	7.40346	1.3268e-13	6.82788e-13
Rv0272c	364.728	-1.20859	0.373172	-3.23868	0.00120083	0.0020789
Rv0273c	289.292	-1.17576	0.275406	-4.2692	1.96174e-05	4.30429e-05
Rv0274	382.022	-0.577938	0.241441	-2.3937	0.0166794	0.0243334
Rv0276	1193.59	-0.872313	0.252369	-3.4565	0.000547234	0.00100159
Rv0278c	113.69	1.07517	0.432396	2.48653	0.0128995	0.019188
Rv0293c	1205.48	-1.73372	0.318219	-5.44818	5.08881e-08	1.54073e-07
Rv0295c	533.979	0.882249	0.264332	3.33765	0.000844898	0.00150027
Rv0298	328.227	-4.62259	0.475807	-9.71525	2.596e-22	2.12655e-21
Rv0299	119.258	-1.34006	0.387834	-3.45525	0.000549787	0.00100588
Rv0302	679.231	-1.84137	0.242999	-7.57771	3.51718e-14	1.87079e-13
Rv0303	615.214	0.775232	0.247967	3.12636	0.00176987	0.00297957
Rv0306	497.778	2.37177	0.281076	8.43819	3.22285e-17	2.10763e-16
Rv0307c	259.859	0.857243	0.312204	2.74578	0.00603669	0.00941444
Rv0308	587.36	-0.558254	0.241895	-2.30784	0.0210082	0.0301897
Rv0309	1334.03	-3.108	0.27351	-11.3634	6.36138e-30	6.87614e-29
Rv0311	554.046	-0.740768	0.241318	-3.06967	0.00214293	0.00357433
Rv0312	975.253	-0.884255	0.264426	-3.34405	0.000825637	0.00146773
Rv0313	1029.19	-0.807641	0.228122	-3.54039	0.000399537	0.000744599
Rv0314c	500.678	-0.74429	0.20346	-3.65817	0.000254026	0.000487125
Rv0315	921.602	-3.32498	0.294625	-11.2855	1.54833e-29	1.64712e-28
Rv0318c	472.5	3.18352	0.352329	9.03563	1.63065e-19	1.17778e-18
Rv0323c	373.06	2.26229	0.322925	7.00561	2.45919e-12	1.13253e-11
Rv0324	220.69	1.32936	0.332387	3.99943	6.34948e-05	0.000130829
Rv0325	38.078	-1.20431	0.549146	-2.19307	0.0283026	0.0397157
Rv0326	233.195	1.24804	0.328843	3.79524	0.000147503	0.000291045
Rv0328	512.722	0.864883	0.288725	2.99552	0.00273978	0.00448554
Rv0329c	270.392	3.72245	0.50234	7.41021	1.26096e-13	6.50115e-13
Rv0330c	204.375	3.59569	0.552347	6.50983	7.52361e-11	3.0735e-10
Rv0332	347.419	0.784652	0.303325	2.58684	0.00968618	0.0146257
Rv0333	81.3891	-0.941676	0.423024	-2.22606	0.0260102	0.0367046
Rv0338c	4041.72	-2.7398	0.2064	-13.2742	3.26618e-40	4.87543e-39
Rv0339c	618.39	1.76785	0.285965	6.18205	6.32744e-10	2.35563e-09
Rv0345	259.609	1.44032	0.38825	3.70977	0.000207452	0.000402076
Rv0347	911.231	-0.862391	0.184423	-4.67616	2.92302e-06	7.13977e-06
Rv0359	390.432	2.51593	0.377698	6.66123	2.71544e-11	1.15757e-10
Rv0360c	312.14	2.22005	0.352944	6.29009	3.1729e-10	1.21887e-09
Rv0361	1133.27	-1.27307	0.217224	-5.86062	4.61143e-09	1.56217e-08
Rv0364	811.199	-0.846346	0.177281	-4.77402	1.8058e-06	4.49253e-06
Rv0365c	350.468	1.22606	0.294178	4.16775	3.07617e-05	6.58659e-05
Rv0366c	80.994	2.30471	0.632794	3.64211	0.000270408	0.00051623
Rv0368c	138.247	2.68702	0.600481	4.47479	7.64879e-06	1.76904e-05
Rv0369c	134.703	2.47336	0.516327	4.79029	1.66539e-06	4.15641e-06
Rv0371c	34.4177	3.13221	1.12221	2.7911	0.00525297	0.0082414
Rv0372c	135.029	3.36281	0.634899	5.29661	1.17972e-07	3.41356e-07
Rv0373c	726.377	2.35533	0.36346	6.48031	9.1535e-11	3.71673e-10
Rv0374c	58.7591	2.57027	0.775067	3.31619	0.000912532	0.00160761
Rv0375c	152.793	1.86078	0.611464	3.04316	0.00234107	0.00388142
Rv0376c	258.766	2.60645	0.411995	6.3264	2.50953e-10	9.77615e-10
Rv0377	230.592	2.40182	0.391642	6.13271	8.63959e-10	3.13452e-09
Rv0380c	104.758	3.4802	0.812012	4.2859	1.81999e-05	4.01012e-05
Rv0381c	151.571	1.49591	0.414586	3.60821	0.00030832	0.000584329
Rv0383c	1681.63	-3.64937	0.14999	-24.3307	9.2698e-131	1.81611e-128
Rv0385	508.225	2.99754	0.377618	7.93802	2.05432e-15	1.19105e-14
Rv0386	1207.96	0.810072	0.195512	4.14334	3.42282e-05	7.27911e-05
Rv0393	277.263	3.64392	0.513674	7.09385	1.30432e-12	6.1085e-12
Rv0394c	401.679	1.85099	0.290058	6.38146	1.75403e-10	6.94229e-10
Rv0395	251.645	4.52889	0.63324	7.15193	8.55639e-13	4.10114e-12
Rv0396	103.694	1.2376	0.48193	2.56802	0.0102281	0.0153798
Rv0397	49.3442	1.83567	0.716972	2.5603	0.010458	0.0156971
Rv0398c	228.475	2.31153	0.426454	5.42034	5.94861e-08	1.78953e-07
Rv0401	186.622	4.69491	0.772278	6.0793	1.20706e-09	4.32592e-09
Rv0406c	338.771	1.63238	0.340137	4.79919	1.59311e-06	3.98659e-06
Rv0412c	1360.93	-1.6059	0.160126	-10.029	1.13697e-23	9.86356e-23
Rv0421c	166.224	2.28651	0.442702	5.16489	2.40576e-07	6.61127e-07
Rv0424c	625.443	-3.61911	0.319559	-11.3253	9.83039e-30	1.05531e-28
Rv0430	169.587	-1.50141	0.424747	-3.53484	0.000408021	0.000759807
Rv0433	918.259	-1.62121	0.346271	-4.6819	2.84227e-06	6.95335e-06
Rv0434	383.589	1.806	0.286674	6.29983	2.9797e-10	1.14652e-09
Rv0435c	815.883	1.67493	0.256179	6.53813	6.22909e-11	2.56698e-10
Rv0439c	330.462	0.637413	0.266258	2.39396	0.0166674	0.024331
Rv0443	672.31	-1.02577	0.242485	-4.23027	2.33415e-05	5.08346e-05
Rv0448c	138.983	3.00196	0.576823	5.2043	1.9473e-07	5.43394e-07
Rv0449c	249.046	1.19025	0.30526	3.89913	9.65379e-05	0.000195235
Rv0452	416.223	2.14786	0.294667	7.28913	3.11952e-13	1.54726e-12
Rv0455c	2371.23	-4.58644	0.446636	-10.2689	9.73537e-25	8.78613e-24
Rv0457c	767.598	1.15427	0.208332	5.54055	3.01521e-08	9.40154e-08
Rv0460	121.21	-3.34441	0.459313	-7.28132	3.30559e-13	1.63437e-12
Rv0461	204.041	1.43618	0.346286	4.14737	3.3631e-05	7.16181e-05
Rv0464c	457.724	-2.65953	0.258183	-10.3009	6.97745e-25	6.37048e-24
Rv0465c	648.208	0.669336	0.244099	2.74206	0.00610544	0.00951366
Rv0472c	879.928	-2.68599	0.208934	-12.8557	7.99273e-38	1.10535e-36
Rv0474	921.262	-4.26366	0.188315	-22.6411	1.70762e-113	2.10601e-111
Rv0476	440.416	-4.47448	0.307852	-14.5345	7.32331e-48	1.33466e-46
Rv0477	210.125	-1.13885	0.343585	-3.31461	0.000917697	0.00161611
Rv0479c	2073.88	-2.7067	0.205552	-13.1679	1.34235e-39	1.93612e-38
Rv0480c	168.814	1.26369	0.408941	3.09014	0.00200062	0.00335003
Rv0481c	398.112	-0.688927	0.219027	-3.14539	0.00165864	0.0028084
Rv0484c	366.498	2.69657	0.345673	7.80094	6.14469e-15	3.46016e-14
Rv0485	1329.31	-1.29953	0.259821	-5.00163	5.68479e-07	1.49663e-06
Rv0488	510.877	0.887737	0.309744	2.86604	0.00415648	0.00661827
Rv0492c	126.145	2.26748	0.614696	3.68879	0.000225327	0.000434039
Rv0493c	336.74	2.12197	0.312449	6.79141	1.11044e-11	4.89801e-11
Rv0494	192.154	4.37536	0.705602	6.20089	5.61438e-10	2.10015e-09
Rv0495c	1230.07	-0.532331	0.170626	-3.11988	0.00180925	0.00304042
Rv0497	188.966	-1.44345	0.377176	-3.82699	0.00012972	0.000257845
Rv0498	212.066	1.72086	0.353483	4.8683	1.12561e-06	2.87331e-06
Rv0499	173.059	3.15018	0.525454	5.99516	2.0329e-09	7.07004e-09
Rv0500A	469.813	-2.71287	0.20252	-13.3956	6.41616e-41	9.76336e-40
Rv0502	1677.73	-1.99638	0.160786	-12.4164	2.12912e-35	2.69117e-34
Rv0513	548.496	-3.59456	0.226315	-15.883	8.30463e-57	2.03377e-55
Rv0514	105.535	-1.15757	0.366145	-3.16151	0.00156954	0.0026681
Rv0516c	700.713	-2.1091	0.182879	-11.5328	9.02021e-31	1.00031e-29
Rv0517	550.812	0.932224	0.266079	3.50356	0.00045909	0.000850529
Rv0518	354.857	1.53163	0.2791	5.48775	4.07095e-08	1.25027e-07
Rv0523c	328.11	2.4356	0.345766	7.04408	1.86693e-12	8.67421e-12
Rv0525	74.6154	1.9137	0.573061	3.33943	0.000839519	0.00149184
Rv0528	310.594	0.681275	0.273007	2.49545	0.0125798	0.0187482
Rv0530A	269.219	-1.11438	0.267248	-4.16984	3.04808e-05	6.52943e-05
Rv0531	89.0742	-2.22499	0.580176	-3.83502	0.000125553	0.000249936
Rv0535	160.112	1.21227	0.379148	3.19735	0.00138697	0.00237666
Rv0537c	757.333	1.07047	0.231621	4.62165	3.80695e-06	9.14679e-06
Rv0538	401.404	0.901848	0.252959	3.56519	0.000363594	0.000682211
Rv0540	171.532	2.89856	0.573022	5.05836	4.2287e-07	1.12845e-06
Rv0541c	314.876	1.13254	0.37305	3.03588	0.00239832	0.00396795
Rv0543c	391.78	-3.70141	0.22098	-16.75	5.6637e-63	1.64387e-61
Rv0547c	220.667	1.33819	0.345317	3.87526	0.000106513	0.000214393
Rv0552	569.407	1.37786	0.244456	5.63644	1.73605e-08	5.50803e-08
Rv0556	280.818	-2.76738	0.316594	-8.74112	2.30816e-18	1.59837e-17
Rv0559c	961.025	-3.81678	0.248924	-15.3331	4.59234e-53	9.99683e-52
Rv0560c	270.687	1.27823	0.341374	3.74437	0.000180847	0.000353573
Rv0561c	385.267	2.33064	0.333929	6.97946	2.96311e-12	1.35795e-11
Rv0567	659.368	-0.744041	0.198502	-3.74829	0.000178047	0.000348244
Rv0569	1788	-6.5218	0.169905	-38.3849	0	0
Rv0575c	384.742	3.26325	0.39313	8.30069	1.03508e-16	6.48061e-16
Rv0584	1366.96	1.32024	0.210418	6.27436	3.51066e-10	1.34313e-09
Rv0585c	872.982	1.58321	0.266517	5.94038	2.84367e-09	9.81713e-09
Rv0597c	679.391	1.99031	0.32159	6.18896	6.05637e-10	2.25829e-09
Rv0600c	50.057	2.30376	0.789689	2.9173	0.00353079	0.00568164
Rv0601c	39.0891	1.83265	0.783032	2.34045	0.0192604	0.0278397
Rv0603	26.7398	3.84054	1.47757	2.59922	0.00934362	0.0141539
Rv0607	270.714	1.02767	0.303095	3.39058	0.00069746	0.00125457
Rv0609A	70.7401	-1.77123	0.401086	-4.4161	1.005e-05	2.29088e-05
Rv0610c	320.95	1.91503	0.343513	5.57484	2.47756e-08	7.75082e-08
Rv0614	133.753	2.91059	0.547312	5.31797	1.04931e-07	3.0588e-07
Rv0615	139.098	-1.64987	0.378226	-4.36214	1.28798e-05	2.9032e-05
Rv0621	332.205	2.46876	0.335131	7.36655	1.75105e-13	8.9494e-13
Rv0622	327.933	1.3592	0.283485	4.79461	1.62996e-06	4.07446e-06
Rv0625c	128.433	2.32064	0.545235	4.25623	2.07902e-05	4.54676e-05
Rv0633c	573.592	1.44845	0.312869	4.62957	3.66424e-06	8.82194e-06
Rv0634A	440.658	-1.23028	0.271959	-4.52377	6.07487e-06	1.4218e-05
Rv0634c	810.19	-3.73224	0.321625	-11.6043	3.91852e-31	4.41844e-30
Rv0648	411.583	2.91075	0.393163	7.40342	1.32724e-13	6.82788e-13
Rv0650	30.083	2.25175	0.991169	2.27181	0.0230981	0.0328516
Rv0653c	365.651	2.47818	0.341953	7.24714	4.25652e-13	2.09134e-12
Rv0654	1682.36	-1.31825	0.155161	-8.49602	1.96204e-17	1.29937e-16
Rv0669c	718.973	1.09232	0.214948	5.08177	3.73938e-07	1.00243e-06
Rv0678	1392.23	-2.30487	0.239831	-9.6104	7.22708e-22	5.7792e-21
Rv0679c	486.692	-2.65628	0.440486	-6.03033	1.63628e-09	5.77613e-09
Rv0681	712.779	1.71103	0.330227	5.18138	2.20254e-07	6.07766e-07
Rv0686	1425.82	-3.37747	0.314934	-10.7244	7.82059e-27	7.66092e-26
Rv0689c	63.3008	5.13181	1.43582	3.57414	0.000351377	0.000660342
Rv0690c	426.211	1.27157	0.287363	4.42498	9.64496e-06	2.20256e-05
Rv0692	135.529	-3.51579	0.478044	-7.35453	1.91595e-13	9.70778e-13
Rv0693	934.574	-1.58134	0.198218	-7.97777	1.48999e-15	8.74648e-15
Rv0694	1287.73	-2.53803	0.246304	-10.3044	6.72774e-25	6.15444e-24
Rv0695	435.789	-1.17006	0.207443	-5.64041	1.69642e-08	5.3932e-08
Rv0697	765.313	0.946125	0.228758	4.13593	3.53523e-05	7.50797e-05
Rv0698	377.042	2.05659	0.304054	6.76389	1.34333e-11	5.87564e-11
Rv0699	192.727	3.67356	0.569793	6.44719	1.13946e-10	4.5989e-10
Rv0713	730.081	-1.04791	0.226512	-4.62628	3.723e-06	8.95424e-06
Rv0725c	318.453	1.7737	0.303164	5.85063	4.89705e-09	1.65416e-08
Rv0726c	815.24	-0.838752	0.36549	-2.29487	0.0217406	0.0310807
Rv0730	642.503	-1.82313	0.239372	-7.61631	2.61035e-14	1.40433e-13
Rv0731c	281.975	1.92406	0.470832	4.08651	4.37913e-05	9.20048e-05
Rv0737	194.017	2.79454	0.454243	6.15208	7.64727e-10	2.79825e-09
Rv0740	799.749	-2.21789	0.220085	-10.0774	6.95251e-24	6.06506e-23
Rv0742	85.716	-0.906371	0.405923	-2.23286	0.0255579	0.0361315
Rv0744c	295.798	1.08566	0.281304	3.85938	0.000113676	0.000227449
Rv0745	116.284	4.38825	0.876327	5.00755	5.51279e-07	1.45216e-06
Rv0749A	315.269	-1.8766	0.365412	-5.13558	2.81281e-07	7.65826e-07
Rv0750	304.347	-1.84119	0.344796	-5.33995	9.29712e-08	2.73219e-07
Rv0756c	196.532	1.24101	0.366543	3.38572	0.000709922	0.00127407
Rv0759c	451.619	-1.77596	0.222204	-7.99248	1.3225e-15	7.80226e-15
Rv0760c	279.617	-3.44715	0.426009	-8.09173	5.88248e-16	3.51901e-15
Rv0762c	319.035	-1.14803	0.238194	-4.81972	1.4376e-06	3.61668e-06
Rv0763c	35.7076	-2.81234	0.546433	-5.14673	2.65066e-07	7.24617e-07
Rv0769	322.129	-1.98759	0.303826	-6.54187	6.07552e-11	2.50808e-10
Rv0770	247.962	2.44179	0.379594	6.43262	1.2542e-10	5.04038e-10
Rv0774c	229.061	1.47339	0.351831	4.18777	2.81704e-05	6.06766e-05
Rv0775	356.167	0.765534	0.281395	2.72049	0.0065185	0.0101022
Rv0776c	354.607	3.4664	0.426689	8.12395	4.51256e-16	2.72725e-15
Rv0779c	112.289	2.8714	0.65055	4.41381	1.01567e-05	2.31268e-05
Rv0785	1181.54	0.626552	0.183588	3.41282	0.000642933	0.00116361
Rv0786c	267.097	1.29378	0.349081	3.70625	0.000210347	0.00040685
Rv0787	262.403	1.6522	0.368284	4.48622	7.24985e-06	1.68174e-05
Rv0787A	247.427	-3.02901	0.254286	-11.9118	1.02693e-32	1.21628e-31
Rv0789c	297.857	1.22304	0.328691	3.72093	0.000198489	0.000385716
Rv0790c	493.361	-1.83262	0.242685	-7.55145	4.30446e-14	2.27411e-13
Rv0791c	595.825	-1.37821	0.290303	-4.74748	2.05967e-06	5.09713e-06
Rv0792c	1224.91	-1.23077	0.248795	-4.9469	7.54062e-07	1.96215e-06
Rv0793	271.158	2.98911	0.512652	5.83068	5.52032e-09	1.85139e-08
Rv0797	127.791	4.5587	0.890471	5.11942	3.0648e-07	8.31545e-07
Rv0799c	650.474	-0.492851	0.231153	-2.13214	0.0329952	0.045914
Rv0801	172.584	1.57934	0.380367	4.15216	3.29355e-05	7.02325e-05
Rv0802c	371.793	1.48687	0.323056	4.6025	4.17442e-06	9.98888e-06
Rv0804	73.3294	1.91035	0.635297	3.00702	0.00263824	0.00433859
Rv0805	5132.34	-4.59618	0.194724	-23.6035	3.54492e-123	5.95294e-121
Rv0810c	391.543	-3.8557	0.308322	-12.5054	6.97131e-36	8.98057e-35
Rv0814c	29.821	-3.25979	0.836824	-3.89543	9.80256e-05	0.000198073
Rv0817c	440.899	1.34565	0.256787	5.24033	1.60285e-07	4.54013e-07
Rv0818	778.267	-1.37045	0.212902	-6.43701	1.21847e-10	4.90937e-10
Rv0822c	1536.24	-1.3063	0.185255	-7.05135	1.77195e-12	8.2492e-12
Rv0823c	1691.02	-2.1422	0.211388	-10.134	3.90293e-24	3.43663e-23
Rv0825c	424.851	0.792296	0.241593	3.27947	0.00104003	0.00181928
Rv0826	601.571	-0.462724	0.203038	-2.27901	0.0226667	0.032277
Rv0828c	209.642	3.31571	0.495573	6.69065	2.22186e-11	9.55618e-11
Rv0830	568.648	0.586454	0.25721	2.28006	0.0226041	0.0322074
Rv0831c	3273.2	-3.97606	0.17562	-22.6401	1.7468e-113	2.10601e-111
Rv0836c	330.464	-1.1201	0.251285	-4.45749	8.29258e-06	1.90762e-05
Rv0837c	1446.58	-1.63256	0.214395	-7.61474	2.64217e-14	1.41983e-13
Rv0839	477.032	0.69115	0.265945	2.59884	0.00935382	0.0141602
Rv0841	102.6	3.79787	0.805546	4.71466	2.42117e-06	5.95728e-06
Rv0842	405.545	2.41907	0.318519	7.59476	3.08356e-14	1.6472e-13
Rv0843	233.213	2.0428	0.461582	4.42564	9.61558e-06	2.19691e-05
Rv0845	571.321	0.927369	0.225364	4.11498	3.87209e-05	8.18641e-05
Rv0849	652.349	1.12699	0.263467	4.27752	1.88984e-05	4.15818e-05
Rv0851c	403.848	3.19339	0.379815	8.40776	4.179e-17	2.69173e-16
Rv0852	379.486	0.951184	0.253364	3.75422	0.000173885	0.000340529
Rv0854	519.394	-1.73632	0.288899	-6.01012	1.85387e-09	6.49546e-09
Rv0856	716.018	-3.95045	0.334416	-11.813	3.34501e-32	3.9125e-31
Rv0857	610.136	-2.77128	0.328608	-8.43339	3.358e-17	2.18688e-16
Rv0859	1258.98	-2.14828	0.307632	-6.98327	2.88386e-12	1.32421e-11
Rv0862c	650.829	1.67574	0.282973	5.9219	3.1825e-09	1.09467e-08
Rv0863	307.972	-4.17079	0.644675	-6.4696	9.82607e-11	3.97609e-10
Rv0870c	448.39	-2.27851	0.24998	-9.11477	7.88411e-20	5.78332e-19
Rv0874c	222.69	1.4931	0.345722	4.31877	1.56901e-05	3.48983e-05
Rv0875c	257.718	-3.14244	0.346302	-9.07426	1.14454e-19	8.34362e-19
Rv0876c	1020.04	0.579858	0.184775	3.13818	0.00170002	0.00287328
Rv0877	1146.34	-0.535321	0.181875	-2.94334	0.00324692	0.00526267
Rv0881	270.337	3.58042	0.47575	7.52583	5.23845e-14	2.75209e-13
Rv0882	33.4715	5.6815	1.54285	3.68248	0.000230978	0.000444378
Rv0885	3498.65	-3.79174	0.245534	-15.4428	8.43233e-54	1.90619e-52
Rv0887c	205.036	1.57499	0.524547	3.00257	0.00267714	0.00439063
Rv0888	815.799	0.496712	0.212482	2.33766	0.0194049	0.0280313
Rv0890c	1128.24	1.40061	0.201724	6.94319	3.83356e-12	1.74665e-11
Rv0891c	623.134	-1.40834	0.274151	-5.13711	2.79002e-07	7.60502e-07
Rv0892	1137.03	-0.769069	0.247502	-3.10732	0.00188792	0.00316923
Rv0894	557.857	1.07344	0.36173	2.96751	0.00300222	0.00488796
Rv0895	322.28	2.88552	0.372887	7.73833	1.00731e-14	5.57875e-14
Rv0897c	447.676	1.37861	0.429892	3.20688	0.00134182	0.00230769
Rv0898c	242.269	-1.84119	0.307998	-5.97792	2.26004e-09	7.84258e-09
Rv0906	663.158	-1.00088	0.240014	-4.17009	3.04484e-05	6.52546e-05
Rv0907	842.305	-0.552986	0.191814	-2.88293	0.00393999	0.00629916
Rv0909	216.322	-2.17579	0.36187	-6.01263	1.82542e-09	6.40532e-09
Rv0910	451.044	-1.73094	0.304765	-5.67959	1.35016e-08	4.34231e-08
Rv0912	322.509	1.87094	0.32012	5.84449	5.08138e-09	1.71519e-08
Rv0913c	1423.17	-1.86326	0.270093	-6.89857	5.25283e-12	2.37261e-11
Rv0914c	410.026	-0.767521	0.249144	-3.08064	0.00206557	0.00345511
Rv0918	142.209	3.19562	0.586421	5.44937	5.05497e-08	1.53147e-07
Rv0920c	905.304	0.417209	0.188257	2.21617	0.0266798	0.037627
Rv0921	979.25	1.26658	0.250812	5.04992	4.42001e-07	1.17683e-06
Rv0922	1894.14	-0.418547	0.151296	-2.76641	0.0056678	0.00886856
Rv0923c	241.451	2.63425	0.421994	6.24239	4.30924e-10	1.63345e-09
Rv0925c	241.363	-1.32304	0.299418	-4.4187	9.92968e-06	2.26647e-05
Rv0926c	533.278	0.718466	0.331136	2.1697	0.0300295	0.0419735
Rv0927c	263.191	1.40941	0.351047	4.01488	5.94765e-05	0.000123035
Rv0942	221.25	1.8203	0.662785	2.74644	0.00602465	0.0094019
Rv0943c	325.201	3.74486	0.459241	8.15444	3.508e-16	2.14773e-15
Rv0944	79.2868	2.30197	0.686509	3.35316	0.000798948	0.00142567
Rv0945	169.898	-0.82434	0.290721	-2.8355	0.00457543	0.00724122
Rv0948c	602.168	-1.54471	0.399107	-3.87043	0.000108643	0.000218401
Rv0950c	733.548	-1.44945	0.320109	-4.52798	5.95504e-06	1.39515e-05
Rv0953c	480.036	3.53258	0.374972	9.42093	4.47131e-21	3.46361e-20
Rv0954	1732.65	-2.14824	0.218659	-9.82464	8.81845e-23	7.378e-22
Rv0955	499.65	2.00933	0.292173	6.87719	6.10443e-12	2.74145e-11
Rv0959	333.958	1.0206	0.284718	3.58461	0.000337586	0.000636204
Rv0964c	116.674	3.11546	0.624469	4.98897	6.07016e-07	1.59096e-06
Rv0970	420.825	-0.814676	0.28331	-2.87557	0.00403302	0.00643914
Rv0976c	224.36	1.62986	0.340141	4.79173	1.65347e-06	4.13103e-06
Rv0979c	151.094	2.39921	0.478351	5.01559	5.28697e-07	1.39424e-06
Rv0986	533.32	-1.88563	0.306469	-6.15275	7.61494e-10	2.78859e-09
Rv0987	2913.39	-1.32428	0.186245	-7.11043	1.15683e-12	5.4503e-12
Rv0988	1855.08	-1.29159	0.167563	-7.70812	1.27683e-14	6.99617e-14
Rv0991c	2427.46	-5.8693	0.194975	-30.1028	4.44898e-199	3.48652e-196
Rv0992c	64.3862	1.39806	0.582772	2.39898	0.0164407	0.0240224
Rv0996	1370.55	-1.81769	0.247197	-7.35319	1.93532e-13	9.79533e-13
Rv0997a	841.949	-3.79011	0.247869	-15.2908	8.81174e-53	1.88331e-51
Rv1000c	410.844	1.43662	0.260153	5.52222	3.34735e-08	1.03684e-07
Rv1002c	730.314	1.60148	0.21912	7.3087	2.69738e-13	1.3464e-12
Rv1003	362.351	2.56144	0.351113	7.2952	2.98215e-13	1.48068e-12
Rv1005c	341.657	1.89745	0.319903	5.93132	3.00501e-09	1.03513e-08
Rv1006	1493.89	-0.757119	0.169371	-4.47018	7.81535e-06	1.8057e-05
Rv1019	454.027	-0.881263	0.215902	-4.08178	4.46916e-05	9.37287e-05
Rv1021	578.633	-1.66534	0.203905	-8.16724	3.15515e-16	1.94182e-15
Rv1025	306.1	-2.54088	0.229285	-11.0818	1.5383e-28	1.59671e-27
Rv1026	267.598	0.72926	0.329982	2.21	0.0271053	0.0381813
Rv1041c	216.841	4.31599	0.645952	6.6816	2.36354e-11	1.01399e-10
Rv1044	210.143	2.25873	0.398952	5.66167	1.49908e-08	4.79502e-08
Rv1045	325.2	1.49978	0.301494	4.97448	6.54225e-07	1.70803e-06
Rv1047	207.082	2.94392	0.532707	5.52635	3.26967e-08	1.01345e-07
Rv1048c	1144.94	-0.491746	0.196449	-2.50318	0.0123084	0.0183553
Rv1049	294.119	1.06327	0.29405	3.61595	0.00029925	0.000568284
Rv1050	360.521	2.23819	0.393763	5.68412	1.3149e-08	4.23638e-08
Rv1051c	509.552	4.13331	0.452024	9.144	6.01817e-20	4.44928e-19
Rv1056	413.395	1.25498	0.258628	4.85245	1.21943e-06	3.09765e-06
Rv1062	204.895	4.23131	0.649335	6.51637	7.20289e-11	2.95275e-10
Rv1063c	273.118	0.926377	0.283411	3.26867	0.00108054	0.00188523
Rv1066	24.4473	3.65935	1.48919	2.45728	0.0139994	0.0206932
Rv1072	10442.7	-4.99251	0.257273	-19.4055	6.92952e-84	3.54158e-82
Rv1073	1587.25	-3.36964	0.260977	-12.9117	3.86914e-38	5.4145e-37
Rv1075c	356.475	1.93395	0.30715	6.29644	3.04564e-10	1.17094e-09
Rv1078	974.335	-3.58687	0.38454	-9.32768	1.08211e-20	8.20659e-20
Rv1083	55.9421	-3.9716	0.603002	-6.58637	4.50701e-11	1.88373e-10
Rv1084	325.86	1.51076	0.324041	4.66225	3.12773e-06	7.60816e-06
Rv1085c	402.848	1.89096	0.283243	6.67608	2.45419e-11	1.04954e-10
Rv1096	748.695	-0.779584	0.183833	-4.24071	2.22817e-05	4.85939e-05
Rv1097c	824.086	-0.98653	0.23676	-4.1668	3.08904e-05	6.61113e-05
Rv1100	657.316	0.496011	0.219948	2.25513	0.0241251	0.0342191
Rv1101c	1005.85	-0.803125	0.199086	-4.03407	5.482e-05	0.000113904
Rv1106c	591.547	0.526993	0.221292	2.38144	0.017245	0.0250885
Rv1109c	2700.47	-4.02658	0.295852	-13.6101	3.48708e-42	5.41131e-41
Rv1111c	572.629	0.758603	0.24447	3.10306	0.00191532	0.00321063
Rv1112	404.72	1.73841	0.27351	6.35591	2.07195e-10	8.13894e-10
Rv1117	527.988	-1.02994	0.198316	-5.19342	2.06462e-07	5.72059e-07
Rv1118c	355.708	2.51711	0.396961	6.34095	2.28349e-10	8.94747e-10
Rv1120c	251.659	3.12574	0.453451	6.89323	5.45414e-12	2.45881e-11
Rv1125	312.478	2.35156	0.346908	6.77862	1.21329e-11	5.33165e-11
Rv1126c	224.985	1.09285	0.370418	2.95033	0.00317439	0.00515222
Rv1128c	379	1.07558	0.267496	4.02092	5.79716e-05	0.000119975
Rv1129c	784.135	1.15176	0.282763	4.07322	4.63668e-05	9.69826e-05
Rv1132	986.878	-0.477247	0.187535	-2.54485	0.0109325	0.0163553
Rv1134	123.116	2.15961	0.517102	4.17638	2.96189e-05	6.36509e-05
Rv1138a	253.875	3.36023	0.468722	7.16892	7.5591e-13	3.64542e-12
Rv1138c	474.145	1.87672	0.30882	6.07706	1.22407e-09	4.38352e-09
Rv1144	272.141	1.70729	0.335082	5.09513	3.48497e-07	9.36898e-07
Rv1145	450.389	1.21378	0.365782	3.31832	0.000905617	0.00159603
Rv1146	606.46	2.19099	0.293417	7.46716	8.19451e-14	4.26223e-13
Rv1147	295.291	3.3623	0.434448	7.73926	9.99959e-15	5.54459e-14
Rv1148c	759.102	-0.604956	0.19164	-3.15673	0.00159551	0.00270834
Rv1149	70.7769	1.47852	0.572661	2.58184	0.00982755	0.0148201
Rv1151c	390.073	2.05311	0.330834	6.20587	5.43947e-10	2.04121e-09
Rv1152	417.566	-0.793531	0.215117	-3.68884	0.000225282	0.000434039
Rv1155	395.476	-1.60532	0.314023	-5.1121	3.18603e-07	8.61457e-07
Rv1156	2698.49	-4.30798	0.157002	-27.439	9.38762e-166	3.67838e-163
Rv1159A	831.657	-0.479118	0.177616	-2.6975	0.0069862	0.0107808
Rv1171	470.572	-1.57553	0.345693	-4.55761	5.1739e-06	1.22188e-05
Rv1178	957.306	-1.64968	0.21812	-7.56318	3.93319e-14	2.08264e-13
Rv1179c	679.964	2.00121	0.245515	8.15106	3.60758e-16	2.20296e-15
Rv1184c	571.167	-0.767221	0.266688	-2.87684	0.00401676	0.00641754
Rv1186c	436.185	3.33753	0.423516	7.88053	3.26e-15	1.87247e-14
Rv1188	215.306	2.25004	0.395173	5.6938	1.24245e-08	4.02065e-08
Rv1191	162.876	1.14195	0.36474	3.13087	0.0017429	0.00293521
Rv1192	345.219	1.23314	0.296789	4.15494	3.2537e-05	6.94142e-05
Rv1194c	1279.45	-1.79745	0.174829	-10.2812	8.56411e-25	7.75886e-24
Rv1199c	190.049	1.32076	0.391963	3.36959	0.000752798	0.0013469
Rv1204c	206.835	2.90051	0.471089	6.15703	7.4122e-10	2.7207e-09
Rv1205	735.451	-1.99983	0.279364	-7.15848	8.15745e-13	3.92593e-12
Rv1211	1834.74	-4.09651	0.263645	-15.538	1.91893e-54	4.42294e-53
Rv1215c	518.901	1.62198	0.264594	6.13006	8.78453e-10	3.18219e-09
Rv1216c	324.524	-1.87416	0.310985	-6.02651	1.67535e-09	5.90516e-09
Rv1217c	216.401	1.32611	0.359467	3.68909	0.000225054	0.000433868
Rv1218c	383.21	-0.977519	0.237259	-4.12005	3.78788e-05	8.01918e-05
Rv1219c	221.983	-1.44575	0.366256	-3.94737	7.90132e-05	0.00016104
Rv1220c	110.482	1.17817	0.480301	2.45298	0.0141677	0.0209223
Rv1225c	148.959	1.12984	0.38093	2.96602	0.00301686	0.0049067
Rv1226c	247.323	1.7573	0.344015	5.10821	3.25229e-07	8.78361e-07
Rv1227c	136.833	1.97523	0.446075	4.42802	9.51023e-06	2.1739e-05
Rv1230c	335.112	2.88533	0.371307	7.77073	7.80329e-15	4.37319e-14
Rv1232c	567.294	1.27419	0.23041	5.5301	3.20053e-08	9.94638e-08
Rv1233c	469.683	-1.34873	0.232002	-5.81342	6.12109e-09	2.04559e-08
Rv1234	801.839	-1.83061	0.201879	-9.06786	1.21379e-19	8.82109e-19
Rv1248c	3617.01	-2.04076	0.138644	-14.7194	4.83714e-49	9.09769e-48
Rv1250	695.389	1.11618	0.214525	5.20303	1.96065e-07	5.46148e-07
Rv1251c	1126.88	1.53783	0.208964	7.3593	1.84871e-13	9.39742e-13
Rv1254	765.526	0.482756	0.202257	2.38684	0.0169939	0.0247622
Rv1255c	357.357	1.24769	0.27718	4.50138	6.75123e-06	1.57301e-05
Rv1257c	809.068	1.18688	0.217675	5.45252	4.96621e-08	1.50847e-07
Rv1260	718.009	-1.59254	0.244086	-6.52448	6.82371e-11	2.80219e-10
Rv1261c	292.12	-1.55222	0.293528	-5.28815	1.23557e-07	3.55984e-07
Rv1262c	168.725	0.833175	0.349381	2.38472	0.0170921	0.0248969
Rv1265	3468.15	-3.19574	0.152926	-20.8973	5.6623e-97	4.03396e-95
Rv1268c	268.245	2.23848	0.359323	6.22971	4.67294e-10	1.762e-09
Rv1269c	181.562	1.75982	0.397103	4.43164	9.35212e-06	2.1388e-05
Rv1273c	532.794	1.43184	0.356003	4.02199	5.77092e-05	0.000119537
Rv1276c	129.364	3.78203	0.698303	5.41604	6.09352e-08	1.82844e-07
Rv1277	422.89	-1.23485	0.247742	-4.98443	6.21459e-07	1.627e-06
Rv1279	785.847	0.534062	0.191834	2.78398	0.00536963	0.00841601
Rv1286	2699.31	-3.14932	0.169259	-18.6065	2.84474e-77	1.23852e-75
Rv1287	168.58	-1.43734	0.291638	-4.9285	8.28647e-07	2.14082e-06
Rv1289	391.921	-1.78754	0.296871	-6.02126	1.73061e-09	6.08626e-09
Rv1291c	102.325	2.51156	0.63709	3.94224	8.07231e-05	0.000164312
Rv1303	1042.94	-3.1203	0.440584	-7.08219	1.41892e-12	6.63199e-12
Rv1312	849.752	-1.30926	0.178297	-7.34315	2.08632e-13	1.05256e-12
Rv1313c	120.772	1.10917	0.411678	2.69426	0.00705451	0.0108755
Rv1318c	703.245	1.6723	0.249667	6.69811	2.1113e-11	9.12437e-11
Rv1320c	1424.89	-0.536969	0.19124	-2.80783	0.00498759	0.00785387
Rv1321	465.487	-0.444373	0.210939	-2.10664	0.0351487	0.0487519
Rv1322A	6489.94	-4.97384	0.284747	-17.4676	2.53052e-68	8.87948e-67
Rv1324	1402.38	-2.23385	0.175153	-12.7537	2.97407e-37	4.01841e-36
Rv1331	383.355	-1.75266	0.584206	-3.00007	0.00269915	0.0044221
Rv1332	435.284	-3.01161	0.227616	-13.2311	5.80361e-40	8.50111e-39
Rv1337	863.831	-3.2162	0.379984	-8.46404	2.58268e-17	1.70081e-16
Rv1339	856.734	-2.46144	0.177181	-13.8923	7.05757e-44	1.16438e-42
Rv1342c	182.8	-1.73084	0.280119	-6.17895	6.4528e-10	2.3985e-09
Rv1354c	359.147	1.11979	0.295702	3.78688	0.000152548	0.00030037
Rv1357c	343.035	1.92809	0.311276	6.19414	5.86045e-10	2.18871e-09
Rv1358	1194.06	2.09644	0.364904	5.74519	9.18159e-09	3.01901e-08
Rv1360	391.89	2.56017	0.343574	7.45159	9.22223e-14	4.77565e-13
Rv1362c	337.152	-1.7737	0.353252	-5.02106	5.13864e-07	1.35665e-06
Rv1363c	475.097	-2.15699	0.235911	-9.14325	6.06022e-20	4.47334e-19
Rv1364c	962.532	-1.1695	0.278026	-4.20642	2.59447e-05	5.61917e-05
Rv1366	385.579	0.998352	0.251113	3.97571	7.0169e-05	0.000143825
Rv1366A	214.669	-1.05713	0.305496	-3.46038	0.000539411	0.0009892
Rv1367c	471.055	1.96684	0.327419	6.00712	1.88843e-09	6.60178e-09
Rv1372	496.299	-0.542203	0.230657	-2.35069	0.0187387	0.027144
Rv1374c	239.817	1.0697	0.337354	3.17086	0.0015199	0.00259227
Rv1376	577.645	1.23479	0.241969	5.10311	3.34123e-07	9.01346e-07
Rv1377c	368.204	1.18504	0.303005	3.91096	9.19281e-05	0.000186152
Rv1378c	470.817	-0.746318	0.228976	-3.25937	0.00111659	0.00194022
Rv1393c	612.805	-0.753053	0.237713	-3.1679	0.00153542	0.00261578
Rv1395	397.285	0.877773	0.248443	3.5331	0.000410723	0.000763932
Rv1401	233.566	1.82143	0.376458	4.83834	1.3093e-06	3.30274e-06
Rv1403c	255.13	2.23229	0.387223	5.76487	8.17207e-09	2.70599e-08
Rv1404	1174.07	-1.28193	0.378802	-3.38417	0.000713947	0.0012808
Rv1405c	726.051	0.83001	0.360918	2.29972	0.0214642	0.0307322
Rv1414	77.544	2.22782	0.622613	3.57817	0.000346005	0.000651288
Rv1417	250.074	-0.750695	0.307416	-2.44195	0.0146083	0.0215256
Rv1419	1339.18	-2.95717	0.263792	-11.2102	3.63221e-29	3.81219e-28
Rv1421	431.473	-1.10951	0.205549	-5.39777	6.74735e-08	2.01221e-07
Rv1422	268.951	0.768527	0.323329	2.37692	0.0174579	0.0253668
Rv1431	758.907	0.876291	0.21069	4.15916	3.19427e-05	6.82392e-05
Rv1432	238.115	3.50769	0.488502	7.1805	6.94586e-13	3.36002e-12
Rv1433	389.568	1.04582	0.294373	3.55271	0.000381289	0.000713135
Rv1434	39.2259	4.39283	1.4534	3.02245	0.00250739	0.00413385
Rv1435c	383.236	-1.32042	0.24855	-5.31247	1.0815e-07	3.14484e-07
Rv1439c	283.696	0.765165	0.279817	2.73451	0.00624723	0.00972021
Rv1443c	313.152	2.5032	0.351205	7.12746	1.02235e-12	4.86549e-12
Rv1444c	326.969	-1.70261	0.353689	-4.81385	1.48048e-06	3.71663e-06
Rv1453	561.834	1.59927	0.283232	5.64649	1.63752e-08	5.21302e-08
Rv1455	613.935	3.225	0.418141	7.71272	1.23169e-14	6.76563e-14
Rv1456c	310.78	3.45132	0.447775	7.70771	1.28092e-14	7.00335e-14
Rv1457c	247.049	0.754082	0.346614	2.17556	0.0295879	0.0414055
Rv1458c	364.63	0.760202	0.286525	2.65318	0.00797374	0.0122046
Rv1459c	594.154	0.685908	0.223347	3.07105	0.00213309	0.00355918
Rv1460	260.053	-2.09932	0.243885	-8.60783	7.44554e-18	5.06642e-17
Rv1461	11974.2	-3.76402	0.169934	-22.1499	1.04504e-108	1.06821e-106
Rv1463	630.995	-0.854986	0.203306	-4.20541	2.60608e-05	5.63652e-05
Rv1465	147.602	-1.81924	0.319326	-5.69711	1.21855e-08	3.94873e-08
Rv1473A	122.008	2.73355	0.560209	4.87952	1.06345e-06	2.71905e-06
Rv1474c	205.169	1.54135	0.344813	4.47009	7.81882e-06	1.8057e-05
Rv1476	634.343	-0.606017	0.189536	-3.19737	0.00138688	0.00237666
Rv1478	535.72	-0.783145	0.195742	-4.0009	6.31018e-05	0.000130134
Rv1480	337.111	-1.3125	0.27134	-4.83712	1.31735e-06	3.32129e-06
Rv1481	718.032	-0.81051	0.226918	-3.57183	0.000354501	0.000665415
Rv1482c	409.026	3.49441	0.385124	9.07345	1.15306e-19	8.39273e-19
Rv1486c	564	0.74603	0.269924	2.76385	0.00571233	0.00892931
Rv1488	1017.43	-0.768176	0.181847	-4.2243	2.39688e-05	5.21282e-05
Rv1489	270.044	-2.0197	0.280499	-7.20037	6.00476e-13	2.92281e-12
Rv1489A	61.5542	2.61914	0.76514	3.42309	0.000619134	0.00112314
Rv1491c	1372.14	-1.34687	0.255217	-5.27737	1.31052e-07	3.75508e-07
Rv1498A	201.594	-1.34048	0.31765	-4.21999	2.44317e-05	5.30859e-05
Rv1498c	614.228	-2.10465	0.259526	-8.1096	5.07849e-16	3.06535e-15
Rv1499	185.577	2.13522	0.420236	5.081	3.75462e-07	1.00537e-06
Rv1500	919.14	-1.66967	0.184828	-9.03362	1.66092e-19	1.1978e-18
Rv1501	412.357	-1.56015	0.298529	-5.22612	1.73107e-07	4.87853e-07
Rv1502	3580.96	-3.06435	0.25053	-12.2315	2.11001e-34	2.60401e-33
Rv1505c	467.896	-2.23367	0.281242	-7.94217	1.98672e-15	1.15613e-14
Rv1506c	376.994	-1.96119	0.343275	-5.71319	1.10879e-08	3.61297e-08
Rv1507c	1209.54	-2.06995	0.291077	-7.11136	1.14901e-12	5.42436e-12
Rv1508A	262.965	-1.33078	0.423638	-3.14131	0.00168194	0.00284581
Rv1508c	1276.08	-0.713741	0.186173	-3.83374	0.000126208	0.000251133
Rv1509	928.537	-1.37081	0.184139	-7.44445	9.73511e-14	5.03017e-13
Rv1510	333.127	1.88485	0.357084	5.27845	1.30283e-07	3.73758e-07
Rv1513	380.178	-1.17049	0.432236	-2.70798	0.00676942	0.0104703
Rv1516c	277.88	1.25796	0.295004	4.26421	2.00613e-05	4.39555e-05
Rv1517	465.886	1.66019	0.256714	6.46706	9.99255e-11	4.03998e-10
Rv1518	280.504	1.53156	0.461249	3.32046	0.000898691	0.0015862
Rv1520	368.432	0.711728	0.25364	2.80605	0.00501524	0.00789477
Rv1523	446.407	0.982418	0.326791	3.00625	0.00264488	0.00434528
Rv1524	459.282	2.25193	0.301088	7.47929	7.47256e-14	3.89967e-13
Rv1526c	440.247	2.16723	0.288985	7.49943	6.40953e-14	3.35235e-13
Rv1532c	312.664	2.02592	0.321061	6.31007	2.78916e-10	1.07674e-09
Rv1533	661.817	-1.84517	0.282204	-6.53844	6.21622e-11	2.56392e-10
Rv1535	505.683	-1.47464	0.269454	-5.47271	4.43211e-08	1.35587e-07
Rv1540	667.248	-1.1187	0.213534	-5.23897	1.61472e-07	4.56825e-07
Rv1543	1117.79	-2.35172	0.184071	-12.7762	2.22822e-37	3.02807e-36
Rv1545	32.8499	-2.75813	0.617744	-4.46485	8.01254e-06	1.84772e-05
Rv1546	239.532	-2.82836	0.417606	-6.77279	1.26319e-11	5.54576e-11
Rv1556	224.447	1.11094	0.339892	3.2685	0.00108119	0.00188566
Rv1558	152.906	-1.5677	0.318361	-4.92429	8.46686e-07	2.18622e-06
Rv1565c	2286.1	-2.00119	0.22504	-8.8926	5.96936e-19	4.23987e-18
Rv1566c	387.808	-3.14137	0.226189	-13.8882	7.46711e-44	1.22763e-42
Rv1567c	330.825	-1.05382	0.23966	-4.39715	1.09683e-05	2.48663e-05
Rv1571	103.071	3.80096	0.786708	4.83147	1.3553e-06	3.41511e-06
Rv1573	156.627	1.34925	0.444823	3.03322	0.00241961	0.00399754
Rv1575	92.7127	2.39931	0.795735	3.01521	0.00256803	0.00422642
Rv1577c	378.685	-0.784031	0.249659	-3.14041	0.00168712	0.00285354
Rv1578c	209.695	2.43057	0.417684	5.81915	5.91475e-09	1.98085e-08
Rv1581c	165.5	2.22053	0.446546	4.97269	6.60311e-07	1.72201e-06
Rv1583c	16.0365	4.61996	1.60619	2.87634	0.00402316	0.00642557
Rv1584c	30.4424	-1.5683	0.733361	-2.13851	0.0324753	0.0452307
Rv1586c	301.422	-1.16406	0.240426	-4.84166	1.28756e-06	3.25314e-06
Rv1588c	91.6175	2.26059	0.563917	4.00872	6.10486e-05	0.000125955
Rv1591	437.38	1.80032	0.274371	6.56163	5.32221e-11	2.20679e-10
Rv1592c	1677.17	-1.28147	0.152553	-8.40019	4.4577e-17	2.8634e-16
Rv1593c	1374.71	-1.29583	0.163154	-7.94238	1.98336e-15	1.15561e-14
Rv1597	360.304	0.562324	0.24905	2.25787	0.0239535	0.0339859
Rv1598c	514.341	-0.829057	0.391123	-2.11969	0.0340326	0.0472736
Rv1615	644.464	-2.72496	0.359699	-7.57565	3.57331e-14	1.8985e-13
Rv1616	125.939	-1.4451	0.545398	-2.64962	0.00805818	0.0123178
Rv1619	627.192	2.16207	0.266	8.12809	4.36108e-16	2.64591e-15
Rv1624c	332.935	-1.65116	0.379042	-4.35615	1.32371e-05	2.97517e-05
Rv1626	1827.58	-2.91578	0.286066	-10.1927	2.13791e-24	1.91841e-23
Rv1627c	621.691	-1.00272	0.19162	-5.23286	1.66911e-07	4.7136e-07
Rv1628c	669.505	-3.27797	0.348259	-9.41245	4.84706e-21	3.7485e-20
Rv1632c	295.554	-1.74584	0.303574	-5.75095	8.87456e-09	2.93241e-08
Rv1634	453.425	0.632833	0.234492	2.69875	0.00696012	0.0107476
Rv1638A	127.214	1.39893	0.409607	3.41529	0.000637131	0.001154
Rv1639c	481.572	-0.519813	0.247217	-2.10266	0.0354959	0.0492045
Rv1645c	550.882	-1.63663	0.327623	-4.99547	5.8692e-07	1.54156e-06
Rv1647	365.209	0.941012	0.254662	3.69514	0.00021977	0.000424028
Rv1670	158.662	-2.42438	0.413892	-5.85752	4.69839e-09	1.58934e-08
Rv1672c	442.38	2.10299	0.340245	6.1808	6.3779e-10	2.37254e-09
Rv1673c	257.763	1.72818	0.527086	3.27875	0.00104267	0.00182323
Rv1674c	237.163	1.5919	0.33539	4.74642	2.07047e-06	5.12118e-06
Rv1676	654.678	-0.836748	0.204478	-4.09211	4.27464e-05	8.993e-05
Rv1678	892.227	-3.56465	0.19424	-18.3518	3.19432e-75	1.28374e-73
Rv1680	168.695	1.07363	0.347503	3.08955	0.0020046	0.0033555
Rv1684	129.456	1.70693	0.515807	3.30923	0.000935513	0.00164687
Rv1685c	221.659	1.37498	0.334011	4.11657	3.84557e-05	8.134e-05
Rv1686c	236.791	1.91228	0.487338	3.92393	8.71165e-05	0.00017679
Rv1687c	169.241	1.16613	0.363756	3.20581	0.00134683	0.00231546
Rv1691	33.8545	2.40657	0.983223	2.44764	0.0143797	0.021202
Rv1692	116.389	1.43585	0.475755	3.01804	0.00254417	0.00418862
Rv1697	2140.22	-2.80849	0.225259	-12.4678	1.11846e-35	1.42907e-34
Rv1701	351.301	-1.07719	0.256595	-4.198	2.69279e-05	5.81337e-05
Rv1703c	471.379	-2.0589	0.299032	-6.88523	5.76953e-12	2.59353e-11
Rv1706A	70.8122	2.11268	0.712742	2.96416	0.00303513	0.0049347
Rv1707	1229.45	-1.17189	0.256412	-4.57034	4.86926e-06	1.15341e-05
Rv1708	593.84	-0.492304	0.219267	-2.24522	0.024754	0.0350476
Rv1711	367.914	-1.25621	0.236963	-5.30128	1.1499e-07	3.3355e-07
Rv1714	406.097	-1.23782	0.217996	-5.67817	1.36142e-08	4.37253e-08
Rv1716	822.862	-2.36974	0.175876	-13.4739	2.22772e-41	3.41197e-40
Rv1718	288.057	1.71677	0.353025	4.86302	1.15609e-06	2.94789e-06
Rv1722	588.479	1.43056	0.238316	6.00278	1.93968e-09	6.77087e-09
Rv1723	194.818	3.50088	0.558152	6.27226	3.5585e-10	1.36033e-09
Rv1725c	266.509	1.9168	0.337622	5.67733	1.36809e-08	4.39098e-08
Rv1726	347.822	3.43712	0.432495	7.94719	1.90797e-15	1.11306e-14
Rv1727	158.862	3.79864	0.654631	5.80273	6.52449e-09	2.1773e-08
Rv1728c	490.074	-0.570612	0.244	-2.33857	0.0193578	0.0279718
Rv1729c	308.975	1.77065	0.378688	4.67576	2.92866e-06	7.14982e-06
Rv1733c	677.316	-0.791398	0.204772	-3.86477	0.000111195	0.000222959
Rv1734c	68.7039	2.15294	0.64711	3.32701	0.000877817	0.00155286
Rv1735a	122.747	-2.47753	0.701217	-3.53318	0.000410593	0.000763932
Rv1735c	184.404	2.95633	0.481113	6.14477	8.00799e-10	2.92569e-09
Rv1738	19117.1	-5.7867	0.369299	-15.6694	2.44708e-55	5.69613e-54
Rv1739c	789.912	1.68606	0.323183	5.21704	1.81809e-07	5.10672e-07
Rv1742	335.854	0.938471	0.26786	3.50359	0.000459033	0.000850529
Rv1747	2554.57	-1.70463	0.233981	-7.28535	3.20836e-13	1.58964e-12
Rv1748	359.238	2.06581	0.322581	6.40401	1.5135e-10	6.0309e-10
Rv1751	1491.54	-1.6934	0.171734	-9.86059	6.16872e-23	5.20742e-22
Rv1752	276.156	1.59289	0.315025	5.05641	4.27226e-07	1.13943e-06
Rv1766	275.105	1.10503	0.337208	3.277	0.00104915	0.00183387
Rv1767	220.27	1.4157	0.368694	3.83977	0.000123149	0.000245358
Rv1769	893.715	-0.626416	0.174972	-3.58009	0.000343478	0.00064679
Rv1770	439.645	-1.717	0.352747	-4.86751	1.13012e-06	2.88324e-06
Rv1771	1072.99	-1.45894	0.201944	-7.22448	5.03028e-13	2.46379e-12
Rv1772	1636.37	-3.10465	0.197182	-15.7451	7.41733e-56	1.73514e-54
Rv1773c	556.417	3.68913	0.361969	10.1918	2.15679e-24	1.93166e-23
Rv1774	555.071	0.989677	0.221832	4.46138	8.14352e-06	1.87608e-05
Rv1776c	372.092	2.24605	0.306739	7.32234	2.43683e-13	1.21989e-12
Rv1778c	483.015	0.495161	0.220143	2.24926	0.0244957	0.0347238
Rv1794	5794.47	-3.38231	0.32078	-10.544	5.41386e-26	5.15303e-25
Rv1810	2535.3	-4.96351	0.293886	-16.8892	5.40038e-64	1.61736e-62
Rv1812c	607.872	0.555106	0.232962	2.38282	0.0171805	0.0250179
Rv1813c	6619.73	-5.70451	0.157133	-36.3036	1.41704e-288	2.22097e-285
Rv1815	1163.33	-3.25984	0.203655	-16.0067	1.14819e-57	2.88706e-56
Rv1825	541.935	-1.60369	0.275667	-5.81748	5.97426e-09	1.99936e-08
Rv1828	950.989	-3.63238	0.380741	-9.54029	1.42429e-21	1.12555e-20
Rv1829	1193.48	-3.69537	0.268983	-13.7383	5.98844e-43	9.61012e-42
Rv1830	600.266	-2.91158	0.251822	-11.562	6.4177e-31	7.1677e-30
Rv1831	1591.97	-6.76556	0.595234	-11.3662	6.15983e-30	6.68903e-29
Rv1835c	884.675	1.91002	0.217924	8.76463	1.87387e-18	1.30147e-17
Rv1836c	2009.51	-2.55586	0.20392	-12.5336	4.88629e-36	6.34678e-35
Rv1841c	1123.72	-1.96694	0.196682	-10.0006	1.51492e-23	1.3094e-22
Rv1842c	502.167	1.10452	0.260923	4.23315	2.3044e-05	5.02099e-05
Rv1847	152.185	-1.58587	0.349938	-4.53187	5.84646e-06	1.37107e-05
Rv1855c	710.543	-2.36733	0.223242	-10.6043	2.84616e-26	2.74798e-25
Rv1861	382.836	-2.27622	0.28548	-7.97334	1.54446e-15	9.04366e-15
Rv1863c	1797.89	-2.61155	0.155133	-16.8342	1.36944e-63	4.02444e-62
Rv1866	885.441	2.4527	0.317539	7.72407	1.1267e-14	6.2107e-14
Rv1867	619.366	1.6294	0.271505	6.00138	1.95645e-09	6.8193e-09
Rv1868	801.347	1.17168	0.211039	5.55194	2.82509e-08	8.82045e-08
Rv1869c	1030.12	-1.06919	0.17815	-6.00166	1.9531e-09	6.81266e-09
Rv1870c	1396.33	-4.09483	0.15739	-26.0171	3.17529e-149	9.33137e-147
Rv1871c	1731.35	-4.73144	0.378227	-12.5095	6.62299e-36	8.5553e-35
Rv1874	316.532	-1.25671	0.270135	-4.65216	3.28475e-06	7.96538e-06
Rv1875	307.034	1.33658	0.301418	4.4343	9.2374e-06	2.11565e-05
Rv1879	384.674	1.89503	0.299448	6.32841	2.47694e-10	9.6652e-10
Rv1883c	792.764	-2.2109	0.208919	-10.5826	3.58854e-26	3.45058e-25
Rv1887	1349.25	-3.00009	0.289154	-10.3754	3.20847e-25	2.97559e-24
Rv1890c	429.883	1.21288	0.336112	3.60856	0.000307898	0.000583765
Rv1891	415.651	-2.75187	0.270668	-10.167	2.78459e-24	2.4704e-23
Rv1892	44.8616	-2.53167	0.529371	-4.78241	1.73208e-06	4.31598e-06
Rv1893	213.733	-1.83557	0.302534	-6.06732	1.30062e-09	4.63998e-09
Rv1894c	1280.86	-0.955539	0.185203	-5.15943	2.47708e-07	6.79931e-07
Rv1896c	513.5	-0.914688	0.247188	-3.70037	0.000215285	0.000415717
Rv1897c	192.216	3.18927	0.510031	6.25309	4.02421e-10	1.52842e-09
Rv1904	811.564	-2.58943	0.175227	-14.7776	2.04407e-49	3.907e-48
Rv1906c	921.773	-1.94336	0.261474	-7.43234	1.06695e-13	5.50694e-13
Rv1913	329.684	2.85292	0.375609	7.59544	3.0675e-14	1.64275e-13
Rv1914c	343.132	1.4552	0.279135	5.21325	1.85559e-07	5.19653e-07
Rv1920	636.439	0.684657	0.209499	3.26807	0.00108285	0.00188786
Rv1924c	327.969	1.24175	0.281563	4.4102	1.03273e-05	2.34811e-05
Rv1927	392.457	-0.583808	0.217131	-2.68874	0.00717221	0.0110461
Rv1928c	359.333	-0.772168	0.276247	-2.7952	0.00518671	0.00815922
Rv1929c	557.252	-2.6341	0.413782	-6.36591	1.94133e-10	7.66426e-10
Rv1930c	60.468	5.04567	1.44211	3.4988	0.000467353	0.000864475
Rv1931c	305.865	3.79268	0.502994	7.54021	4.69227e-14	2.47621e-13
Rv1936	1084.67	-0.512677	0.189312	-2.70811	0.00676678	0.0104697
Rv1939	106.051	2.17816	0.522951	4.16513	3.11173e-05	6.65666e-05
Rv1941	265.617	2.6649	0.404662	6.5855	4.53371e-11	1.8932e-10
Rv1944c	154.626	3.15587	0.549153	5.74679	9.09544e-09	2.99487e-08
Rv1945	652.681	0.659669	0.217236	3.03664	0.00239232	0.0039608
Rv1947	216.059	2.68768	0.473302	5.67858	1.35817e-08	4.36509e-08
Rv1951c	60.4897	1.73636	0.613182	2.83172	0.00462978	0.00732231
Rv1954c	232.147	1.027	0.315736	3.25273	0.00114302	0.00198394
Rv1957	898.701	-2.41468	0.202196	-11.9422	7.12799e-33	8.54995e-32
Rv1961	290.167	1.56637	0.30296	5.17022	2.33818e-07	6.43306e-07
Rv1973	52.494	4.85494	1.45138	3.34506	0.000822647	0.00146408
Rv1975	280.181	2.26138	0.363121	6.22763	4.73552e-10	1.78417e-09
Rv1976c	377.723	1.66791	0.294818	5.65744	1.53651e-08	4.90807e-08
Rv1977	850.379	0.907393	0.206351	4.39732	1.09597e-05	2.48588e-05
Rv1978	439.116	-0.891469	0.30612	-2.91216	0.00358942	0.00577108
Rv1979c	1269.53	-1.565	0.279606	-5.59714	2.17917e-08	6.85512e-08
Rv1985c	533.039	1.13202	0.37647	3.00694	0.00263895	0.00433859
Rv1986	445.678	2.75836	0.324501	8.50031	1.89079e-17	1.25572e-16
Rv1987	1308.66	-2.85722	0.275859	-10.3575	3.86834e-25	3.5805e-24
Rv1989c	317.149	-2.3566	0.251901	-9.35526	8.33933e-21	6.35519e-20
Rv1990c	321.28	-0.686085	0.239516	-2.86446	0.00417721	0.00664453
Rv1993c	1463.46	-6.85068	0.455142	-15.0517	3.36342e-51	6.72971e-50
Rv1996	3061.85	-4.10105	0.194757	-21.0573	1.9622e-98	1.4416e-96
Rv1998c	330.474	1.58193	0.314603	5.02834	4.94733e-07	1.30908e-06
Rv1999c	470.64	3.01075	0.487588	6.17478	6.62567e-10	2.45693e-09
Rv2000	469.735	0.613982	0.231413	2.65319	0.00797347	0.0122046
Rv2003c	512.625	0.725625	0.273957	2.64868	0.00808056	0.012348
Rv2004c	2736.48	-2.22781	0.378564	-5.8849	3.98288e-09	1.35805e-08
Rv2005c	2396.9	-2.24735	0.272688	-8.24145	1.70137e-16	1.05818e-15
Rv2008c	523.84	1.93415	0.29178	6.62881	3.38415e-11	1.43225e-10
Rv2011c	353.745	1.43929	0.288391	4.99076	6.01422e-07	1.57718e-06
Rv2012	422.722	1.56051	0.262658	5.94122	2.82907e-09	9.77392e-09
Rv2016	403.607	-1.65558	0.343847	-4.81488	1.47286e-06	3.69947e-06
Rv2017	393.786	0.62474	0.285221	2.19037	0.0284972	0.0399623
Rv2018	395.222	0.823257	0.28098	2.92995	0.00339012	0.00546464
Rv2021c	364.577	-1.99678	0.215787	-9.25351	2.17248e-20	1.63702e-19
Rv2022c	489.851	-2.53268	0.194251	-13.0382	7.41597e-39	1.04714e-37
Rv2023c	185.624	-2.93125	0.290467	-10.0915	6.02374e-24	5.26462e-23
Rv2024c	1491.84	-0.89058	0.155398	-5.73096	9.98662e-09	3.26544e-08
Rv2025c	828.941	-1.10288	0.189945	-5.80628	6.38751e-09	2.1331e-08
Rv2028c	572.549	-0.875167	0.200836	-4.35762	1.31486e-05	2.95768e-05
Rv2030c	7023.68	-3.69999	0.215511	-17.1685	4.57388e-66	1.44338e-64
Rv2033c	233.371	2.05723	0.367626	5.59597	2.19393e-08	6.89564e-08
Rv2035	383.665	-4.03817	0.268931	-15.0157	5.79801e-51	1.15031e-49
Rv2036	608.412	-0.574544	0.222429	-2.58304	0.00979344	0.0147734
Rv2037c	487.649	1.76445	0.27429	6.43278	1.25294e-10	5.03961e-10
Rv2040c	362.379	-0.9422	0.290884	-3.23909	0.00119911	0.0020767
Rv2049c	119.574	2.40583	0.573368	4.19596	2.71716e-05	5.8606e-05
Rv2050	568.727	-1.75929	0.227992	-7.71644	1.19625e-14	6.58639e-14
Rv2052c	230.436	1.18604	0.477695	2.48283	0.0130342	0.019364
Rv2054	545.234	0.928583	0.237239	3.91413	9.07316e-05	0.000184047
Rv2059	421.152	2.62352	0.334346	7.84673	4.27018e-15	2.4308e-14
Rv2061c	312.375	-1.13893	0.335155	-3.39822	0.000678255	0.00122237
Rv2067c	1312.33	-1.21459	0.267636	-4.53821	5.67341e-06	1.33249e-05
Rv2073c	97.0523	2.80381	0.638318	4.39249	1.12059e-05	2.53929e-05
Rv2074	460.445	-1.65469	0.301438	-5.48932	4.03481e-08	1.24079e-07
Rv2075c	300.838	2.04972	0.336542	6.09052	1.12543e-09	4.03954e-09
Rv2077A	156.503	1.49173	0.415855	3.58714	0.000334328	0.000631076
Rv2077c	258.795	1.08454	0.311701	3.47941	0.00050252	0.000925156
Rv2078	89.3238	1.20354	0.520234	2.31346	0.0206976	0.0297706
Rv2079	540.296	1.03136	0.242184	4.25859	2.05723e-05	4.5012e-05
Rv2085	86.0445	1.04262	0.468031	2.22766	0.0259029	0.0365642
Rv2086	170.308	2.733	0.497963	5.48837	4.0567e-08	1.24671e-07
Rv2090	251.082	3.22057	0.459037	7.01591	2.28456e-12	1.05624e-11
Rv2091c	2271.93	-3.28076	0.274781	-11.9395	7.36367e-33	8.81017e-32
Rv2100	464.547	1.47849	0.27544	5.36772	7.97371e-08	2.35505e-07
Rv2102	275.204	1.11149	0.298942	3.71809	0.000200733	0.000389376
Rv2104a	149.967	1.5843	0.441071	3.59193	0.000328238	0.000620078
Rv2113	282.158	1.98643	0.337817	5.8802	4.0977e-09	1.39518e-08
Rv2114	406.732	-2.20559	0.332878	-6.62582	3.45319e-11	1.45884e-10
Rv2117	110.161	4.32014	0.880233	4.90795	9.20321e-07	2.36874e-06
Rv2118c	480.796	2.65638	0.326864	8.12688	4.40498e-16	2.6691e-15
Rv2119	474.786	2.20659	0.279819	7.88578	3.12587e-15	1.799e-14
Rv2128	515.803	-2.38382	0.251281	-9.48666	2.38557e-21	1.86949e-20
Rv2132	347.691	-0.76566	0.244216	-3.13517	0.00171755	0.00289875
Rv2134c	859.197	-2.59891	0.196832	-13.2037	8.35055e-40	1.21561e-38
Rv2136c	540.158	-1.86558	0.334637	-5.57495	2.47599e-08	7.75082e-08
Rv2137c	993.799	-2.62281	0.562401	-4.6636	3.10725e-06	7.56227e-06
Rv2141c	907.5	1.52214	0.291866	5.21521	1.83612e-07	5.1512e-07
Rv2143	346.88	1.31725	0.295757	4.45384	8.43477e-06	1.93938e-05
Rv2144c	1076.07	-3.06359	0.164332	-18.6427	1.44866e-77	6.366e-76
Rv2146c	801.447	-2.17413	0.270574	-8.03525	9.33858e-16	5.5512e-15
Rv2147c	922.177	-1.54664	0.246881	-6.26474	3.73458e-10	1.42301e-09
Rv2148c	330.016	-0.986059	0.283469	-3.47854	0.000504149	0.000927792
Rv2159c	226.773	-2.69661	0.441787	-6.10387	1.03533e-09	3.72752e-09
Rv2161c	586.136	-3.264	0.345802	-9.43893	3.76601e-21	2.92207e-20
Rv2164c	196.673	0.747838	0.332552	2.24878	0.0245263	0.0347566
Rv2165c	705.046	-0.426323	0.185101	-2.30319	0.0212681	0.030498
Rv2166c	1053.83	-1.9804	0.205833	-9.62141	6.49348e-22	5.20142e-21
Rv2169c	770.015	-1.58479	0.261008	-6.07181	1.26473e-09	4.51539e-09
Rv2170	108.949	1.4257	0.447761	3.18407	0.00145219	0.00248388
Rv2172c	2622.86	-2.90369	0.278509	-10.4258	1.8901e-25	1.77037e-24
Rv2175c	323.823	1.25021	0.287061	4.35522	1.32934e-05	2.98498e-05
Rv2177c	354.224	0.65887	0.309203	2.13086	0.0331003	0.046033
Rv2179c	159.589	1.21364	0.387509	3.13191	0.00173674	0.00292694
Rv2180c	392.229	0.664342	0.272165	2.44096	0.0146484	0.0215779
Rv2181	1116.16	0.952224	0.186279	5.11182	3.19062e-07	8.622e-07
Rv2182c	2533.85	-2.79821	0.364308	-7.68087	1.58013e-14	8.60925e-14
Rv2183c	152.754	-0.770288	0.306575	-2.51256	0.0119859	0.0178913
Rv2184c	501.681	1.47345	0.359109	4.10307	4.07712e-05	8.60828e-05
Rv2189c	255.934	2.8483	0.414249	6.87583	6.16281e-12	2.76503e-11
Rv2190c	1058.85	-2.76863	0.201576	-13.7349	6.27251e-43	1.00317e-41
Rv2191	391.995	2.29332	0.350092	6.55062	5.72998e-11	2.3696e-10
Rv2199c	1552.69	-4.04702	0.191667	-21.1148	5.8118e-99	4.40759e-97
Rv2204c	6887.09	-5.35209	0.423512	-12.6374	1.31323e-36	1.73267e-35
Rv2212	484.003	1.68887	0.298983	5.64873	1.61641e-08	5.1493e-08
Rv2219	841.211	-2.20393	0.205293	-10.7355	6.93481e-27	6.82165e-26
Rv2219A	414.33	1.27687	0.279471	4.56888	4.90343e-06	1.16092e-05
Rv2224d	152.811	1.40757	0.380843	3.69593	0.00021908	0.000422871
Rv2226	545.438	0.987008	0.253528	3.8931	9.89732e-05	0.000199902
Rv2227	390.566	1.54269	0.305826	5.04432	4.55135e-07	1.20975e-06
Rv2229c	258.456	1.17332	0.318904	3.67921	0.000233959	0.000449929
Rv2230c	205.014	1.78866	0.362911	4.92864	8.28043e-07	2.14044e-06
Rv2235	420.027	-1.36073	0.246746	-5.51472	3.49341e-08	1.07853e-07
Rv2237	300.755	1.16945	0.281139	4.15967	3.18702e-05	6.81154e-05
Rv2239c	963.585	-4.35229	0.318588	-13.6612	1.73062e-42	2.73066e-41
Rv2240c	258.896	1.71455	0.345044	4.96908	6.72729e-07	1.75342e-06
Rv2242	349.143	-0.550007	0.260018	-2.11527	0.034407	0.0477796
Rv2248	800.127	-2.1465	0.221741	-9.68019	3.66035e-22	2.98802e-21
Rv2250c	246.09	2.21642	0.361682	6.12808	8.89482e-10	3.21967e-09
Rv2251	347.017	1.42855	0.319869	4.46604	7.96809e-06	1.83837e-05
Rv2253	178.539	1.69789	0.372671	4.55599	5.21404e-06	1.22951e-05
Rv2254c	198.536	2.14142	0.389247	5.50144	3.76692e-08	1.16145e-07
Rv2256a	83.2174	-1.84851	0.515624	-3.585	0.000337075	0.000635495
Rv2256c	1196.82	-1.69195	0.185372	-9.12731	7.02241e-20	5.15928e-19
Rv2258c	864.435	-0.683318	0.203486	-3.35806	0.000784925	0.00140172
Rv2260	377.553	0.880207	0.250495	3.51387	0.000441635	0.000819806
Rv2263	529.828	2.48791	0.299363	8.3107	9.51413e-17	5.9967e-16
Rv2264c	522.393	1.14135	0.253666	4.49941	6.81409e-06	1.58535e-05
Rv2265	333.14	3.10913	0.398586	7.8004	6.17122e-15	3.47094e-14
Rv2269c	101.365	1.34556	0.54097	2.48731	0.0128714	0.0191523
Rv2271	313.799	-3.20625	0.24519	-13.0766	4.48007e-39	6.34497e-38
Rv2273	53.6591	1.75189	0.735508	2.38187	0.0172248	0.0250669
Rv2275	499.495	-1.72995	0.249195	-6.94215	3.86176e-12	1.75779e-11
Rv2282c	594.761	2.30314	0.369307	6.23638	4.47822e-10	1.69265e-09
Rv2283	70.6422	2.2923	0.653002	3.5104	0.000447425	0.000830226
Rv2285	495.144	1.21947	0.264214	4.61545	3.92244e-06	9.41947e-06
Rv2286c	419.363	1.52061	0.279383	5.44273	5.24691e-08	1.58656e-07
Rv2288	38.735	-2.75776	0.531704	-5.18664	2.1412e-07	5.91535e-07
Rv2294	567.782	1.29146	0.272374	4.74149	2.12156e-06	5.24204e-06
Rv2295	953.75	-2.08997	0.196014	-10.6623	1.52732e-26	1.48993e-25
Rv2297	311.83	-1.00279	0.274974	-3.64685	0.000265479	0.000507639
Rv2300c	423.42	1.85579	0.274383	6.76351	1.34689e-11	5.88576e-11
Rv2302	530.666	-2.90496	0.526159	-5.52106	3.36958e-08	1.04235e-07
Rv2305	365.254	1.31963	0.304322	4.33631	1.44892e-05	3.23189e-05
Rv2307B	213.874	-1.31521	0.270599	-4.86038	1.17162e-06	2.98427e-06
Rv2307D	139.586	-1.63995	0.312693	-5.24459	1.5663e-07	4.44731e-07
Rv2308a	185.827	3.45986	0.565274	6.12067	9.31804e-10	3.36767e-09
Rv2310	59.903	5.03203	1.43636	3.50331	0.000459508	0.000850968
Rv2311	114.494	1.29931	0.429663	3.02404	0.00249428	0.00411367
Rv2314c	680.429	0.917482	0.231939	3.9557	7.63119e-05	0.000155805
Rv2319c	450.562	2.19944	0.342176	6.4278	1.2946e-10	5.19387e-10
Rv2324	126.896	1.62915	0.445172	3.65959	0.000252621	0.000484628
Rv2326c	1551.26	-0.649753	0.180499	-3.59975	0.000318518	0.000602442
Rv2327	405.136	-1.30301	0.342948	-3.79944	0.000145026	0.000286398
Rv2331	116.527	1.5588	0.483603	3.22331	0.0012672	0.00218575
Rv2331A	36.5105	2.015	0.860058	2.34286	0.0191365	0.0276691
Rv2336	1303.12	-2.45491	0.350464	-7.00474	2.47449e-12	1.13846e-11
Rv2337c	818.278	0.863566	0.225701	3.82615	0.000130161	0.000258453
Rv2342	236.401	1.56369	0.380984	4.10435	4.05452e-05	8.56441e-05
Rv2345	719.068	0.926476	0.320136	2.89401	0.00380356	0.00609139
Rv2348c	3264	-2.6541	0.16722	-15.8719	9.92438e-57	2.41785e-55
Rv2360c	202.994	1.65505	0.359762	4.6004	4.21689e-06	1.00751e-05
Rv2365c	22.4729	-1.95358	0.673845	-2.89916	0.00374165	0.00600043
Rv2367c	439.441	-1.33868	0.214788	-6.23255	4.58916e-10	1.73319e-09
Rv2370c	484.071	1.66681	0.337193	4.9432	7.68486e-07	1.99857e-06
Rv2377c	27.8568	-2.14037	0.78879	-2.71348	0.00665802	0.010315
Rv2387	1261.01	-1.57917	0.242654	-6.50793	7.61923e-11	3.10717e-10
Rv2390c	336.614	1.10615	0.298919	3.70051	0.000215164	0.000415654
Rv2401	220.124	2.17802	0.384037	5.67139	1.41645e-08	4.53996e-08
Rv2401A	241.082	1.76933	0.384619	4.60021	4.2206e-06	1.00789e-05
Rv2402	1229.16	0.58911	0.230985	2.55042	0.0107592	0.0161217
Rv2405	480.6	-1.10075	0.2516	-4.37502	1.21421e-05	2.74218e-05
Rv2407	214.6	0.950979	0.312245	3.04562	0.00232205	0.00385124
Rv2409c	745.391	-1.42474	0.290225	-4.90909	9.15013e-07	2.35747e-06
Rv2410c	640.894	-1.55331	0.231286	-6.71599	1.86798e-11	8.08771e-11
Rv2411c	1243.92	-0.745465	0.177166	-4.20773	2.57948e-05	5.59444e-05
Rv2413c	155.779	2.54943	0.489188	5.21155	1.87268e-07	5.23506e-07
Rv2414c	204.919	1.33039	0.400258	3.32384	0.000887874	0.00156829
Rv2415c	338.458	3.47112	0.415115	8.36184	6.17451e-17	3.93395e-16
Rv2417c	95.303	1.2224	0.464333	2.63259	0.00847365	0.0129151
Rv2420c	67.0933	-1.96471	0.663846	-2.95958	0.00308056	0.00500683
Rv2422	95.9166	4.7153	1.08662	4.3394	1.42871e-05	3.19286e-05
Rv2423	560.629	0.560933	0.220198	2.54741	0.0108527	0.0162513
Rv2424c	301.954	2.87642	0.407919	7.05144	1.77078e-12	8.2492e-12
Rv2425c	628.724	-0.784656	0.228437	-3.43489	0.000592788	0.00107867
Rv2426c	320.753	-0.927012	0.295473	-3.13739	0.00170461	0.00288001
Rv2432c	317.327	-2.0904	0.339838	-6.15115	7.69212e-10	2.81247e-09
Rv2437	193.773	1.97745	0.428691	4.61276	3.97356e-06	9.53735e-06
Rv2438A	123.826	2.81731	0.588484	4.7874	1.6896e-06	4.21235e-06
Rv2446c	105.199	-1.94678	0.374304	-5.20107	1.98149e-07	5.51299e-07
Rv2451	136.563	0.906831	0.369489	2.45428	0.0141166	0.0208533
Rv2452c	565.495	-1.39407	0.189903	-7.34097	2.12044e-13	1.06748e-12
Rv2454c	2002.47	-3.0949	0.158755	-19.4948	1.21557e-84	6.35068e-83
Rv2455c	5866.95	-3.46777	0.200322	-17.3109	3.8902e-67	1.27914e-65
Rv2459	942.721	-0.693519	0.18032	-3.84604	0.000120042	0.000239474
Rv2464c	509.845	0.868668	0.22485	3.86332	0.000111856	0.000224094
Rv2466c	1626.41	-2.71198	0.177078	-15.3152	6.05468e-53	1.30592e-51
Rv2472	152.661	-3.60154	0.406364	-8.86285	7.7996e-19	5.49008e-18
Rv2473	367.317	1.28598	0.297692	4.31982	1.56155e-05	3.47487e-05
Rv2474c	451.296	1.37027	0.282527	4.85005	1.23432e-06	3.1304e-06
Rv2475c	108.149	-2.16923	0.37845	-5.73187	9.93285e-09	3.25239e-08
Rv2477c	3535.04	-2.95955	0.143186	-20.6693	6.54561e-95	4.4605e-93
Rv2481c	70.1598	5.2667	1.44744	3.63864	0.000274083	0.000522603
Rv2484c	1295.44	-1.15506	0.23945	-4.82382	1.40837e-06	3.54695e-06
Rv2488c	726.942	2.64381	0.308394	8.57281	1.00992e-17	6.82278e-17
Rv2489c	68.6084	3.1712	0.807448	3.92743	8.58571e-05	0.000174309
Rv2490a	110.325	1.20674	0.546985	2.20616	0.0273726	0.0385462
Rv2491	148.705	1.28813	0.39402	3.26919	0.00107854	0.00188244
Rv2499c	178.891	-2.66113	0.348287	-7.64061	2.16189e-14	1.16707e-13
Rv2506	278.093	1.13056	0.318964	3.54446	0.00039342	0.00073378
Rv2508c	742.045	3.87562	0.331116	11.7047	1.2058e-31	1.38622e-30
Rv2510c	838.041	0.538896	0.189393	2.84538	0.00443585	0.00703215
Rv2512c	205.021	3.62644	0.631858	5.73933	9.50519e-09	3.11887e-08
Rv2513	597.368	-0.970289	0.250744	-3.86964	0.000108997	0.000218926
Rv2514c	164.033	0.961184	0.380674	2.52495	0.0115713	0.0173055
Rv2515c	537.777	3.56709	0.357226	9.98551	1.76397e-23	1.51631e-22
Rv2516c	1631.25	-2.75609	0.254088	-10.847	2.06067e-27	2.07036e-26
Rv2517c	1002.96	-5.16685	0.435208	-11.8721	1.6518e-32	1.94655e-31
Rv2522c	326.541	1.71531	0.322644	5.31641	1.05834e-07	3.08321e-07
Rv2525c	515.424	-1.6483	0.388405	-4.24377	2.198e-05	4.80153e-05
Rv2529	215.62	2.87748	0.458826	6.27138	3.57856e-10	1.36689e-09
Rv2536	543.734	-0.559199	0.209384	-2.67069	0.0075696	0.0116163
Rv2542	268.855	0.89485	0.426024	2.10047	0.0356876	0.0494266
Rv2548A	39.1339	-1.69954	0.62661	-2.71227	0.00668234	0.0103493
Rv2553c	1590.29	-2.00478	0.188431	-10.6393	1.95618e-26	1.90041e-25
Rv2557	2384.72	-3.15628	0.301465	-10.4698	1.18873e-25	1.12012e-24
Rv2558	1047.92	-1.57732	0.25173	-6.26591	3.70651e-10	1.41346e-09
Rv2559c	265.795	1.22982	0.314266	3.9133	9.1044e-05	0.000184601
Rv2566	543.927	3.28908	0.359241	9.15563	5.40432e-20	4.01439e-19
Rv2567	1219.47	1.32967	0.194773	6.82674	8.68679e-12	3.85697e-11
Rv2568c	463.603	1.60171	0.259897	6.16285	7.14473e-10	2.63486e-09
Rv2569c	252.712	1.75779	0.332608	5.28487	1.25791e-07	3.61533e-07
Rv2570	148.609	1.30498	0.407082	3.20568	0.00134742	0.00231563
Rv2571c	293.189	1.83853	0.326543	5.63028	1.79917e-08	5.70444e-08
Rv2573	142.078	3.68441	0.697089	5.28543	1.25412e-07	3.60885e-07
Rv2574	21.8186	-2.39884	0.757955	-3.16488	0.00155148	0.00264123
Rv2575	426.341	0.532454	0.230349	2.31151	0.0208049	0.0299157
Rv2576c	1415.39	-1.98388	0.159207	-12.4611	1.21731e-35	1.55117e-34
Rv2577	669.304	0.973137	0.224361	4.33738	1.4419e-05	3.21929e-05
Rv2578c	522.112	2.12072	0.272974	7.76896	7.91328e-15	4.42956e-14
Rv2581c	767.499	-1.71742	0.196473	-8.74124	2.30571e-18	1.59837e-17
Rv2585c	839.979	-1.19956	0.172735	-6.94453	3.79712e-12	1.73172e-11
Rv2597	439.356	0.938369	0.257585	3.64295	0.000269534	0.000515182
Rv2598	48.7668	4.74643	1.46672	3.23608	0.00121182	0.00209716
Rv2603c	730.348	-1.235	0.213998	-5.7711	7.87542e-09	2.61144e-08
Rv2613c	375.665	-3.21423	0.28002	-11.4786	1.69088e-30	1.86631e-29
Rv2614A	43.8971	2.88419	0.920887	3.13197	0.00173638	0.00292694
Rv2616	165.413	3.24202	0.545549	5.94268	2.80401e-09	9.69446e-09
Rv2617c	1236.8	-4.35119	0.331805	-13.1137	2.74912e-39	3.94097e-38
Rv2618	205.153	1.6404	0.377166	4.34927	1.36589e-05	3.05829e-05
Rv2620c	80.6919	1.25968	0.556534	2.26343	0.0236091	0.0335429
Rv2622	143.025	1.50132	0.424864	3.53365	0.00040987	0.000762949
Rv2624c	1014.03	-1.78582	0.187698	-9.51434	1.82873e-21	1.43551e-20
Rv2625c	1837.37	-2.30164	0.31259	-7.36315	1.7962e-13	9.15029e-13
Rv2627c	6550.5	-3.58788	0.384394	-9.33387	1.02077e-20	7.76646e-20
Rv2628	959.109	-2.33662	0.3438	-6.79644	1.07234e-11	4.73441e-11
Rv2629	4203.9	-3.44763	0.233157	-14.7867	1.78366e-49	3.42316e-48
Rv2630	1055.25	-2.73437	0.307714	-8.88609	6.32994e-19	4.48244e-18
Rv2632c	443.306	-1.17625	0.387442	-3.03595	0.00239782	0.00396795
Rv2633c	720.203	-2.34344	0.353913	-6.62151	3.55555e-11	1.49939e-10
Rv2635	71.3516	3.21017	0.791519	4.05571	4.99819e-05	0.000104173
Rv2636	221.945	1.00776	0.308149	3.27037	0.00107408	0.00187605
Rv2638	205.69	1.90785	0.3924	4.862	1.16205e-06	2.9615e-06
Rv2640c	939.647	-2.92371	0.316832	-9.22796	2.75847e-20	2.06864e-19
Rv2642	304.765	-1.75603	0.248866	-7.05614	1.71193e-12	7.98559e-12
Rv2644c	249.615	3.00173	0.432952	6.93318	4.11482e-12	1.86936e-11
Rv2646	106.787	2.02728	0.511478	3.96358	7.38349e-05	0.000151076
Rv2647	180.063	2.10398	0.456698	4.60694	4.08636e-06	9.7981e-06
Rv2651c	367.504	1.57702	0.296204	5.32408	1.01463e-07	2.96506e-07
Rv2652c	128.611	1.10927	0.505307	2.19524	0.0281467	0.0395179
Rv2655c	283.538	1.00793	0.285109	3.53525	0.000407391	0.000758936
Rv2656c	27.2729	3.87116	1.48159	2.61285	0.00897907	0.0136192
Rv2657c	71.5057	-3.68945	0.623034	-5.92174	3.18552e-09	1.0949e-08
Rv2658c	156.131	-2.87989	0.377883	-7.62112	2.51483e-14	1.35605e-13
Rv2661c	147.849	1.49376	0.396326	3.76902	0.00016389	0.000321758
Rv2663	165.613	-3.2383	0.337588	-9.59246	8.60079e-22	6.86603e-21
Rv2668	68.7517	2.20026	0.631058	3.48662	0.000489173	0.000902704
Rv2670c	610.858	2.23365	0.288961	7.72996	1.07582e-14	5.94418e-14
Rv2675c	583.14	-1.21573	0.238841	-5.09014	3.57797e-07	9.60492e-07
Rv2681	417.873	1.46456	0.283962	5.15759	2.50145e-07	6.85821e-07
Rv2683	352.936	-1.62907	0.291346	-5.59152	2.25089e-08	7.0605e-08
Rv2688c	520.96	1.17862	0.244583	4.8189	1.44353e-06	3.62968e-06
Rv2689c	512.644	2.10157	0.284249	7.3934	1.43126e-13	7.3389e-13
Rv2694c	848.357	-3.70206	0.268883	-13.7683	3.95533e-43	6.41309e-42
Rv2695	117.331	1.34813	0.423157	3.18589	0.00144312	0.00246927
Rv2698	310.267	0.710535	0.278239	2.55369	0.0106589	0.0159764
Rv2699c	582.917	-1.82134	0.188259	-9.67466	3.86388e-22	3.14869e-21
Rv2700	364.924	1.65612	0.290884	5.69338	1.24545e-08	4.02541e-08
Rv2704	290.711	0.967188	0.298937	3.23542	0.00121463	0.00210084
Rv2707	1656	-2.39295	0.300126	-7.97314	1.54698e-15	9.04716e-15
Rv2708c	844.88	-1.86492	0.337328	-5.52852	3.2294e-08	1.00163e-07
Rv2709	817.19	-3.16368	0.431781	-7.32705	2.35278e-13	1.18066e-12
Rv2712c	427.64	0.8024	0.25094	3.19758	0.00138588	0.00237666
Rv2714	805.823	-1.91478	0.183025	-10.4618	1.2935e-25	1.21398e-24
Rv2715	1253.29	-3.05199	0.19037	-16.0318	7.65784e-58	1.95691e-56
Rv2721c	1745.64	-0.916436	0.244833	-3.74311	0.000181756	0.000355202
Rv2722	112.419	5.9759	1.43244	4.17185	3.0214e-05	6.48408e-05
Rv2723	587.613	-0.701831	0.25489	-2.75347	0.00589672	0.00920836
Rv2728c	71.6283	2.86886	0.766717	3.74175	0.000182745	0.000356987
Rv2730	115.725	1.40845	0.46846	3.00656	0.00264226	0.00434251
Rv2731	442.039	1.41208	0.270368	5.22282	1.76221e-07	4.96163e-07
Rv2733c	543.324	0.707237	0.238113	2.97017	0.00297635	0.00484988
Rv2734	656.764	-0.50328	0.236888	-2.12454	0.0336246	0.0467345
Rv2735c	1071.58	-2.0858	0.251525	-8.29262	1.10781e-16	6.92676e-16
Rv2738c	54.4733	1.3456	0.612351	2.19744	0.0279891	0.0393319
Rv2739c	90.8113	1.8833	0.574724	3.27688	0.00104962	0.001834
Rv2742c	275.573	1.63183	0.340845	4.78761	1.68779e-06	4.21007e-06
Rv2749	107.897	2.58954	0.58389	4.43498	9.20823e-06	2.10999e-05
Rv2751	414.576	-0.812595	0.386537	-2.10224	0.0355318	0.0492253
Rv2752c	1313.3	-0.902988	0.19474	-4.63688	3.537e-06	8.53746e-06
Rv2765	299.628	2.42404	0.383713	6.3173	2.66164e-10	1.03089e-09
Rv2771c	315.764	-1.74452	0.289567	-6.02457	1.69556e-09	5.96746e-09
Rv2772c	63.6322	1.42554	0.588382	2.42281	0.0154011	0.0226159
Rv2775	401.943	-1.35318	0.357586	-3.78422	0.000154191	0.000303478
Rv2776c	484.97	1.74211	0.269207	6.47127	9.71858e-11	3.93598e-10
Rv2777c	1063.9	-2.30752	0.287087	-8.03771	9.15329e-16	5.44795e-15
Rv2778c	573.589	-3.38569	0.28663	-11.8121	3.38115e-32	3.94496e-31
Rv2781c	509.988	0.766708	0.229755	3.33706	0.000846689	0.00150264
Rv2787	698.369	1.14415	0.254162	4.50163	6.74341e-06	1.57201e-05
Rv2791c	958.912	-2.14746	0.212195	-10.1202	4.49445e-24	3.9427e-23
Rv2797c	403.345	2.09683	0.392365	5.34408	9.08794e-08	2.67741e-07
Rv2799	251.143	-0.620666	0.259283	-2.39378	0.0166757	0.0243334
Rv2800	342.025	2.02827	0.332959	6.09166	1.11743e-09	4.01387e-09
Rv2802c	119.165	1.84	0.496035	3.70942	0.000207737	0.000402297
Rv2803	93.8517	3.01262	0.682858	4.41178	1.02526e-05	2.33339e-05
Rv2804c	198.933	4.4626	0.716307	6.23001	4.66409e-10	1.76007e-09
Rv2805	178.318	2.21225	0.455997	4.85146	1.22556e-06	3.11154e-06
Rv2806	60.1993	1.67569	0.624825	2.68186	0.00732151	0.0112576
Rv2807	276.862	0.906589	0.32573	2.78325	0.00538167	0.00843205
Rv2808	296.559	-1.2724	0.274991	-4.62705	3.70906e-06	8.92529e-06
Rv2809	744.823	-1.40052	0.222139	-6.3047	2.88745e-10	1.11194e-09
Rv2812	187.457	1.60006	0.396167	4.03885	5.3713e-05	0.000111702
Rv2813	274.017	3.60178	0.477739	7.53921	4.72827e-14	2.49241e-13
Rv2817c	124.137	2.13261	0.704999	3.02499	0.00248645	0.0041022
Rv2819c	534.317	-1.00356	0.238515	-4.20755	2.58152e-05	5.59627e-05
Rv2821c	202.791	-1.06294	0.336136	-3.16224	0.00156558	0.0026633
Rv2822c	61.8044	-0.96031	0.456768	-2.1024	0.0355182	0.049221
Rv2823c	600.54	0.927955	0.245519	3.77956	0.000157104	0.000308951
Rv2824c	382.554	1.82713	0.300913	6.07194	1.26374e-09	4.51528e-09
Rv2825c	138.372	2.0506	0.535831	3.82694	0.000129745	0.000257845
Rv2826c	395.637	2.39247	0.316627	7.55611	4.15303e-14	2.19658e-13
Rv2827c	333.116	2.09168	0.313909	6.66331	2.6772e-11	1.1423e-10
Rv2837c	1213.13	-2.00595	0.223113	-8.99075	2.4556e-19	1.7601e-18
Rv2840c	2756.42	-3.88894	0.38854	-10.0091	1.38981e-23	1.20348e-22
Rv2842c	698.17	-1.93832	0.187508	-10.3373	4.77791e-25	4.39643e-24
Rv2843	81.09	1.22098	0.487731	2.50338	0.0123012	0.0183503
Rv2844	123.469	1.88938	0.469719	4.02236	5.76175e-05	0.000119399
Rv2851c	537.106	-3.37869	0.237811	-14.2075	8.23225e-46	1.41788e-44
Rv2854	308.772	1.22997	0.28418	4.32814	1.50372e-05	3.35095e-05
Rv2857c	438.457	-0.977998	0.294027	-3.32622	0.000880322	0.0015567
Rv2859c	181.529	1.36394	0.361646	3.77149	0.000162278	0.000318726
Rv2862c	173.268	1.07761	0.355113	3.03454	0.00240899	0.00398366
Rv2864c	675.779	1.14758	0.213264	5.38101	7.40707e-08	2.20013e-07
Rv2884	266.543	1.43225	0.303931	4.71241	2.44802e-06	6.02018e-06
Rv2886c	777.423	0.831662	0.33547	2.47909	0.0131717	0.0195497
Rv2887	174.711	0.781432	0.354672	2.20325	0.0275769	0.0388224
Rv2891	155.701	3.80475	0.66273	5.74103	9.41025e-09	3.08987e-08
Rv2893	246.298	3.44718	0.499523	6.90096	5.1654e-12	2.33536e-11
Rv2896c	77.9012	1.43514	0.517745	2.77191	0.0055728	0.00872862
Rv2897c	364.816	3.80301	0.440091	8.64142	5.55207e-18	3.79445e-17
Rv2901c	1634.13	-5.39112	0.399395	-13.4982	1.60189e-41	2.46146e-40
Rv2908c	62.5008	-2.57484	0.50263	-5.12273	3.01139e-07	8.18472e-07
Rv2912c	197.905	-0.686118	0.276659	-2.48001	0.0131379	0.0195056
Rv2913c	1210.89	-0.802762	0.164192	-4.88916	1.01267e-06	2.59345e-06
Rv2915c	276.781	2.05077	0.459449	4.46354	8.06174e-06	1.85815e-05
Rv2917	591.622	3.07032	0.391972	7.83301	4.76332e-15	2.70824e-14
Rv2923c	91.2553	1.16719	0.464834	2.51098	0.0120397	0.0179659
Rv2926c	416.162	-1.7064	0.212387	-8.03439	9.40459e-16	5.58338e-15
Rv2927c	1171.64	-1.68618	0.169307	-9.9593	2.29678e-23	1.95289e-22
Rv2929	51.1677	-1.48787	0.515789	-2.88466	0.00391843	0.00626895
Rv2943	444.975	0.929113	0.240471	3.86373	0.00011167	0.000223816
Rv2949c	4082.26	-4.49546	0.274244	-16.3922	2.17411e-60	5.77552e-59
Rv2951c	1218.08	-1.80291	0.19725	-9.14025	6.23095e-20	4.59215e-19
Rv2952	699.089	-1.9967	0.300689	-6.6404	3.12834e-11	1.32757e-10
Rv2954c	1968.68	-2.98912	0.25691	-11.6349	2.7396e-31	3.11903e-30
Rv2955c	437.373	1.53112	0.279664	5.47484	4.37917e-08	1.34055e-07
Rv2956	679.878	-1.3618	0.290826	-4.6825	2.83392e-06	6.93654e-06
Rv2957	313.773	-0.68862	0.319527	-2.15512	0.0311524	0.0434783
Rv2959c	1134.21	-2.75976	0.259928	-10.6174	2.47332e-26	2.39291e-25
Rv2961	161.282	1.33814	0.45389	2.94815	0.00319679	0.005185
Rv2962c	786.731	1.31098	0.214091	6.1235	9.15406e-10	3.31095e-09
Rv2963	1070.62	-1.21468	0.181498	-6.69252	2.19365e-11	9.4542e-11
Rv2966c	125.494	1.55156	0.516434	3.00438	0.00266124	0.00436759
Rv2968c	443.542	-1.29057	0.248422	-5.19509	2.04626e-07	5.67976e-07
Rv2969c	724.207	-2.71748	0.195212	-13.9207	4.74128e-44	7.9055e-43
Rv2970A	193.523	-2.72148	0.380244	-7.15721	8.23384e-13	3.95864e-12
Rv2971	1140.74	-2.06912	0.162185	-12.7578	2.8221e-37	3.82406e-36
Rv2972c	233.358	2.27107	0.374601	6.06264	1.33905e-09	4.76625e-09
Rv2974c	87.7764	1.23088	0.481898	2.55423	0.0106423	0.0159617
Rv2978c	692.733	-1.13909	0.184425	-6.17646	6.55565e-10	2.43289e-09
Rv2979c	337.401	-1.4271	0.224442	-6.35841	2.03858e-10	8.02798e-10
Rv2980	82.2316	1.2305	0.482823	2.54855	0.0108173	0.0162036
Rv2983	195.229	3.90581	0.603328	6.47378	9.55817e-11	3.87435e-10
Rv2991	217.724	1.13113	0.384753	2.93989	0.00328328	0.00531612
Rv2993c	260.524	-0.989929	0.377505	-2.62229	0.00873404	0.0132775
Rv2994	555.207	1.23939	0.236378	5.24326	1.57767e-07	4.47689e-07
Rv2997	205.69	2.21498	0.421693	5.2526	1.49963e-07	4.27091e-07
Rv2998	480.83	1.22144	0.248994	4.9055	9.31888e-07	2.39701e-06
Rv3000	328.893	4.7103	0.601687	7.82849	4.9375e-15	2.80388e-14
Rv3005c	2078.28	-2.01269	0.200212	-10.0528	8.93053e-24	7.7618e-23
Rv3007c	683.565	1.28721	0.250476	5.13904	2.76142e-07	7.53144e-07
Rv3008	407.602	0.874153	0.257967	3.38863	0.00070244	0.00126257
Rv3013	147.756	2.48451	0.496796	5.00106	5.7015e-07	1.50019e-06
Rv3015c	134.348	1.55768	0.467036	3.33525	0.000852219	0.00151155
Rv3023c	121.074	2.16042	0.521037	4.14638	3.37772e-05	7.18969e-05
Rv3026c	282.922	0.808887	0.301834	2.67991	0.00736424	0.0113196
Rv3027c	547.747	1.04126	0.33878	3.07355	0.00211526	0.0035332
Rv3031	469.058	1.72498	0.282558	6.10487	1.02885e-09	3.70702e-09
Rv3032	197.07	0.951633	0.326107	2.91816	0.00352103	0.00566787
Rv3032A	129.122	2.34842	0.492173	4.77153	1.82828e-06	4.53645e-06
Rv3034c	1122.23	-1.62187	0.225176	-7.20269	5.90351e-13	2.87651e-12
Rv3035	486.185	1.67818	0.28836	5.81974	5.89392e-09	1.97528e-08
Rv3037c	265.429	1.19895	0.308594	3.88521	0.00010224	0.000206058
Rv3038c	648.912	-0.562603	0.197497	-2.84866	0.00439036	0.00696473
Rv3040c	165.886	1.7619	0.42591	4.13678	3.52218e-05	7.48703e-05
Rv3041c	290.014	1.93963	0.321756	6.02827	1.65727e-09	5.84581e-09
Rv3046c	494.308	0.811418	0.225686	3.59535	0.000323961	0.000612244
Rv3049c	5621.4	-3.60602	0.182803	-19.7263	1.2822e-86	7.09283e-85
Rv3050c	1262.21	-2.15017	0.191836	-11.2084	3.71021e-29	3.88539e-28
Rv3054c	922.491	-1.03518	0.181199	-5.71295	1.11036e-08	3.6156e-08
Rv3055	268.541	2.62106	0.399617	6.55892	5.41996e-11	2.24535e-10
Rv3057c	666.745	0.799982	0.221747	3.60763	0.000309005	0.000585391
Rv3058c	937.787	-1.59664	0.240924	-6.62714	3.42257e-11	1.4472e-10
Rv3060c	672.514	-1.03589	0.227793	-4.54753	5.42802e-06	1.27868e-05
Rv3066	56.2176	1.35165	0.587087	2.30231	0.0213179	0.0305601
Rv3069	225.135	1.08095	0.335577	3.22118	0.00127664	0.00220042
Rv3071	381.765	1.22971	0.259391	4.74075	2.12929e-06	5.25836e-06
Rv3072c	278.133	3.06563	0.416229	7.36526	1.76799e-13	9.02617e-13
Rv3073c	65.6502	-1.06227	0.430629	-2.4668	0.0136328	0.0201894
Rv3074	940.237	-1.32815	0.22572	-5.88403	4.00399e-09	1.36426e-08
Rv3075c	953.844	-1.11869	0.169435	-6.60248	4.04332e-11	1.69596e-10
Rv3076	187.819	1.52467	0.367979	4.14335	3.42273e-05	7.27911e-05
Rv3079c	567.021	1.51182	0.265009	5.7048	1.16478e-08	3.78493e-08
Rv3081	571.621	0.943464	0.386094	2.44361	0.014541	0.0214331
Rv3083	817.367	0.713479	0.226507	3.14993	0.00163312	0.00276818
Rv3085	208.339	1.95236	0.423971	4.60494	4.12581e-06	9.88261e-06
Rv3087	176.431	1.93165	0.421558	4.58217	4.60172e-06	1.09279e-05
Rv3090	284.415	0.792677	0.293011	2.70528	0.00682471	0.0105489
Rv3091	469.438	1.83122	0.274232	6.67765	2.42805e-11	1.04072e-10
Rv3092c	382.053	1.01104	0.255357	3.95931	7.51661e-05	0.000153599
Rv3093c	140.949	3.92581	0.697993	5.62442	1.86129e-08	5.89346e-08
Rv3094c	155.251	0.846707	0.36834	2.29871	0.0215214	0.0307954
Rv3095	364.166	-1.0137	0.234858	-4.31621	1.58729e-05	3.52715e-05
Rv3096	678.635	-0.79636	0.228085	-3.4915	0.00048031	0.000887744
Rv3098A	548.405	-1.68099	0.199872	-8.41033	4.08864e-17	2.63714e-16
Rv3099c	630.822	-2.78743	0.209741	-13.2898	2.65115e-40	3.96998e-39
Rv3115	26.7419	5.35728	1.55653	3.44181	0.000577844	0.00105331
Rv3123	187.22	1.96324	0.558296	3.51648	0.000437307	0.000812093
Rv3126c	130.348	1.92148	0.498249	3.85648	0.000115034	0.000230067
Rv3127	5800.99	-4.79254	0.300285	-15.9599	2.42961e-57	6.04446e-56
Rv3131	8617.6	-4.3394	0.167957	-25.8363	3.46764e-147	9.59108e-145
Rv3134c	1462.32	-1.62027	0.17591	-9.21081	3.23665e-20	2.41951e-19
Rv3136A	238.098	2.00184	0.425591	4.70366	2.55536e-06	6.27759e-06
Rv3137	201.557	2.19	0.428259	5.11372	3.1588e-07	8.54583e-07
Rv3142c	1338.21	-2.41896	0.195876	-12.3495	4.90346e-35	6.16472e-34
Rv3160c	298.095	-1.35296	0.247792	-5.46007	4.75946e-08	1.44942e-07
Rv3161c	2303.16	-3.19445	0.19844	-16.0978	2.64226e-58	6.82632e-57
Rv3162c	281.643	3.39485	0.462563	7.33922	2.14838e-13	1.08039e-12
Rv3163c	427.248	2.11501	0.36143	5.85178	4.86347e-09	1.644e-08
Rv3165c	119.365	2.06001	0.503996	4.08737	4.363e-05	9.17068e-05
Rv3166c	187.295	2.02017	0.389353	5.18852	2.11969e-07	5.86626e-07
Rv3167c	205.692	4.00995	0.625274	6.41311	1.42577e-10	5.69097e-10
Rv3168	534.085	1.69717	0.25422	6.67601	2.45533e-11	1.04954e-10
Rv3169	292.083	1.12635	0.330344	3.40962	0.000650535	0.00117602
Rv3172c	378.13	-2.20903	0.388636	-5.68405	1.31542e-08	4.23638e-08
Rv3173c	906.712	-2.46428	0.22503	-10.9509	6.57841e-28	6.68071e-27
Rv3175	412.785	2.4702	0.317869	7.77114	7.77844e-15	4.36446e-14
Rv3177	739.306	-1.50705	0.208104	-7.2418	4.42759e-13	2.17313e-12
Rv3178a	101.485	1.5723	0.502057	3.13171	0.00173792	0.00292788
Rv3179	511.508	1.34546	0.242983	5.53723	3.07289e-08	9.56869e-08
Rv3180c	173.948	2.73415	0.497943	5.49089	3.9992e-08	1.23064e-07
Rv3181c	170.036	2.22502	0.428466	5.19298	2.06955e-07	5.73086e-07
Rv3182	265.119	-0.686079	0.292632	-2.34451	0.019052	0.0275639
Rv3183	84.7558	1.38073	0.562423	2.45496	0.0140899	0.0208204
Rv3188	162.514	0.971706	0.360635	2.69443	0.00705083	0.0108734
Rv3189	385.21	0.882022	0.274181	3.21693	0.0012957	0.00223165
Rv3190A	241.873	2.29497	0.381745	6.01179	1.8349e-09	6.43379e-09
Rv3191c	568.99	1.51938	0.243562	6.23819	4.42674e-10	1.67454e-09
Rv3192	238.978	2.65514	0.450229	5.89731	3.6947e-09	1.26162e-08
Rv3193c	3950.11	-2.27841	0.154709	-14.727	4.32358e-49	8.19737e-48
Rv3194c	495.65	1.09892	0.253376	4.33712	1.4436e-05	3.22154e-05
Rv3195	547.55	0.984288	0.258308	3.81052	0.000138674	0.000274777
Rv3196	191.679	2.75676	0.450426	6.12034	9.33785e-10	3.37224e-09
Rv3197	2921.39	-2.32992	0.221817	-10.5038	8.2959e-26	7.86438e-25
Rv3198A	338.165	-1.56264	0.240571	-6.49553	8.27415e-11	3.3684e-10
Rv3200c	880.47	-1.1583	0.180563	-6.41495	1.40865e-10	5.6274e-10
Rv3201c	705.82	1.4131	0.24376	5.79711	6.74692e-09	2.24833e-08
Rv3202a	130.674	2.00403	0.454645	4.4079	1.04377e-05	2.37207e-05
Rv3202c	575.396	1.16154	0.360233	3.22441	0.00126231	0.00217891
Rv3204	58.2147	-1.04831	0.458814	-2.28482	0.0223231	0.0318264
Rv3205c	580.614	-0.850006	0.227579	-3.73499	0.000187725	0.000365955
Rv3207c	2172.18	-3.48721	0.301274	-11.5749	5.52672e-31	6.1873e-30
Rv3209	634.694	-1.44373	0.207699	-6.95103	3.62621e-12	1.65699e-11
Rv3212	1776.4	-2.04641	0.215925	-9.47739	2.60722e-21	2.03641e-20
Rv3213c	831.504	-1.10514	0.202412	-5.45987	4.76487e-08	1.45012e-07
Rv3218	304.474	1.71417	0.315243	5.43761	5.4001e-08	1.62973e-07
Rv3220c	1261.32	-0.637075	0.173311	-3.67591	0.000237005	0.000455414
Rv3224	1020.27	-0.826155	0.197497	-4.18312	2.87531e-05	6.19034e-05
Rv3226c	367.675	1.73767	0.286692	6.06112	1.35174e-09	4.80778e-09
Rv3230c	1923.85	-2.21714	0.243635	-9.10026	9.01178e-20	6.58995e-19
Rv3231c	47.0256	1.56853	0.703783	2.22872	0.0258328	0.0364872
Rv3237c	308.152	-2.22772	0.227353	-9.79854	1.14221e-22	9.5056e-22
Rv3239c	992.576	0.672247	0.192559	3.49112	0.000480996	0.000888662
Rv3241c	1349.21	-2.41288	0.246311	-9.79606	1.17059e-22	9.7246e-22
Rv3242c	82.0515	2.55687	0.72101	3.54623	0.000390782	0.000729729
Rv3243c	234.009	1.00399	0.329535	3.04668	0.00231385	0.00383901
Rv3249c	634.753	-2.03805	0.225177	-9.05088	1.41823e-19	1.02593e-18
Rv3253c	583.68	1.70795	0.240541	7.10046	1.24345e-12	5.84084e-12
Rv3254	696.594	0.635496	0.212516	2.99034	0.00278668	0.00455597
Rv3256c	127.522	1.1813	0.42655	2.76942	0.00561559	0.00878978
Rv3259	207.453	2.17244	0.41385	5.24935	1.52639e-07	4.3366e-07
Rv3263	629.846	0.757597	0.235082	3.22269	0.00126994	0.00218968
Rv3267	1079.43	-0.376055	0.172165	-2.18427	0.0289422	0.0405381
Rv3269	3658.37	-4.54855	0.526012	-8.64724	5.27597e-18	3.61101e-17
Rv3271c	335.368	1.43614	0.45838	3.13308	0.00172984	0.0029174
Rv3272	1139.72	-1.25754	0.185307	-6.78628	1.15059e-11	5.07037e-11
Rv3273	1922.23	-0.769365	0.167403	-4.5959	4.30888e-06	1.0274e-05
Rv3277	911.812	-0.907888	0.17906	-5.0703	3.97187e-07	1.06112e-06
Rv3282	370.787	-0.53127	0.22353	-2.37672	0.0174672	0.0253671
Rv3284	418.974	-0.709268	0.213354	-3.32437	0.000886185	0.00156589
Rv3289c	78.7198	-1.64097	0.682742	-2.40349	0.0162392	0.0237575
Rv3294c	322.62	2.58769	0.604026	4.28407	1.83504e-05	4.04138e-05
Rv3295	1137.3	-2.7075	0.188097	-14.3941	5.63233e-47	9.99367e-46
Rv3300c	144.497	2.28706	0.488127	4.68539	2.79434e-06	6.85393e-06
Rv3312A	112.28	2.31374	0.565383	4.09233	4.27056e-05	8.98844e-05
Rv3312c	420.329	2.42528	0.33461	7.24808	4.22726e-13	2.07914e-12
Rv3322c	223.837	1.07987	0.354101	3.04961	0.0022914	0.00380444
Rv3327	635.31	2.77192	0.310101	8.93877	3.93526e-19	2.8121e-18
Rv3329	488.305	0.783965	0.235537	3.32841	0.000873432	0.00154685
Rv3333c	209.022	1.7061	0.443036	3.85092	0.000117676	0.000234951
Rv3334	435.418	-0.989146	0.21289	-4.64627	3.37983e-06	8.17908e-06
Rv3335c	758.356	1.19461	0.260533	4.58526	4.53414e-06	1.07783e-05
Rv3346c	327.45	2.74156	0.431424	6.35468	2.08855e-10	8.1973e-10
Rv3349c	182.548	1.63473	0.448759	3.64278	0.000269711	0.000515312
Rv3351c	329.069	1.37896	0.307783	4.4803	7.45391e-06	1.72737e-05
Rv3352c	83.4132	2.82098	0.67988	4.14923	3.336e-05	7.11055e-05
Rv3353c	209.083	3.04364	0.478713	6.35796	2.04448e-10	8.04448e-10
Rv3354	335.055	1.37398	0.309009	4.44643	8.7311e-06	2.00457e-05
Rv3355c	168.557	2.15694	0.444084	4.85706	1.1914e-06	3.02808e-06
Rv3359	222.439	2.59239	0.406364	6.37949	1.77683e-10	7.02073e-10
Rv3360	186.924	-0.845712	0.302901	-2.79204	0.00523766	0.00822561
Rv3362c	109.023	-1.20181	0.402762	-2.98392	0.00284577	0.00464611
Rv3368c	195.317	2.26325	0.410164	5.51791	3.43053e-08	1.06051e-07
Rv3369	226.121	1.85616	0.352572	5.26461	1.40488e-07	4.0132e-07
Rv3371	901.302	-1.21705	0.300761	-4.04655	5.19774e-05	0.000108236
Rv3376	928.079	-2.05416	0.265022	-7.75092	9.12311e-15	5.08257e-14
Rv3377c	1371.07	-0.947943	0.185196	-5.1186	3.07805e-07	8.34658e-07
Rv3378c	335.171	-1.05132	0.322363	-3.26129	0.00110906	0.00192927
Rv3382c	567.813	0.681731	0.274529	2.48328	0.013018	0.019352
Rv3387	216.998	2.38652	0.404232	5.90385	3.5512e-09	1.21615e-08
Rv3394c	120.369	2.26906	0.525887	4.31473	1.598e-05	3.54758e-05
Rv3395A	256.979	2.11072	0.367205	5.74808	9.02649e-09	2.97633e-08
Rv3399	600.107	0.867396	0.28996	2.99143	0.0027767	0.00454282
Rv3400	356.491	-1.85925	0.271431	-6.84982	7.39419e-12	3.30176e-11
Rv3404c	584.507	-1.75692	0.297908	-5.89751	3.69022e-09	1.261e-08
Rv3405c	392.061	1.32816	0.26365	5.03759	4.71427e-07	1.24952e-06
Rv3406	893.831	-0.703558	0.207269	-3.39442	0.000687747	0.00123805
Rv3412	2799.99	-3.19244	0.166484	-19.1757	5.90848e-82	2.89393e-80
Rv3415c	53.2249	2.73878	0.823734	3.32484	0.000884695	0.00156385
Rv3422c	123.342	1.20358	0.409734	2.93747	0.00330905	0.00534863
Rv3424c	355.481	-1.1552	0.29848	-3.87028	0.000108708	0.000218439
Rv3428c	3.5817	-8.14508	2.42247	-3.36231	0.000772934	0.00138188
Rv3430c	398.591	2.80773	0.375788	7.47158	7.92377e-14	4.13055e-13
Rv3434c	243.879	-2.1555	0.468768	-4.59822	4.26111e-06	1.01704e-05
Rv3438	443.958	0.686221	0.283389	2.42148	0.0154573	0.0226843
Rv3439c	267.85	1.69207	0.376256	4.49711	6.88829e-06	1.60182e-05
Rv3446c	161.851	2.91408	0.515439	5.65359	1.57133e-08	5.01249e-08
Rv3463	390.295	-0.776506	0.271563	-2.85939	0.00424455	0.00674708
Rv3466	167.876	-0.711796	0.311073	-2.2882	0.0221261	0.0315837
Rv3467	125.092	2.13464	0.638282	3.34435	0.000824744	0.0014667
Rv3471c	196.404	2.02587	0.381836	5.30562	1.12293e-07	3.26129e-07
Rv3472	380.973	3.09298	0.370837	8.34054	7.39521e-17	4.68629e-16
Rv3479	1336.77	1.17764	0.221169	5.32462	1.01164e-07	2.95817e-07
Rv3481c	357.237	2.0072	0.313148	6.40976	1.45745e-10	5.81247e-10
Rv3483c	316.973	-0.910968	0.378477	-2.40693	0.0160872	0.0235499
Rv3484	2626.45	-1.54285	0.195587	-7.88833	3.06257e-15	1.76473e-14
Rv3485c	547.152	1.2918	0.236688	5.45781	4.8205e-08	1.46611e-07
Rv3486	482.824	1.67981	0.313924	5.351	8.74686e-08	2.58016e-07
Rv3488	70.0086	1.79772	0.587131	3.06187	0.00219959	0.00366105
Rv3489	134.373	-6.43994	0.841267	-7.65505	1.93232e-14	1.04554e-13
Rv3491	856.572	-2.2734	0.221026	-10.2857	8.1744e-25	7.42008e-24
Rv3492c	588.812	-2.07348	0.336218	-6.16708	6.95611e-10	2.57136e-09
Rv3493c	248.516	-2.39611	0.251515	-9.52674	1.62303e-21	1.28045e-20
Rv3517	228.829	1.85505	0.350989	5.28521	1.25561e-07	3.61092e-07
Rv3519	946.347	-1.46407	0.175352	-8.3493	6.86673e-17	4.35778e-16
Rv3520c	1289.78	-0.587307	0.161255	-3.64211	0.000270411	0.00051623
Rv3521	330.928	1.0004	0.29532	3.38752	0.000705277	0.00126718
Rv3525c	449.744	1.8319	0.289792	6.32142	2.59168e-10	1.00462e-09
Rv3528c	1073.25	-2.05115	0.279335	-7.34296	2.08928e-13	1.05293e-12
Rv3530c	331.774	-1.82898	0.316516	-5.77848	7.53776e-09	2.50477e-08
Rv3531c	582.238	-0.7332	0.203701	-3.59939	0.000318968	0.000603052
Rv3548c	401.305	1.28579	0.305452	4.20946	2.55985e-05	5.55442e-05
Rv3549c	406.664	1.17297	0.313513	3.74138	0.000183009	0.000357354
Rv3551	209.899	2.07754	0.385361	5.39114	7.00125e-08	2.08354e-07
Rv3552	242.075	0.758417	0.305452	2.48294	0.0130304	0.019364
Rv3553	143.833	2.2052	0.500785	4.40349	1.06524e-05	2.41852e-05
Rv3555c	460.789	1.88221	0.297493	6.32689	2.50147e-10	9.75282e-10
Rv3557c	645.986	-1.12011	0.209376	-5.34974	8.80825e-08	2.59664e-07
Rv3559c	134.174	1.88861	0.470924	4.01043	6.06089e-05	0.000125102
Rv3566A	69.0822	-1.79105	0.427613	-4.18848	2.80828e-05	6.05157e-05
Rv3572	401.941	-1.46245	0.248805	-5.87791	4.15466e-09	1.41163e-08
Rv3575c	520.341	2.42156	0.289244	8.37204	5.66296e-17	3.61292e-16
Rv3577	333.214	1.8211	0.296882	6.1341	8.56431e-10	3.1096e-09
Rv3583c	20312.7	-6.32237	0.374701	-16.8731	7.09496e-64	2.11142e-62
Rv3587c	494.97	-1.71134	0.375563	-4.55674	5.19539e-06	1.22576e-05
Rv3591c	359.095	3.89754	0.459337	8.48515	2.15443e-17	1.42277e-16
Rv3594	315.581	2.00668	0.322462	6.223	4.87745e-10	1.83324e-09
Rv3600c	386.264	0.561422	0.259368	2.16458	0.0304201	0.0424712
Rv3603c	262.596	-1.61263	0.253495	-6.36159	1.99675e-10	7.86985e-10
Rv3612c	211.816	-2.8742	0.353349	-8.13418	4.14737e-16	2.5195e-15
Rv3613c	193.664	-4.73704	0.354142	-13.3761	8.34319e-41	1.2614e-39
Rv3618	779.723	0.651054	0.202702	3.21188	0.00131869	0.00226875
Rv3626c	391.792	-1.36722	0.216244	-6.32257	2.57256e-10	9.98858e-10
Rv3629c	837.912	0.425919	0.194367	2.19131	0.0284296	0.0398795
Rv3630	571.243	2.78414	0.324807	8.5717	1.01972e-17	6.87908e-17
Rv3632	104.914	-1.13865	0.432396	-2.63336	0.00845456	0.0128944
Rv3633	1446.51	-1.44698	0.24361	-5.93974	2.85481e-09	9.84837e-09
Rv3635	721.533	2.11822	0.318223	6.6564	2.80619e-11	1.19517e-10
Rv3638	421.799	2.87989	0.467258	6.16338	7.12105e-10	2.62819e-09
Rv3639c	176.845	3.06182	0.541172	5.65774	1.53375e-08	4.90259e-08
Rv3640c	418.53	2.70497	0.344316	7.85606	3.96405e-15	2.26751e-14
Rv3642c	298.514	-1.85284	0.353612	-5.23974	1.608e-07	4.55198e-07
Rv3643	275.353	4.06046	0.540481	7.51268	5.79294e-14	3.03661e-13
Rv3645	1678.87	-0.84493	0.182291	-4.63507	3.56816e-06	8.59502e-06
Rv3647c	292.797	1.01798	0.296403	3.43445	0.000593765	0.00108003
Rv3649	449.139	2.1711	0.381339	5.69336	1.24563e-08	4.02541e-08
Rv3651	1171.16	-1.71924	0.175089	-9.81925	9.3035e-23	7.76999e-22
Rv3654c	20.6461	3.39039	1.49827	2.26287	0.0236437	0.0335666
Rv3658c	70.1109	1.80007	0.579108	3.10835	0.00188137	0.00315936
Rv3660c	214.635	1.92092	0.422514	4.54641	5.45696e-06	1.28422e-05
Rv3661	869.187	-1.22459	0.2246	-5.45231	4.97186e-08	1.50921e-07
Rv3662c	201.908	3.25745	0.505849	6.43957	1.19816e-10	4.8317e-10
Rv3668c	495.923	1.77215	0.355694	4.98223	6.2857e-07	1.64379e-06
Rv3673c	137.605	-0.770479	0.355149	-2.16945	0.0300482	0.0419871
Rv3675	440.756	-0.649976	0.221054	-2.94035	0.0032784	0.00531003
Rv3678A	396.735	-1.31909	0.351556	-3.75215	0.000175328	0.00034321
Rv3679	3431.87	-2.78152	0.330493	-8.41627	3.88667e-17	2.52071e-16
Rv3680	2559.28	-3.16759	0.357363	-8.86378	7.73469e-19	5.45255e-18
Rv3683	901.945	-2.08428	0.259904	-8.01943	1.06238e-15	6.29923e-15
Rv3684	687.919	-1.63964	0.188023	-8.72044	2.77111e-18	1.91614e-17
Rv3688c	1074.96	-2.349	0.304484	-7.71469	1.21272e-14	6.66925e-14
Rv3690	243.808	0.694651	0.293435	2.36731	0.0179181	0.0260033
Rv3693	163.119	1.76615	0.397665	4.44131	8.94125e-06	2.05082e-05
Rv3695	572.349	1.01038	0.255469	3.95498	7.65408e-05	0.000156204
Rv3705A	242.613	-1.00234	0.286454	-3.49912	0.0004668	0.000863792
Rv3705c	467.506	-0.617069	0.28073	-2.19808	0.0279432	0.0392792
Rv3706c	168.156	-2.88733	0.414797	-6.96081	3.38313e-12	1.54742e-11
Rv3707c	308.619	0.796452	0.30877	2.57943	0.0098963	0.014919
Rv3712	129.116	2.30112	0.584253	3.93856	8.19719e-05	0.000166709
Rv3714c	352.85	0.864676	0.254952	3.39152	0.000695057	0.00125073
Rv3716c	582.818	-2.36236	0.186936	-12.6373	1.31553e-36	1.73267e-35
Rv3717	530.683	1.23693	0.23147	5.3438	9.10174e-08	2.67964e-07
Rv3718c	424.698	-0.783883	0.287739	-2.72428	0.00644419	0.00999359
Rv3719	987.746	-1.68725	0.23248	-7.25762	3.93957e-13	1.94171e-12
Rv3720	726.149	-1.07392	0.236626	-4.53845	5.66698e-06	1.33164e-05
Rv3722c	1770.71	-3.32368	0.16824	-19.7556	7.18426e-87	4.02148e-85
Rv3726	670.577	-0.738139	0.202883	-3.63825	0.000274492	0.000523006
Rv3727	945.297	-0.952796	0.261828	-3.63901	0.000273686	0.000522057
Rv3728	820.684	1.87493	0.22216	8.43953	3.18621e-17	2.08657e-16
Rv3730c	617.101	1.92447	0.253349	7.5961	3.0518e-14	1.63621e-13
Rv3733c	362.818	-1.1929	0.224901	-5.30412	1.1322e-07	3.28618e-07
Rv3737	443.539	1.39543	0.29196	4.77953	1.75708e-06	4.37363e-06
Rv3741c	483.531	-3.37759	0.218226	-15.4775	4.92447e-54	1.12951e-52
Rv3742c	1974.79	-5.89304	0.267074	-22.0652	6.8207e-108	6.68144e-106
Rv3745c	75.8448	2.19015	0.626282	3.49706	0.00047041	0.000869786
Rv3747	471.287	-1.3189	0.233481	-5.64888	1.61501e-08	5.14832e-08
Rv3748	258.724	1.89972	0.390088	4.86997	1.11615e-06	2.85071e-06
Rv3749c	290.474	1.70856	0.317749	5.37707	7.57075e-08	2.24591e-07
Rv3750c	261.703	-1.63459	0.382276	-4.27595	1.90327e-05	4.18577e-05
Rv3752c	23.7119	5.18414	1.54789	3.34915	0.000810588	0.00144425
Rv3753c	360.523	-0.732128	0.225109	-3.25232	0.00114466	0.00198531
Rv3755c	736.816	-3.94099	0.244872	-16.0941	2.80643e-58	7.21084e-57
Rv3760	348.605	1.38795	0.28329	4.89941	9.6124e-07	2.46577e-06
Rv3762c	747.288	1.0275	0.334875	3.0683	0.00215278	0.00358822
Rv3767c	566.697	2.05635	0.312446	6.58146	4.65851e-11	1.94187e-10
Rv3768	251.849	0.612292	0.282144	2.17014	0.0299964	0.0419396
Rv3770c	343.538	3.93742	0.484002	8.13513	4.11494e-16	2.50303e-15
Rv3771c	198.524	3.55082	0.554959	6.39835	1.57063e-10	6.24796e-10
Rv3773c	468.667	1.24853	0.302539	4.12685	3.6776e-05	7.79274e-05
Rv3778c	501.706	0.585572	0.236021	2.48102	0.0131008	0.0194567
Rv3779	930.692	-0.517484	0.202618	-2.55399	0.0106498	0.0159679
Rv3785	562.705	0.829379	0.240443	3.44938	0.000561871	0.00102679
Rv3787c	191.573	2.88272	0.469865	6.13521	8.50453e-10	3.09268e-09
Rv3788	221.607	1.00459	0.319348	3.14576	0.00165657	0.00280591
Rv3807c	52.3419	1.81822	0.790522	2.30003	0.0214466	0.0307214
Rv3813c	320.047	1.00141	0.289556	3.45843	0.000543329	0.00099561
Rv3814c	544.91	-1.90198	0.228971	-8.30666	9.84347e-17	6.17944e-16
Rv3815c	387.804	-1.26144	0.218396	-5.77595	7.65184e-09	2.54089e-08
Rv3816c	756.924	-1.41813	0.260589	-5.44202	5.26803e-08	1.59192e-07
Rv3817	175.557	1.48451	0.398242	3.72766	0.000193269	0.000376393
Rv3818	679.812	-1.14661	0.219983	-5.21228	1.86538e-07	5.22085e-07
Rv3821	472.423	-1.3128	0.280887	-4.67375	2.95748e-06	7.21644e-06
Rv3822	1230.23	-1.16159	0.225949	-5.14095	2.73346e-07	7.45951e-07
Rv3827c	610.564	-0.687346	0.197352	-3.48284	0.000496126	0.0009141
Rv3829c	665.035	1.4322	0.453104	3.16087	0.001573	0.00267303
Rv3830c	277.335	2.35813	0.355961	6.62467	3.48014e-11	1.46891e-10
Rv3831	322.678	2.05275	0.325172	6.3128	2.74027e-10	1.0596e-09
Rv3832c	326.196	1.79157	0.402815	4.44762	8.68273e-06	1.99542e-05
Rv3835	456.92	1.30367	0.263771	4.94243	7.71539e-07	2.0043e-06
Rv3836	188.969	1.27685	0.357351	3.57311	0.000352765	0.000662558
Rv3837c	908.033	-1.01766	0.194638	-5.22846	1.70926e-07	4.82409e-07
Rv3840	153.818	1.42054	0.380475	3.7336	0.000188764	0.000367828
Rv3843c	877.66	-1.42531	0.198117	-7.19429	6.27874e-13	3.04986e-12
Rv3845	183.344	2.10236	0.406533	5.17144	2.32303e-07	6.39887e-07
Rv3847	1319.36	-2.83253	0.326428	-8.67734	4.05128e-18	2.78496e-17
Rv3850	114.066	2.50142	0.606667	4.12322	3.73615e-05	7.91324e-05
Rv3851	23.7573	5.18688	1.54584	3.35537	0.000792576	0.00141484
Rv3857c	289.971	-2.32284	0.425093	-5.46429	4.64752e-08	1.41808e-07
Rv3861	96.8552	4.14551	0.912724	4.54191	5.57461e-06	1.31059e-05
Rv3863	2034.27	-2.72007	0.180062	-15.1062	1.4732e-51	2.97296e-50
Rv3888c	1154.44	-2.23927	0.176958	-12.6543	1.05939e-36	1.40317e-35
Rv3898c	223.52	-2.05885	0.315012	-6.53577	6.32837e-11	2.6056e-10
Rv3899c	114.271	2.27997	0.520213	4.38277	1.17182e-05	2.64771e-05
Rv3900c	782.128	-1.01063	0.204602	-4.9395	7.83219e-07	2.03015e-06
Rv3901c	129.133	1.24763	0.408249	3.05605	0.00224276	0.00373027
Rv3903c	649.808	0.979555	0.261226	3.74983	0.000176953	0.000346248
Rv3906c	152.122	1.64476	0.402756	4.08376	4.4312e-05	9.30571e-05
Rv3909	579.798	1.28366	0.245243	5.23424	1.65663e-07	4.68119e-07
Rv3910	1252.67	0.741211	0.187054	3.96256	7.41509e-05	0.00015159
Rv3912	104.353	2.72867	0.626682	4.35415	1.33582e-05	2.9981e-05
Rv3916c	1076.95	-1.40426	0.226787	-6.19197	5.94181e-10	2.21733e-09
Rv3920c	1668.74	-2.48776	0.169882	-14.6441	1.46983e-48	2.72092e-47
Rv3921c	2993.2	-3.68628	0.188063	-19.6013	1.50862e-85	8.15349e-84
Rv3922c	943.924	-4.36588	0.312126	-13.9876	1.85642e-44	3.11746e-43
TB11.2	689.479	-2.48782	0.470161	-5.29142	1.21373e-07	3.50765e-07
TB15.3	878.972	-1.83399	0.180622	-10.1537	3.18963e-24	2.81911e-23
TB16.3	809.593	-3.81275	0.367337	-10.3794	3.07634e-25	2.85869e-24
TB18.5	1132.87	-3.63478	0.322588	-11.2676	1.8974e-29	2.0139e-28
TB18.6	314.601	0.983411	0.268968	3.65623	0.00025595	0.000490415
TB31.7	5308.38	-3.89916	0.182815	-21.3285	6.17457e-101	5.27869e-99
TB7.3	130.035	-0.965237	0.322906	-2.98922	0.00279687	0.00456945
TB8.4	2101.13	-4.53994	0.237577	-19.1093	2.11129e-81	1.02343e-79
TB9.4	351.375	0.605711	0.250481	2.41819	0.0155979	0.0228763
aao	615.227	1.03529	0.216486	4.78228	1.73322e-06	4.31652e-06
accA1	780.125	0.595142	0.268694	2.21495	0.0267638	0.0377342
accA2	556.019	2.37725	0.272894	8.71127	3.00499e-18	2.07177e-17
accA3	1872.99	-2.58075	0.344419	-7.49304	6.72951e-14	3.5158e-13
accD2	353.04	1.78158	0.312375	5.70334	1.17485e-08	3.81502e-08
accD3	254.865	1.97402	0.386865	5.10261	3.34994e-07	9.02661e-07
accD4	7628.41	-3.68722	0.199502	-18.4821	2.87585e-76	1.19666e-74
accD5	2374.26	-2.57347	0.154599	-16.6461	3.2308e-62	9.0424e-61
accD6	2406.06	-2.12386	0.173133	-12.2672	1.35816e-34	1.69392e-33
accE5	882.652	-3.41699	0.306574	-11.1457	7.51196e-29	7.81443e-28
aceE	3004.04	-1.96177	0.173613	-11.2997	1.31723e-29	1.40445e-28
acg	2154.78	-2.60051	0.221368	-11.7475	7.27729e-32	8.40733e-31
ackA	654.493	0.899331	0.269503	3.337	0.000846872	0.00150264
acn	5412.74	-2.68913	0.170509	-15.7712	4.91277e-56	1.1608e-54
acpM	7030.72	-7.57215	0.303918	-24.9151	5.10376e-137	1.09081e-134
acpS	209.228	-0.747924	0.308228	-2.42653	0.0152442	0.0224275
acrA1	596.201	1.05556	0.235686	4.47868	7.51053e-06	1.73877e-05
acs	1080.3	2.22084	0.220753	10.0603	8.27541e-24	7.20574e-23
add	425.569	1.39682	0.259231	5.38833	7.1117e-08	2.11507e-07
adh	369.551	1.9537	0.303656	6.43393	1.24344e-10	5.00568e-10
adhA	395.785	0.869955	0.27433	3.1712	0.0015181	0.00259097
adhB	626.855	-1.72869	0.213536	-8.09554	5.70092e-16	3.42346e-15
adhC	1961.04	-1.78955	0.150196	-11.9148	9.91307e-33	1.17705e-31
adhD	684.807	-2.91593	0.20433	-14.2707	3.33132e-46	5.80143e-45
adhE1	340.977	2.68907	0.438133	6.13757	8.37934e-10	3.05187e-09
adi	1955.21	-1.56743	0.17154	-9.13743	6.39558e-20	4.7061e-19
adk	920.425	-4.15088	0.259224	-16.0127	1.04128e-57	2.64655e-56
adoK	3116.96	-3.27878	0.139522	-23.5001	4.07217e-122	6.17656e-120
aftA	401.527	2.67513	0.347388	7.70069	1.35336e-14	7.38226e-14
aglA	678.114	0.75366	0.305683	2.4655	0.0136823	0.02025
agpS	603.584	1.60624	0.252656	6.3574	2.05203e-10	8.06743e-10
ahpC	700.684	-2.16782	0.294526	-7.36038	1.83389e-13	9.33218e-13
ahpD	348.46	-1.8519	0.366625	-5.0512	4.39037e-07	1.17027e-06
ahpE	274.553	-3.09542	0.435255	-7.11176	1.14576e-12	5.41441e-12
alaS	6958.77	-3.09165	0.146057	-21.1674	1.90937e-99	1.49631e-97
ald	840.787	-0.563525	0.21875	-2.57612	0.00999172	0.0150339
aldA	1007.45	0.45815	0.198753	2.30512	0.02116	0.03038
alkA	470.633	1.58285	0.294725	5.3706	7.84768e-08	2.3222e-07
alkB	3079.38	-3.56145	0.156108	-22.814	3.32729e-115	4.34581e-113
alr	615.238	-0.557944	0.205765	-2.71155	0.00669689	0.0103684
amiA1	623.404	1.21999	0.220641	5.5293	3.21517e-08	9.9853e-08
amiA2	480.289	2.07957	0.290418	7.1606	8.03223e-13	3.86962e-12
amiB1	413.564	1.45351	0.434584	3.3446	0.000824024	0.00146597
amiB2	443.434	3.16018	0.457146	6.91285	4.75016e-12	2.15383e-11
amiC	1014.75	-0.606577	0.183353	-3.30825	0.000938815	0.00165171
amiD	553.738	2.61832	0.319463	8.19598	2.48556e-16	1.53575e-15
amt	400.928	1.27231	0.301025	4.2266	2.37244e-05	5.16446e-05
ansP1	1857.9	-1.86938	0.257817	-7.2508	4.14331e-13	2.03998e-12
ansP2	1988.97	-1.43494	0.159131	-9.01735	1.92702e-19	1.38545e-18
aofH	520.505	2.66198	0.316438	8.4123	4.02031e-17	2.59663e-16
apa	409.411	-1.0586	0.273818	-3.86606	0.000110609	0.000221879
aprB	6.86135	-5.0797	1.33239	-3.81247	0.000137584	0.000272847
apt	378.447	-0.741287	0.241371	-3.07115	0.00213237	0.00355918
arcA	757.023	1.39129	0.254608	5.46443	4.64402e-08	1.41794e-07
arfA	593.352	-1.33603	0.250822	-5.32662	1.00057e-07	2.92761e-07
arfB	5.09495	-3.3745	1.5118	-2.23211	0.025608	0.0361805
argA	234.047	1.18225	0.339392	3.48344	0.000495014	0.000912409
argB	160.254	1.89234	0.465649	4.06386	4.82669e-05	0.000100733
argC	162.313	1.5399	0.42469	3.62593	0.000287919	0.000547653
argD	51.6535	3.8041	1.10938	3.42904	0.000605718	0.0011005
argF	133.97	1.33457	0.406822	3.28047	0.00103636	0.00181353
argG	378.986	0.881539	0.339725	2.59486	0.00946304	0.0143117
argH	226.369	1.15479	0.350224	3.29729	0.000976219	0.00171531
argJ	82.734	1.59582	0.562361	2.83772	0.00454371	0.00719344
argS	852.618	1.03509	0.199704	5.18311	2.1821e-07	6.02481e-07
argU	34.7057	-1.27689	0.571963	-2.23247	0.0255841	0.0361577
argV	198.026	2.63604	0.458794	5.7456	9.15978e-09	3.01395e-08
aroA	267.036	2.15667	0.384547	5.60833	2.04284e-08	6.44229e-08
aroF	116.379	-1.20119	0.403168	-2.97937	0.0028884	0.00471407
aroG	3476.75	-3.44804	0.296867	-11.6148	3.46696e-31	3.9281e-30
arsB1	816.182	0.827165	0.233271	3.54594	0.000391215	0.000730247
arsB2	162.63	3.19844	0.613408	5.21422	1.84594e-07	5.17401e-07
arsC	1625.92	-1.82005	0.195651	-9.30254	1.37124e-20	1.03825e-19
ask	1130.76	-0.574468	0.172611	-3.3281	0.000874405	0.00154799
asnB	711.401	1.00409	0.212665	4.72146	2.34161e-06	5.77056e-06
asnT	158.232	0.999107	0.415821	2.40273	0.016273	0.0237922
aspB	504.419	2.33873	0.293066	7.98022	1.46068e-15	8.58512e-15
aspC	1290.83	-1.7463	0.169957	-10.2749	9.14116e-25	8.26572e-24
aspS	668.494	1.28682	0.246587	5.21854	1.80339e-07	5.07149e-07
atpA	4098.69	-3.30164	0.161635	-20.4265	9.72268e-93	6.43888e-91
atpB	1942.8	-4.65964	0.280341	-16.6213	4.88651e-62	1.35155e-60
atpC	746.594	-4.31047	0.399194	-10.7979	3.52051e-27	3.51453e-26
atpD	3487.5	-3.07731	0.19497	-15.7835	4.04217e-56	9.69709e-55
atpE	152.483	-2.75421	0.386507	-7.1259	1.03402e-12	4.91109e-12
atpF	1181.19	-4.1554	0.226125	-18.3765	2.0259e-75	8.21187e-74
atpG	1783.78	-3.90471	0.223044	-17.5065	1.27905e-68	4.52187e-67
atpH	2373.88	-2.06676	0.214602	-9.63067	5.93428e-22	4.77791e-21
atsA	2309.57	-1.55374	0.18922	-8.21128	2.18847e-16	1.35397e-15
atsB	1554.64	-0.336988	0.158114	-2.1313	0.0330642	0.0459964
atsF	505.025	1.94479	0.276185	7.04162	1.90018e-12	8.81997e-12
atsG	691.658	0.489425	0.198982	2.45965	0.0139073	0.0205636
bacA	889.13	0.535381	0.215221	2.48759	0.0128613	0.0191434
bcp	496.83	-1.28436	0.247012	-5.19959	1.99731e-07	5.55045e-07
bcpB	580.955	-1.93778	0.233152	-8.31125	9.47028e-17	5.97708e-16
bfrA	1396.27	-3.58739	0.269819	-13.2955	2.45718e-40	3.69127e-39
bfrB	17868.2	-6.10168	0.461149	-13.2315	5.7762e-40	8.50111e-39
bioA	278.997	2.12294	0.344337	6.1653	7.03493e-10	2.59845e-09
bioB	603.782	0.684548	0.216044	3.16856	0.00153197	0.00261084
bioF1	71.0616	1.27503	0.561443	2.27099	0.0231474	0.0329118
birA	399.493	2.91332	0.354791	8.21137	2.18687e-16	1.35397e-15
bisC	1232.95	1.00082	0.192416	5.20134	1.97853e-07	5.50802e-07
bkdA	1714.76	-2.02122	0.22914	-8.82088	1.13561e-18	7.95771e-18
bkdB	893.477	-1.11566	0.176432	-6.32347	2.55758e-10	9.94686e-10
bkdC	974.887	-0.642302	0.173405	-3.70407	0.000212171	0.000410144
blaI	983.963	-3.08779	0.406575	-7.59465	3.08631e-14	1.6472e-13
bpoA	449.88	2.27434	0.344425	6.60331	4.0209e-11	1.68806e-10
bpoB	513.014	1.8508	0.317328	5.83245	5.46202e-09	1.83577e-08
cadI	13346.4	-7.90551	0.281941	-28.0396	5.35142e-173	3.14529e-170
caeA	1828.07	-0.621316	0.151437	-4.10281	4.08159e-05	8.61384e-05
canB	313.84	1.33039	0.281384	4.72802	2.26721e-06	5.59309e-06
carA	324.119	1.81221	0.29953	6.05017	1.44697e-09	5.12709e-09
carB	1169.94	0.529907	0.176561	3.00127	0.00268855	0.0044078
cbs	1413.03	-1.15935	0.163049	-7.11046	1.15657e-12	5.4503e-12
ccsA	534.143	-0.675107	0.200046	-3.37476	0.000738808	0.00132257
cdd	111.002	2.80767	0.584122	4.80665	1.5348e-06	3.84886e-06
cdh	688.481	-2.87486	0.385766	-7.45236	9.16885e-14	4.75849e-13
cdsA	961.292	-1.54751	0.22555	-6.86105	6.83539e-12	3.05513e-11
celA1	344.034	1.83501	0.349468	5.25087	1.51384e-07	4.30356e-07
ceoC	243.176	1.86159	0.344283	5.40715	6.40367e-08	1.91418e-07
cfp2	385.039	1.12682	0.258591	4.35755	1.31529e-05	2.95768e-05
cfp29	598.596	-1.06895	0.292914	-3.64936	0.000262895	0.000503106
chaA	597.521	1.34546	0.2296	5.86002	4.62812e-09	1.5667e-08
choD	1240.38	-0.445803	0.171938	-2.59281	0.00951954	0.0143926
citE	471.376	0.702883	0.270451	2.59893	0.00935144	0.0141602
clgR	520.287	-1.86939	0.206313	-9.06092	1.2935e-19	9.38587e-19
clp6	1914.73	-2.05077	0.221406	-9.26249	1.99725e-20	1.50739e-19
clpB	3156.89	-1.8385	0.214273	-8.58019	9.47179e-18	6.40811e-17
clpC1	13117.8	-3.92542	0.21112	-18.5933	3.64069e-77	1.57051e-75
clpC2	202.345	2.77367	0.459525	6.03596	1.58021e-09	5.58658e-09
clpP1	1144.45	-3.25106	0.29567	-10.9956	4.01327e-28	4.13825e-27
clpP2	2041.13	-2.65809	0.200921	-13.2295	5.92771e-40	8.65593e-39
clpX	11487	-5.16922	0.258958	-19.9616	1.18815e-88	7.16242e-87
cmaA2	2421.08	-4.42692	0.257555	-17.1883	3.25099e-66	1.03285e-64
cmr	309.945	2.97908	0.393472	7.57128	3.69567e-14	1.96129e-13
cmtR	9255.37	-5.58403	0.361578	-15.4435	8.3487e-54	1.89641e-52
coaE	1006.91	-1.22559	0.186755	-6.56255	5.2894e-11	2.19512e-10
cobC	209.042	1.98875	0.372168	5.3437	9.10691e-08	2.67964e-07
cobD	165.258	2.66915	0.480238	5.55797	2.72923e-08	8.5268e-08
cobIJ	320.544	1.58079	0.300596	5.25886	1.44949e-07	4.13561e-07
cobK	142.734	1.16848	0.384639	3.03787	0.00238259	0.00394609
cobL	104.924	2.19186	0.538268	4.07207	4.6597e-05	9.74208e-05
cobM	74.519	2.88768	0.723554	3.99097	6.58037e-05	0.000135349
cobN	1036.63	1.37972	0.243516	5.66583	1.46312e-08	4.68636e-08
cobQ1	284.736	2.19176	0.415277	5.27781	1.30733e-07	3.74822e-07
cobQ2	168.618	2.7998	0.486495	5.75504	8.66201e-09	2.86419e-08
cobS	51.1618	1.7287	0.716194	2.41373	0.0157901	0.023122
cobU	189.407	4.38447	0.697555	6.28549	3.26828e-10	1.25346e-09
crp	965.56	-1.4647	0.214533	-6.82737	8.64871e-12	3.84369e-11
csd	579.811	-0.934522	0.251297	-3.7188	0.000200174	0.000388452
csoR	288.982	-0.748854	0.249536	-3.00098	0.00269109	0.00441043
csp	1745.9	-0.737674	0.182934	-4.03246	5.51967e-05	0.000114635
cspA	6335.47	-6.55811	0.327862	-20.0027	5.2218e-89	3.18869e-87
cstA	1045.18	1.74164	0.266218	6.54216	6.06346e-11	2.50531e-10
ctaC	6334.12	-4.8544	0.261741	-18.5466	8.6856e-77	3.67925e-75
ctaD	2525.7	-2.15596	0.277091	-7.78067	7.21433e-15	4.05278e-14
ctaE	2312.61	-3.96013	0.288457	-13.7287	6.83959e-43	1.08648e-41
ctpA	809.943	1.76165	0.231294	7.6165	2.60647e-14	1.40385e-13
ctpB	1266.89	0.640835	0.175216	3.65741	0.000254778	0.000488367
ctpC	9959.82	-3.54902	0.330162	-10.7493	5.96994e-27	5.88484e-26
ctpD	642.009	1.23539	0.218881	5.64411	1.6604e-08	5.28227e-08
ctpF	2547.21	-1.24081	0.240846	-5.15189	2.57869e-07	7.05351e-07
ctpG	8250.12	-3.51156	0.272746	-12.8748	6.23771e-38	8.65183e-37
ctpJ	725.573	2.62307	0.313291	8.37262	5.63494e-17	3.59993e-16
ctpV	574.268	1.77719	0.243354	7.30289	2.81662e-13	1.40294e-12
cut2	451.009	-0.554089	0.253537	-2.18544	0.0288569	0.0404427
cwlM	1012.84	-1.80554	0.195692	-9.22642	2.79821e-20	2.09509e-19
cycA	898.001	0.415563	0.183496	2.26469	0.0235315	0.0334478
cydA	2138.89	-3.18371	0.319292	-9.97115	2.03863e-23	1.74602e-22
cydB	723.5	-1.20537	0.287072	-4.19884	2.68292e-05	5.79737e-05
cydC	458.779	1.05951	0.243427	4.35248	1.34605e-05	3.01817e-05
cydD	536.179	1.51099	0.255008	5.92526	3.118e-09	1.07327e-08
cyp121	557.042	-0.817307	0.236973	-3.44895	0.000562767	0.00102802
cyp123	567.613	-2.69296	0.276822	-9.72816	2.28697e-22	1.88325e-21
cyp124	561.328	0.813371	0.234333	3.471	0.000518528	0.000952389
cyp125	887.636	-1.10945	0.189967	-5.84025	5.21233e-09	1.75562e-08
cyp128	365.874	2.2221	0.313009	7.09916	1.25521e-12	5.89022e-12
cyp130	363.131	0.771369	0.255569	3.01825	0.00254242	0.00418721
cyp132	1064.68	-0.654316	0.171365	-3.81826	0.000134396	0.000266637
cyp135A1	592.396	0.752752	0.230846	3.26084	0.00111084	0.00193164
cyp135B1	630.543	-1.03653	0.266335	-3.89182	9.94964e-05	0.000200872
cyp136	837.056	-1.14238	0.190462	-5.99793	1.99849e-09	6.96068e-09
cyp137	869.975	1.56911	0.220249	7.12427	1.04633e-12	4.96454e-12
cyp138	1068.83	0.45432	0.193309	2.35022	0.0187622	0.0271696
cyp139	453.896	1.38237	0.261399	5.28838	1.23406e-07	3.55766e-07
cyp140	1008.67	-0.63274	0.201136	-3.14584	0.00165611	0.00280591
cyp141	1254.16	-1.19163	0.245207	-4.85968	1.17577e-06	2.99159e-06
cyp143	568.952	0.969374	0.223194	4.3432	1.40424e-05	3.14118e-05
cyp144	490.532	1.61107	0.414273	3.8889	0.000100699	0.000203039
cyp51	730.491	-1.54871	0.273876	-5.65477	1.56053e-08	4.9814e-08
cysA1	334.657	0.912209	0.30353	3.00533	0.00265289	0.00435693
cysA2	594.017	-3.48344	0.271006	-12.8537	8.19424e-38	1.12989e-36
cysD	1205.11	-2.26513	0.179624	-12.6104	1.85052e-36	2.43048e-35
cysE	285.809	1.38402	0.318206	4.34944	1.36488e-05	3.05749e-05
cysH	453.25	-3.17477	0.310614	-10.221	1.59761e-24	1.43632e-23
cysK1	1607.73	-2.59165	0.176484	-14.6849	8.05866e-49	1.50364e-47
cysK2	1347.44	-2.01475	0.209024	-9.63882	5.48142e-22	4.42086e-21
cysM	506.099	-0.560048	0.205702	-2.72262	0.00647663	0.0100406
cysO	161.172	-4.22033	0.309492	-13.6363	2.43459e-42	3.81582e-41
cysQ	690.404	-1.00574	0.216776	-4.63954	3.49181e-06	8.4327e-06
cysS1	589.152	-0.795416	0.205483	-3.87096	0.000108408	0.000218022
cysT	486.577	-1.12374	0.326144	-3.44555	0.000569909	0.00104026
cysW	536.664	-1.75726	0.287344	-6.11552	9.62401e-10	3.47291e-09
dacB2	246.315	2.13003	0.372812	5.71341	1.10735e-08	3.61079e-08
dapB	423.392	-2.03643	0.228307	-8.91968	4.67638e-19	3.33662e-18
dapC	363.928	1.08728	0.313281	3.47063	0.000519247	0.000953338
dapD	757.023	1.29446	0.248378	5.21162	1.87195e-07	5.23506e-07
dapE	340.05	1.45364	0.278572	5.21818	1.80693e-07	5.07842e-07
dcd	241.666	-2.31613	0.485341	-4.77216	1.82261e-06	4.52715e-06
ddn	562.885	-0.535527	0.216404	-2.47467	0.013336	0.0197872
deaD	1140.06	-0.628066	0.184753	-3.39949	0.000675118	0.00121765
dedA	385.903	2.38522	0.342159	6.9711	3.14464e-12	1.43974e-11
deoA	216.555	1.50299	0.352369	4.26538	1.99564e-05	4.37458e-05
deoC	180.759	1.00512	0.389928	2.57772	0.00994548	0.014978
deoD	148.986	2.74375	0.551476	4.97528	6.51537e-07	1.70196e-06
desA1	32698.7	-7.4202	0.268185	-27.6682	1.68726e-168	7.93348e-166
desA2	10526	-5.81652	0.250494	-23.2202	2.84518e-119	3.93472e-117
desA3	11815.7	-4.84924	0.321925	-15.0632	2.82602e-51	5.6786e-50
devR	1333.08	-2.01975	0.233802	-8.63873	5.68433e-18	3.8792e-17
devS	2932.67	-2.11132	0.262467	-8.04415	8.68446e-16	5.17545e-15
dfp	875.575	-1.89994	0.196979	-9.64538	5.14197e-22	4.15421e-21
dinG	789.576	2.71581	0.266778	10.1801	2.43436e-24	2.16787e-23
dinP	666.681	0.837674	0.210371	3.98189	6.83688e-05	0.000140319
dinX	313.144	2.77535	0.380378	7.29629	2.95816e-13	1.47032e-12
dipZ	759.727	1.09582	0.205614	5.3295	9.8486e-08	2.88345e-07
dlaT	1746.4	-1.6937	0.201213	-8.41743	3.84848e-17	2.49938e-16
dnaA	6158.09	-4.44599	0.250192	-17.7703	1.20042e-70	4.40967e-69
dnaB	2693.4	-1.48415	0.206482	-7.18778	6.58515e-13	3.1921e-12
dnaE1	4426.33	-2.00389	0.145679	-13.7555	4.72168e-43	7.6032e-42
dnaE2	501.709	0.800415	0.330416	2.42245	0.0154164	0.0226312
dnaG	1135.73	0.751489	0.184099	4.08199	4.4652e-05	9.36875e-05
dnaJ1	1429.2	-1.43689	0.203633	-7.05627	1.71032e-12	7.98559e-12
dnaJ2	721.13	-1.33554	0.24155	-5.52906	3.21943e-08	9.99192e-08
dnaK	23407.8	-5.47884	0.186493	-29.3782	1.04373e-189	7.01091e-187
dnaN	1574.12	-1.98043	0.251514	-7.87402	3.43433e-15	1.9693e-14
dnaZX	617.376	1.4151	0.271963	5.20329	1.95794e-07	5.45716e-07
dop	1340.56	-0.989925	0.16349	-6.05494	1.40469e-09	4.98479e-09
dosT	1093.28	-1.40497	0.209737	-6.69869	2.1029e-11	9.09646e-11
dppA	695.699	1.81132	0.228902	7.91307	2.51117e-15	1.45234e-14
dppB	225.344	1.75601	0.376409	4.66518	3.08349e-06	7.50832e-06
dppC	257.306	0.849994	0.382455	2.22247	0.0262516	0.0370342
dppD	580.004	2.02537	0.287701	7.03984	1.92464e-12	8.92471e-12
drrA	1787.21	-2.77751	0.202423	-13.7214	7.56401e-43	1.19751e-41
drrB	679.181	-2.24567	0.351018	-6.39759	1.57845e-10	6.27377e-10
drrC	979.459	-2.57793	0.26619	-9.68456	3.50707e-22	2.86787e-21
dsbF	310.39	-0.578895	0.259791	-2.22831	0.0258597	0.0365142
dut	852.292	-2.99202	0.293872	-10.1814	2.40094e-24	2.14217e-23
dxr	473.913	0.901614	0.248393	3.62978	0.000283661	0.000539771
dxs1	2086.24	-1.28703	0.171521	-7.50367	6.20548e-14	3.24924e-13
dxs2	488.038	2.59907	0.32086	8.10031	5.48187e-16	3.30035e-15
eccA1	3158.26	-2.60059	0.146693	-17.7281	2.5457e-70	9.27896e-69
eccA2	1427.9	-0.528928	0.186054	-2.84288	0.00447085	0.00708525
eccA3	6493.16	-3.42929	0.198668	-17.2614	9.18575e-67	2.9994e-65
eccA5	3827.68	-2.10255	0.151069	-13.9178	4.93612e-44	8.20128e-43
eccB1	3039.44	-3.56175	0.162062	-21.9776	4.713e-107	4.52255e-105
eccB2	185.559	1.3537	0.36352	3.72387	0.000196195	0.000381675
eccB3	1320.87	-2.20764	0.193942	-11.383	5.08192e-30	5.53129e-29
eccB4	253.24	1.89482	0.357645	5.29803	1.17056e-07	3.39333e-07
eccB5	3113.69	-2.46579	0.188362	-13.0907	3.72097e-39	5.28581e-38
eccC2	1676.5	0.616144	0.186776	3.29884	0.000970854	0.00170653
eccC3	6324.6	-2.77036	0.15879	-17.4467	3.64836e-68	1.27071e-66
eccC4	1041.95	3.01264	0.559565	5.38389	7.28923e-08	2.1665e-07
eccC5	8639.08	-2.78018	0.166838	-16.664	2.39575e-62	6.78603e-61
eccCa1	9211.07	-3.91978	0.176184	-22.2482	1.17398e-109	1.25456e-107
eccCb1	5152.49	-3.52563	0.195196	-18.062	6.34946e-73	2.42725e-71
eccD1	1917.82	-1.42726	0.168882	-8.45125	2.8819e-17	1.8952e-16
eccD2	750.763	0.449793	0.198737	2.26326	0.0236199	0.0335429
eccD3	789.979	-0.981607	0.19699	-4.98304	6.25945e-07	1.63784e-06
eccD5	2250.05	-2.53511	0.166339	-15.2406	1.9014e-52	3.99125e-51
eccE1	1103.82	-0.81267	0.178345	-4.55673	5.19552e-06	1.22576e-05
eccE2	788.241	0.741564	0.219439	3.37936	0.000726537	0.0013019
eccE3	308.25	0.801499	0.35587	2.25222	0.0243081	0.0344682
eccE5	3553.36	-2.95747	0.162978	-18.1464	1.37007e-73	5.32403e-72
echA1	522.416	1.22681	0.250258	4.90217	9.4783e-07	2.43402e-06
echA11	336.658	1.48327	0.294461	5.03723	4.72323e-07	1.25049e-06
echA12	714.713	-2.06561	0.179361	-11.5164	1.09017e-30	1.20612e-29
echA13	341.65	0.762089	0.268222	2.84126	0.00449352	0.00711638
echA14	120.843	2.39073	0.530588	4.50581	6.61195e-06	1.54366e-05
echA15	299.966	1.89481	0.348547	5.4363	5.43979e-08	1.64066e-07
echA16	130.494	2.70305	0.544568	4.96366	6.91758e-07	1.80202e-06
echA17	86.9453	2.56021	0.666594	3.84073	0.000122671	0.00024451
echA18	129.687	2.02174	0.493647	4.09552	4.21224e-05	8.87362e-05
echA19	412.309	1.93814	0.285121	6.79762	1.06362e-11	4.70033e-11
echA2	463.898	2.62735	0.305869	8.58978	8.71352e-18	5.91485e-17
echA20	177.677	2.86251	0.504443	5.67459	1.39018e-08	4.45882e-08
echA21	563.742	0.686312	0.32172	2.13326	0.0329031	0.0457994
echA3	1364.04	-2.24368	0.178093	-12.5984	2.15555e-36	2.82323e-35
echA4	314.621	-2.68559	0.265219	-10.1259	4.23942e-24	3.72594e-23
echA5	231.729	1.35366	0.633713	2.13608	0.032673	0.0454926
echA6	571.237	-0.478089	0.206368	-2.31668	0.0205211	0.0295529
echA7	74.7746	2.36816	0.652133	3.63141	0.000281877	0.000536594
echA8	293.949	-0.742217	0.318434	-2.33084	0.0197619	0.0285241
echA9	497.028	1.40884	0.247717	5.68731	1.29059e-08	4.16782e-08
efp	549.151	-2.98669	0.248508	-12.0185	2.84037e-33	3.41571e-32
efpA	7394.84	-4.05466	0.133513	-30.3691	1.40675e-202	1.32291e-199
egtD	579.077	-1.91412	0.201089	-9.51874	1.75288e-21	1.37827e-20
egtE	242.198	2.23451	0.44543	5.01653	5.26124e-07	1.38823e-06
embA	909.892	0.694826	0.216126	3.21491	0.00130488	0.0022458
embC	895.528	0.886123	0.203635	4.35153	1.35193e-05	3.02991e-05
embR	653.029	1.94017	0.385103	5.03807	4.70252e-07	1.24711e-06
emrB	857.402	0.710192	0.216341	3.28275	0.00102801	0.00180094
eno	550.174	-1.26662	0.205338	-6.16846	6.8958e-10	2.55307e-09
ephB	240.075	1.18161	0.306662	3.85312	0.000116621	0.000233143
ephC	192.698	3.30282	0.517613	6.38086	1.76097e-10	6.9639e-10
ephE	218.367	3.15422	0.531266	5.93717	2.89979e-09	9.99621e-09
ephF	853.379	-0.83598	0.185746	-4.50065	6.77445e-06	1.5769e-05
epiA	383.466	1.19968	0.258731	4.63677	3.53897e-06	8.53784e-06
epiB	707.98	-1.75904	0.265292	-6.63059	3.34356e-11	1.41635e-10
era	647.478	-1.37586	0.198238	-6.94044	3.90888e-12	1.77752e-11
ercc3	1067.32	-1.15467	0.171436	-6.73531	1.63579e-11	7.12173e-11
erg3	532.518	-0.820989	0.260489	-3.15172	0.0016231	0.0027522
erm(37)	354.721	0.924138	0.302987	3.05009	0.00228774	0.0037997
espA	4876.14	-3.96678	0.295368	-13.4299	4.03717e-41	6.16323e-40
espB	3969.07	-3.58081	0.206331	-17.3547	1.81773e-67	6.1489e-66
espC	896.404	-5.30459	0.314647	-16.8589	9.03086e-64	2.67063e-62
espD	2224.61	-4.82067	0.31435	-15.3353	4.43876e-53	9.70746e-52
espE	4845.84	-3.2052	0.222684	-14.3935	5.68656e-47	1.0052e-45
espF	1571.25	-5.5544	0.351933	-15.7825	4.10431e-56	9.79618e-55
espG1	837.68	-2.68009	0.274672	-9.75742	1.71457e-22	1.41685e-21
espG2	393.728	0.898962	0.273535	3.28646	0.00101456	0.00178002
espG3	859.032	-2.50488	0.204934	-12.2229	2.34564e-34	2.88723e-33
espH	833.534	-4.27299	0.228433	-18.7056	4.45351e-78	1.99432e-76
espI	2073.07	-1.98033	0.183491	-10.7925	3.7354e-27	3.71329e-26
espJ	1338.83	-2.79857	0.153601	-18.2197	3.60022e-74	1.41069e-72
espK	5778.23	-3.37927	0.134026	-25.2135	2.85072e-140	6.3829e-138
espL	394.749	-0.975269	0.288694	-3.37821	0.000729582	0.00130686
espR	398.25	-1.77953	0.375102	-4.74413	2.09402e-06	5.17671e-06
esxA	8954.68	-7.1325	0.397402	-17.9478	4.99122e-72	1.84793e-70
esxB	6231.77	-4.4782	1.26476	-3.54074	0.000399003	0.000743899
esxC	334.245	-4.0669	0.458981	-8.86072	7.95006e-19	5.58762e-18
esxD	701.045	-3.61022	0.290816	-12.4141	2.19142e-35	2.76248e-34
esxE	23.2546	3.62696	1.49605	2.42435	0.0153358	0.0225482
esxG	613.819	-2.79833	0.209041	-13.3865	7.25023e-41	1.0997e-39
esxH	419.974	-5.48145	0.292427	-18.7447	2.13889e-78	9.85987e-77
esxI	60.6481	1.50196	0.582332	2.57922	0.00990248	0.0149235
esxJ	402.95	-1.57339	0.54288	-2.89823	0.00375276	0.00601619
esxK	6432.37	-3.08782	0.675183	-4.57332	4.80064e-06	1.13773e-05
esxL	5566.31	-4.29874	0.450513	-9.54188	1.40264e-21	1.11031e-20
esxN	2955.94	-4.04206	0.502142	-8.04963	8.30477e-16	4.96176e-15
esxO	2021.45	-4.46971	0.414555	-10.782	4.18892e-27	4.15533e-26
esxP	2279.32	-3.7962	0.464006	-8.18136	2.80647e-16	1.73176e-15
esxR	284.853	0.986171	0.439094	2.24592	0.0247088	0.0349943
esxT	89.8422	2.33396	0.734341	3.17831	0.00148137	0.00253104
esxV	183.662	1.9844	0.398625	4.97811	6.42065e-07	1.67815e-06
esxW	197.463	-1.29353	0.5079	-2.54681	0.0108711	0.0162738
etgB	328.608	0.811318	0.334634	2.4245	0.0153296	0.0225461
ethA	6457.95	-3.63614	0.274452	-13.2487	4.58844e-40	6.78455e-39
fabD	1873.44	-3.9895	0.244017	-16.3493	4.40179e-60	1.15627e-58
fabG1	1102.33	-2.16908	0.20171	-10.7534	5.70867e-27	5.63911e-26
fabG5	171.862	2.01611	0.454863	4.43236	9.32085e-06	2.13372e-05
fabH	564.527	0.768055	0.215658	3.56146	0.000368805	0.000690884
fadA2	1045.61	-0.992141	0.228505	-4.34189	1.41264e-05	3.15846e-05
fadA3	1968.94	-2.1711	0.217786	-9.96892	2.0848e-23	1.78232e-22
fadA4	3763.78	-3.24677	0.194982	-16.6517	2.94138e-62	8.28166e-61
fadB	3790.35	-2.49868	0.240419	-10.393	2.66765e-25	2.48874e-24
fadB2	726.631	-1.77278	0.344516	-5.14572	2.665e-07	7.28113e-07
fadB3	289.33	-1.67545	0.293222	-5.71393	1.10395e-08	3.60221e-08
fadB5	405.259	1.25198	0.314878	3.97608	7.00598e-05	0.000143713
fadD1	879.087	1.08554	0.200746	5.40752	6.3904e-08	1.91265e-07
fadD10	811.241	-0.686411	0.212768	-3.2261	0.00125488	0.00216688
fadD11	704.383	1.15569	0.274733	4.20659	2.59254e-05	5.61756e-05
fadD12	594.402	0.667009	0.244682	2.72602	0.00641023	0.0099475
fadD13	399.445	1.95873	0.298269	6.56699	5.13437e-11	2.13267e-10
fadD15	1702.33	-2.40486	0.297181	-8.09226	5.85662e-16	3.508e-15
fadD17	479.675	2.80243	0.488607	5.73556	9.71927e-09	3.18467e-08
fadD18	167.793	2.56562	0.481341	5.33016	9.81272e-08	2.87473e-07
fadD2	3104.78	-2.03005	0.145417	-13.9602	2.72728e-44	4.56359e-43
fadD21	2182.7	-2.7694	0.311697	-8.88489	6.39816e-19	4.52393e-18
fadD22	6129.65	-3.27039	0.200973	-16.2728	1.54031e-59	4.02362e-58
fadD23	1182.14	-0.637771	0.257786	-2.47403	0.0133598	0.0198102
fadD25	3964.15	-3.13968	0.260293	-12.0621	1.67463e-33	2.03465e-32
fadD26	8634.31	-3.9117	0.237168	-16.4934	4.09081e-61	1.09914e-59
fadD28	10078.8	-4.57975	0.194824	-23.5071	3.44873e-122	5.40531e-120
fadD29	17506.3	-4.88368	0.217213	-22.4834	6.03144e-112	6.91703e-110
fadD3	239.91	3.26351	0.475535	6.86281	6.75169e-12	3.02059e-11
fadD30	1152.6	-0.96416	0.237364	-4.06196	4.86634e-05	0.000101515
fadD31	6730.68	-3.41462	0.198525	-17.1999	2.65763e-66	8.55902e-65
fadD32	11356.6	-4.07843	0.230107	-17.724	2.73594e-70	9.89569e-69
fadD34	535.895	1.91685	0.285192	6.72125	1.80177e-11	7.81545e-11
fadD35	769.605	1.62415	0.249377	6.51283	7.37475e-11	3.01793e-10
fadD36	510.168	1.72871	0.265195	6.51863	7.09514e-11	2.91111e-10
fadD4	626.547	1.26222	0.232767	5.42267	5.87163e-08	1.7675e-07
fadD5	4552.01	-2.91702	0.222775	-13.094	3.56193e-39	5.07521e-38
fadD7	677.124	1.65581	0.341633	4.84675	1.25501e-06	3.17602e-06
fadD8	782.835	1.32678	0.215298	6.16254	7.15872e-10	2.63796e-09
fadD9	3325.2	-1.18216	0.177247	-6.66954	2.56599e-11	1.09585e-10
fadE1	729.168	1.79631	0.22518	7.97722	1.49666e-15	8.77467e-15
fadE10	2498.55	-1.4818	0.170055	-8.71366	2.94217e-18	2.03144e-17
fadE12	401.007	1.59377	0.309343	5.15212	2.5756e-07	7.04916e-07
fadE13	328.911	2.91858	0.370356	7.88047	3.26148e-15	1.87247e-14
fadE15	813.417	1.00899	0.204594	4.93167	8.15297e-07	2.11097e-06
fadE16	312.185	0.789395	0.29309	2.69336	0.00707365	0.0109014
fadE17	236.327	2.99888	0.43475	6.89795	5.27571e-12	2.38065e-11
fadE18	248.976	4.52357	0.645696	7.00573	2.45699e-12	1.13253e-11
fadE19	1511.09	-2.62602	0.204793	-12.8228	1.22146e-37	1.66957e-36
fadE20	2567.2	-2.8097	0.20636	-13.6155	3.23887e-42	5.04276e-41
fadE22	2245.72	-0.509208	0.181199	-2.81021	0.00495091	0.00780135
fadE23	1638.66	-3.27896	0.190705	-17.1939	2.95178e-66	9.44168e-65
fadE25	943.491	-0.972293	0.174619	-5.56808	2.57557e-08	8.05208e-08
fadE26	561.409	1.04109	0.22709	4.58449	4.55088e-06	1.08127e-05
fadE27	288.177	2.01935	0.34362	5.87669	4.18553e-09	1.42097e-08
fadE29	371.405	1.51256	0.2735	5.5304	3.19493e-08	9.93557e-08
fadE30	185.931	0.978126	0.362542	2.69797	0.00697644	0.0107693
fadE31	263.674	0.749144	0.326601	2.29376	0.0218044	0.0311624
fadE32	41.1368	3.41707	1.10137	3.10255	0.00191863	0.00321505
fadE33	91.4111	3.61788	0.795614	4.54728	5.43426e-06	1.27951e-05
fadE34	612.068	2.43591	0.451284	5.39774	6.74873e-08	2.01221e-07
fadE35	1407.85	-0.554328	0.258493	-2.14446	0.0319962	0.0445899
fadE36	466.515	1.36045	0.250258	5.43618	5.44365e-08	1.64077e-07
fadE4	890.982	0.92711	0.245587	3.77508	0.000159956	0.000314297
fadE5	2106.75	-1.19622	0.222818	-5.36857	7.93614e-08	2.34663e-07
fadE8	1444.8	-1.44825	0.238762	-6.06566	1.31416e-09	4.68273e-09
far	488.95	1.46796	0.269335	5.45033	5.02771e-08	1.5242e-07
fas	13305.4	-2.8317	0.157387	-17.992	2.25116e-72	8.46795e-71
fba	2181.74	-2.30215	0.209686	-10.979	4.82105e-28	4.94947e-27
fbiA	500.839	1.59377	0.32648	4.88168	1.05186e-06	2.69234e-06
fbiB	255.311	2.17705	0.38134	5.70894	1.13679e-08	3.69654e-08
fbiC	1638.75	-1.35976	0.19932	-6.822	8.97808e-12	3.97879e-11
fbpA	2134.38	-3.38573	0.26696	-12.6825	7.38927e-37	9.84259e-36
fbpB	790.699	-2.33002	0.309349	-7.532	4.99696e-14	2.62816e-13
fbpC	3307.61	-2.87481	0.189784	-15.1478	7.8345e-52	1.60864e-50
fbpD	973.2	-1.26962	0.185904	-6.82944	8.52497e-12	3.79228e-11
fcoT	242.478	-2.97173	0.49385	-6.01747	1.77159e-09	6.22573e-09
fdhF	1572.5	-0.903645	0.154726	-5.84029	5.21113e-09	1.75562e-08
fdxA	6731.26	-4.62676	0.250031	-18.5048	1.8903e-76	7.93588e-75
fdxB	640.3	2.24588	0.313182	7.17117	7.43602e-13	3.59344e-12
fdxC	3760.64	-5.94162	0.280839	-21.1567	2.39583e-99	1.84676e-97
fdxD	510.576	-2.29359	0.444071	-5.16492	2.40538e-07	6.61127e-07
ffh	1012.44	-1.04909	0.191334	-5.48302	4.18127e-08	1.28331e-07
fgd2	194.178	0.946219	0.322824	2.93107	0.00337797	0.00545252
fhaA	5249.43	-3.2424	0.153781	-21.0846	1.10233e-98	8.22719e-97
fhaB	650.791	-1.99194	0.323449	-6.15843	7.34697e-10	2.70097e-09
fic	350.03	-1.28443	0.247258	-5.19469	2.05065e-07	5.68611e-07
fixA	1526.85	-1.81172	0.19883	-9.11189	8.09584e-20	5.92939e-19
fixB	350.626	-1.26468	0.338127	-3.74026	0.000183831	0.000358661
fmu	105.213	1.21584	0.470276	2.58538	0.0097272	0.0146822
folC	495.475	0.792538	0.232986	3.40165	0.000669795	0.00120851
folD	216.718	1.90131	0.470261	4.04309	5.27506e-05	0.000109749
[truncated: 1,397 more rows]

## Sheet: MT72_BFEvA
	baseMean	log2FoldChange	lfcSE	stat	pvalue	padj
35kd_ag	6831.72	-4.88947	1.27458	-3.83616	0.000124975	0.00411194
PE13	2267.09	-2.33991	0.710272	-3.29438	0.000986375	0.0179185
PE19	4230.81	-3.59022	0.994058	-3.61168	0.000304225	0.0079637
PE25	1161.96	-3.43141	1.15073	-2.98195	0.00286418	0.0375375
PE_PGRS15	932.977	-2.38706	0.783684	-3.04595	0.00231947	0.0319096
PE_PGRS25	766.598	-3.56443	1.14639	-3.10926	0.00187555	0.0269861
PPE17	4806.38	-4.1498	1.23319	-3.3651	0.000765167	0.0151265
PPE18	2558.95	-2.75735	0.890199	-3.09745	0.00195193	0.0277457
PPE20	5845.01	-4.11974	1.27487	-3.2315	0.00123143	0.0206925
PPE26	325.969	-26.501	4.78558	-5.53767	3.06516e-08	8.48328e-06
PPE3	4206.57	-4.15166	1.28152	-3.23963	0.00119683	0.0204923
PPE4	3028.26	-2.89261	1.00444	-2.87983	0.00397892	0.0471557
PPE41	2655.43	-3.35528	1.15371	-2.90824	0.00363467	0.0441176
PPE57	1690.67	-4.01482	1.29465	-3.10109	0.00192812	0.0274904
PPE58	1264.85	-28.3619	4.78496	-5.92731	3.07944e-09	2.89776e-06
PPE59	3536.24	-7.29838	1.61045	-4.5319	5.84558e-06	0.00042313
PPE68	5058.83	-3.89815	1.14061	-3.41759	0.000631784	0.0132703
Rv0027	252.082	-3.95167	1.11574	-3.54175	0.000397487	0.00944534
Rv0081	258.884	-3.8964	1.24696	-3.12471	0.00177978	0.0259253
Rv0097	1246.18	-2.2688	0.794686	-2.85497	0.00430413	0.0498791
Rv0108c	1790.72	-3.33859	1.00709	-3.3151	0.000916108	0.0172563
Rv0140	6804.5	-6.33672	1.44046	-4.3991	1.08703e-05	0.000639309
Rv0177	386.683	-2.9171	0.813858	-3.58428	0.000338007	0.00859635
Rv0188	16851.9	-5.72584	1.39314	-4.11004	3.95597e-05	0.00169491
Rv0249c	1849.83	-3.71756	1.14836	-3.23727	0.00120678	0.0204979
Rv0250c	1989.11	-5.10941	1.19631	-4.27098	1.94613e-05	0.000953808
Rv0298	386.962	-4.34244	1.08862	-3.98892	6.63735e-05	0.00253892
Rv0383c	2512.95	-3.78621	1.06618	-3.55121	0.000383469	0.00920522
Rv0455c	1424.54	-3.63111	1.13014	-3.21298	0.00131364	0.0215354
Rv0474	1301.26	-4.5805	1.08778	-4.21087	2.54389e-05	0.00116204
Rv0476	684.755	-4.69884	1.15443	-4.07029	4.69553e-05	0.00192075
Rv0543c	459.543	-3.29703	1.04969	-3.14096	0.00168397	0.0251105
Rv0569	5613.68	-7.07111	1.2835	-5.50926	3.60349e-08	9.41912e-06
Rv0572c	2492.96	-3.40894	1.18689	-2.87215	0.00407684	0.048074
Rv0678	9069.06	-4.72755	1.32318	-3.57287	0.000353085	0.00867618
Rv0692	442.817	-4.77075	1.28859	-3.70231	0.000213648	0.00606094
Rv0693	3666.7	-3.49801	1.18524	-2.95131	0.00316433	0.0402683
Rv0694	3427.55	-3.63655	1.16146	-3.13103	0.00174197	0.0256124
Rv0787A	302.792	-2.93374	1.01145	-2.90054	0.00372519	0.044759
Rv0790c	1902.2	-3.94507	1.21935	-3.23538	0.0012148	0.0205598
Rv0805	15562.6	-5.99273	1.34857	-4.44376	8.83992e-06	0.000554558
Rv0810c	981.843	-4.81458	1.27325	-3.78133	0.000155993	0.00467483
Rv0831c	2220.4	-2.97266	0.970682	-3.06245	0.00219537	0.0304696
Rv0856	525.373	-2.88102	1.00366	-2.87051	0.00409805	0.0481467
Rv0863	149.067	-2.67037	0.913785	-2.92232	0.00347438	0.0426813
Rv0885	9009.71	-4.7564	1.25193	-3.79925	0.000145132	0.00452216
Rv0991c	8906.94	-7.21636	1.42204	-5.07466	3.88193e-07	5.83798e-05
Rv1072	58371.2	-6.97936	1.36381	-5.11755	3.09532e-07	5.20125e-05
Rv1073	5098.91	-4.7017	1.22686	-3.83229	0.000126957	0.00411955
Rv1083	32.7238	-3.00783	1.01923	-2.95108	0.00316669	0.0402683
Rv1109c	2104.49	-3.3187	1.00989	-3.28621	0.00101544	0.0181659
Rv1156	2687.87	-3.79701	1.02752	-3.6953	0.000219624	0.00618762
Rv1211	2025.18	-3.47724	0.966707	-3.597	0.000321915	0.00823157
Rv1265	4795.92	-3.2688	1.07491	-3.04099	0.00235802	0.0322465
Rv1286	5589.01	-3.84062	1.14428	-3.35635	0.000789772	0.0154828
Rv1303	1325.8	-3.81993	1.17256	-3.25778	0.00112289	0.0196401
Rv1322A	3988.68	-3.8235	0.985815	-3.87852	0.000105094	0.00371779
Rv1332	1638.5	-4.49111	1.23111	-3.64801	0.000264283	0.00722936
Rv1393c	4538.69	-3.63436	1.22067	-2.97735	0.00290751	0.0379996
Rv1419	2598.87	-3.78013	1.18801	-3.1819	0.0014631	0.0230231
Rv1461	12864.3	-3.34227	0.968947	-3.44938	0.000561873	0.0120164
Rv1628c	908.64	-3.55975	1.10088	-3.23355	0.00122261	0.0206178
Rv1735a	231.973	-3.33075	1.16331	-2.86316	0.0041944	0.0490911
Rv1738	69365	-6.82644	1.44203	-4.73391	2.20232e-06	0.000199267
Rv1760	500.431	-27.0927	4.78529	-5.66166	1.49912e-08	5.42567e-06
Rv1762c	94.1178	-24.8079	4.78764	-5.18165	2.19927e-07	3.83244e-05
Rv1765c	227.26	-26.6403	4.78595	-5.56636	2.60121e-08	7.6492e-06
Rv1772	6562.59	-4.93172	1.26241	-3.9066	9.36053e-05	0.00341405
Rv1794	4497.32	-3.04737	0.994118	-3.0654	0.00217381	0.0302597
Rv1810	8041.81	-6.08599	1.28217	-4.74662	2.06841e-06	0.000197616
Rv1813c	7225.61	-4.59058	1.11702	-4.10965	3.96259e-05	0.00169491
Rv1815	621.311	-2.01947	0.644051	-3.13557	0.00171521	0.0254576
Rv1828	995.359	-3.211	1.07294	-2.99272	0.00276503	0.0364411
Rv1829	2255.12	-4.09178	1.16469	-3.51319	0.000442761	0.0101619
Rv1831	839.695	-5.04788	1.08015	-4.67331	2.9638e-06	0.00025354
Rv1870c	960.143	-2.59981	0.795341	-3.26879	0.00108007	0.0191043
Rv1871c	1436.59	-3.18521	0.743293	-4.28527	1.82513e-05	0.000926192
Rv1904	1961.18	-3.65782	1.10497	-3.31032	0.000931892	0.017262
Rv1957	1694.47	-3.41466	1.1446	-2.98329	0.0028517	0.0374783
Rv1989c	875.116	-3.73521	1.12811	-3.31103	0.000929539	0.017262
Rv1993c	283.848	-2.35594	0.622702	-3.78342	0.000154689	0.00467483
Rv1996	28923	-6.96593	1.46851	-4.74355	2.10006e-06	0.000197616
Rv2016	2057.75	-4.38136	1.29175	-3.3918	0.000694341	0.0140713
Rv2030c	21519.3	-4.64678	1.21328	-3.82995	0.000128172	0.00413047
Rv2035	332.919	-3.59744	1.09828	-3.27551	0.0010547	0.0187258
Rv2077c	4469.09	-4.30942	1.27377	-3.3832	0.000716468	0.0143446
Rv2091c	3151.2	-3.20188	1.02781	-3.11525	0.00183791	0.0266895
Rv2134c	1826.7	-3.56994	1.10132	-3.24151	0.00118898	0.0204913
Rv2144c	1283.65	-2.92275	0.910263	-3.21089	0.00132325	0.0216177
Rv2146c	1578.32	-3.18685	1.09252	-2.91698	0.0035344	0.0433056
Rv2159c	453.687	-2.81513	0.817276	-3.44452	0.000572072	0.0121792
Rv2161c	672.616	-2.69927	0.858215	-3.14521	0.00165966	0.0250101
Rv2199c	703.236	-2.6699	0.854088	-3.12602	0.00177191	0.0258908
Rv2204c	9117.37	-5.29735	1.1765	-4.50264	6.71158e-06	0.000457652
Rv2239c	641.555	-3.00406	0.948802	-3.16616	0.00154467	0.023763
Rv2307D	272.056	-3.24615	1.01146	-3.20936	0.0013303	0.0216577
Rv2323c	4281.3	-3.78326	1.24336	-3.04276	0.0023442	0.0321558
Rv2348c	3200.14	-2.61791	0.690061	-3.79375	0.000148391	0.00456332
Rv2432c	752.164	-3.33836	1.13814	-2.93318	0.00335511	0.0417614
Rv2454c	2989.26	-3.6848	1.11074	-3.31741	0.000908551	0.0172563
Rv2455c	13674.7	-4.56642	1.22089	-3.74024	0.000183847	0.00533677
Rv2516c	6464.68	-4.32867	1.25358	-3.45305	0.000554277	0.0119627
Rv2517c	3089.98	-6.57522	1.39227	-4.72266	2.32774e-06	0.000206642
Rv2557	4308.7	-3.33653	1.13322	-2.94429	0.00323695	0.0407215
Rv2624c	5142.07	-3.90622	1.23187	-3.17098	0.00151928	0.0235914
Rv2625c	8189.8	-4.02319	1.23359	-3.26138	0.00110872	0.0194646
Rv2627c	18253.1	-4.71179	1.32897	-3.54545	0.000391937	0.00936073
Rv2628	3795.26	-4.07274	1.28281	-3.17485	0.00149914	0.0233558
Rv2629	22686.4	-5.49555	1.35835	-4.04575	5.21563e-05	0.00207962
Rv2630	3444.93	-4.16225	1.25648	-3.31263	0.000924246	0.0172563
Rv2663	365.148	-3.62407	1.19275	-3.03842	0.00237822	0.0322465
Rv2694c	3833.5	-5.54812	1.26076	-4.40061	1.07947e-05	0.000639309
Rv2699c	2286.5	-3.68082	1.18492	-3.10638	0.00189392	0.0270848
Rv2707	4848.26	-4.04065	1.22932	-3.28688	0.00101302	0.0181659
Rv2714	1673.12	-3.07649	1.04136	-2.9543	0.00313378	0.0400664
Rv2778c	558.516	-3.05491	1.0145	-3.01125	0.00260175	0.0346268
Rv2840c	4412.89	-4.47282	0.982775	-4.55121	5.33377e-06	0.000404765
Rv2901c	703.588	-3.56066	0.981813	-3.62661	0.000287162	0.00772057
Rv2912c	1045.7	-3.31961	1.10797	-2.99612	0.00273441	0.0361858
Rv2913c	8439.21	-3.70352	1.25034	-2.96201	0.00305638	0.039559
Rv2969c	877.728	-2.95851	0.942045	-3.14052	0.00168649	0.0251105
Rv2990c	6144.91	-4.848	1.36467	-3.5525	0.000381584	0.00920522
Rv3049c	10881.5	-4.15988	1.22484	-3.39627	0.000683101	0.0139739
Rv3127	23454.4	-6.25735	1.3607	-4.59863	4.2528e-06	0.000328023
Rv3131	38030.3	-5.90679	1.35816	-4.34913	1.3668e-05	0.000765568
Rv3134c	7226.77	-3.55822	1.15328	-3.0853	0.00203349	0.0287315
Rv3161c	5887.94	-4.34943	1.19483	-3.64022	0.000272406	0.0074085
Rv3197	11755.9	-3.87026	1.20092	-3.22274	0.00126971	0.0211095
Rv3230c	5813.75	-3.63381	1.15637	-3.14243	0.00167552	0.0251061
Rv3237c	845.295	-3.39742	1.09329	-3.10752	0.00188663	0.0270628
Rv3249c	26428	-7.55259	1.54815	-4.87847	1.06912e-06	0.000114589
Rv3269	1871.37	-2.60346	0.60797	-4.28222	1.85041e-05	0.000926192
Rv3289c	1280.89	-4.7263	1.31134	-3.60417	0.000313157	0.00809561
Rv3295	1900.51	-3.04824	1.06052	-2.87428	0.00404944	0.0478709
Rv3371	4043.84	-3.64127	1.20383	-3.02474	0.00248843	0.0336439
Rv3412	4672.7	-3.63293	1.13902	-3.18951	0.00142513	0.0226356
Rv3427c	103.3	-24.3658	4.78738	-5.08959	3.58846e-07	5.6279e-05
Rv3489	51.8175	-4.45625	1.05318	-4.23125	2.32393e-05	0.00109341
Rv3583c	36632.6	-6.41716	1.27704	-5.02503	5.0336e-07	7.17669e-05
Rv3612c	578.149	-3.84234	1.19889	-3.2049	0.00135109	0.0218485
Rv3613c	451.89	-4.55352	1.23883	-3.67567	0.000237226	0.00652719
Rv3679	9610	-4.04047	1.22245	-3.30523	0.000948973	0.0175095
Rv3680	3002.33	-3.00188	1.03231	-2.90794	0.00363818	0.0441176
Rv3740c	24552.7	-5.59421	1.45129	-3.85464	0.0001159	0.00389505
Rv3741c	22518.6	-8.1794	1.64067	-4.98539	6.18361e-07	8.55702e-05
Rv3742c	67051.3	-10.1321	1.76026	-5.75602	8.61221e-09	4.1071e-06
Rv3750c	1913.28	-4.46766	1.31218	-3.40477	0.000662201	0.0136055
Rv3755c	1078.86	-4.27151	1.12594	-3.79374	0.000148393	0.00456332
Rv3847	1984.25	-3.33291	1.14704	-2.90566	0.00366477	0.0443258
Rv3921c	1708.9	-2.48127	0.843549	-2.94147	0.00326659	0.0408758
TB16.3	575.572	-2.68944	0.940581	-2.85933	0.00424532	0.0494411
TB31.7	31082.9	-5.79611	1.34161	-4.32028	1.55834e-05	0.000852556
TB8.4	3476.6	-4.77007	1.17857	-4.04735	5.18018e-05	0.00207962
acg	5929.23	-3.81658	1.17848	-3.23856	0.00120133	0.0204923
acpM	2253.1	-5.08268	0.882461	-5.75966	8.42811e-09	4.1071e-06
adhD	1761.55	-3.76261	1.14573	-3.28404	0.00102332	0.0182375
ald	19466.3	-5.36684	1.42118	-3.77633	0.000159158	0.00473949
alkB	174604	-9.25507	1.69042	-5.47501	4.37487e-08	1.08336e-05
atpB	1388.73	-4.12502	1.11424	-3.70208	0.00021384	0.00606094
atpF	750.544	-3.02595	0.919185	-3.292	0.00099479	0.0179329
atpG	628.166	-2.05874	0.675649	-3.04705	0.002311	0.0319096
atsA	10448.1	-3.76394	1.23868	-3.03866	0.00237631	0.0322465
bfrB	65585.1	-7.35962	1.3812	-5.32841	9.90738e-08	2.02671e-05
bkdA	5603.65	-3.40994	1.16533	-2.92616	0.00343176	0.0424905
blaI	1749.52	-3.38004	1.06125	-3.18497	0.00144769	0.022857
cadI	841.843	-2.77332	0.630032	-4.40187	1.07323e-05	0.000639309
clgR	2947.77	-4.1398	1.14692	-3.60948	0.000306807	0.00797529
clpC1	15584.9	-3.72763	1.09456	-3.4056	0.000660187	0.0136055
clpP1	1337.35	-3.11591	1.0521	-2.9616	0.00306047	0.039559
clpX	8089.17	-4.21638	1.09232	-3.86002	0.000113379	0.00389111
cmaA2	1390.42	-3.05332	0.9465	-3.2259	0.00125575	0.0210261
cspA	915.258	-3.20267	0.598073	-5.35499	8.55618e-08	1.91699e-05
ctaC	3072.04	-3.39851	0.983069	-3.45704	0.000546147	0.0118416
ctpC	6296.91	-1.93822	0.587444	-3.29942	0.000968846	0.0177913
cydA	3133.84	-3.67533	1.11422	-3.29856	0.000971807	0.0177913
cyp123	1382.67	-3.75903	1.19041	-3.15775	0.00158991	0.0243489
cyp132	8523.45	-3.95647	1.26224	-3.13448	0.00172157	0.0254717
cysA2	603.776	-3.49633	1.18328	-2.95478	0.00312896	0.0400664
cysD	3628.56	-3.63375	1.13029	-3.21489	0.00130495	0.0214677
cysO	121.116	-3.5281	1.05539	-3.34293	0.000828988	0.0161173
desA1	27457.7	-5.76769	1.209	-4.77064	1.83643e-06	0.000183838
desA2	10363.2	-4.87193	1.23545	-3.94346	8.03151e-05	0.00297545
desA3	48127.7	-6.60387	1.37999	-4.78545	1.70602e-06	0.000174496
devR	6300.62	-4.18304	1.24693	-3.35466	0.000794635	0.0155135
devS	11060.1	-3.86368	1.24215	-3.11048	0.00186786	0.0269861
dnaA	2928.42	-3.34335	1.04471	-3.20027	0.00137301	0.0220478
dnaK	63940.7	-6.32691	1.29674	-4.8791	1.06571e-06	0.000114589
eccA3	15720.1	-4.37492	1.20878	-3.61929	0.000295415	0.00789731
eccB1	4629.16	-3.62281	1.13133	-3.20225	0.00136359	0.0219715
eccCa1	23417.8	-4.92074	1.28388	-3.83272	0.000126737	0.00411955
eccCb1	11864.1	-4.51074	1.26118	-3.5766	0.000348099	0.00867618
efpA	14097.1	-4.40005	1.07761	-4.08315	4.44293e-05	0.00183368
espA	19133.9	-4.42202	1.25743	-3.51672	0.00043691	0.0100768
espB	5615.07	-3.50092	1.10174	-3.17764	0.0014848	0.0232866
espC	2977.79	-6.00206	1.40099	-4.28416	1.8343e-05	0.000926192
espD	9115.74	-5.93547	1.40135	-4.23553	2.2801e-05	0.00108362
espF	1633.41	-4.58754	1.19952	-3.82447	0.000131055	0.00416629
espG3	2171.06	-3.56942	1.10021	-3.24431	0.00117736	0.0203657
espH	1283.44	-4.58733	1.15609	-3.96799	7.24818e-05	0.00272822
espK	7254.56	-3.13763	1.0393	-3.01897	0.00253635	0.0339128
esxA	10099.4	-5.45027	1.16991	-4.65873	3.18166e-06	0.000263723
esxC	323.906	-3.38376	1.07197	-3.15659	0.00159627	0.0243489
esxG	1133.33	-3.16827	0.976314	-3.24514	0.00117395	0.0203657
esxH	783.661	-5.58551	1.23546	-4.52099	6.15505e-06	0.000425875
esxK	2566.41	-2.91407	0.850262	-3.42726	0.000609701	0.0128639
esxL	3166.83	-4.076	1.069	-3.81291	0.000137342	0.00433689
esxN	3771.42	-5.27499	1.17464	-4.49073	7.0981e-06	0.000477094
esxO	1863.23	-3.9616	0.927542	-4.27107	1.94537e-05	0.000953808
esxP	2035.62	-4.1354	0.702115	-5.88991	3.86405e-09	3.03006e-06
ethA	25662.6	-5.15816	1.37626	-3.74794	0.000178291	0.0052103
fabD	1024.34	-2.18602	0.703049	-3.10934	0.00187503	0.0269861
fadA4	5809.26	-3.35582	1.03309	-3.24835	0.00116078	0.0202277
fadD26	6773.16	-3.21375	1.06386	-3.02084	0.00252072	0.0339128
fadD28	5530.04	-3.48263	1.03689	-3.35873	0.000783022	0.0154147
fadD29	8073.96	-3.06845	0.999995	-3.06847	0.00215157	0.0301284
fadD32	9471.63	-3.16097	0.953621	-3.3147	0.000917412	0.0172563
fadE19	2893.09	-3.31086	1.1052	-2.99572	0.00273797	0.0361858
fadE23	3538.84	-4.32232	1.17575	-3.67621	0.000236723	0.00652719
fcoT	279.719	-3.27155	0.920038	-3.55588	0.000376713	0.00913626
fdxA	18170.3	-5.5991	1.29778	-4.31436	1.60068e-05	0.000865657
fdxC	3138.38	-4.79787	1.23576	-3.88252	0.00010338	0.00368486
fhaA	6707.03	-3.06543	1.03558	-2.9601	0.00307542	0.0396434
folE	424.995	-3.85782	1.04824	-3.68028	0.000232982	0.00648626
fusA1	9640.6	-3.74117	0.94596	-3.95489	7.65689e-05	0.00285918
garA	4783.9	-4.4247	1.18345	-3.73882	0.000184887	0.00533677
gcpE	3282.36	-2.83308	0.990364	-2.86065	0.00422777	0.0493589
glcB	3867.57	-2.52093	0.878343	-2.8701	0.00410347	0.0481467
glnA1	2473.78	-2.7583	0.870427	-3.1689	0.00153017	0.0236824
glnB	1438.79	-3.28651	1.08865	-3.01888	0.00253715	0.0339128
glnH	1719.94	-3.50004	1.08587	-3.22326	0.00126743	0.0211095
gltA2	2147.45	-2.99639	0.971481	-3.08435	0.00203996	0.0287365
greA	4335.74	-5.17215	1.16102	-4.45483	8.39607e-06	0.000541144
groEL2	21693.1	-4.26892	1.01542	-4.20409	2.6213e-05	0.00117459
groES	8547.21	-4.84082	0.975803	-4.96085	7.01842e-07	9.17269e-05
grpE	7454.9	-3.54645	0.908662	-3.90294	9.50315e-05	0.00343941
gyrB	13472.9	-4.02354	1.14955	-3.50009	0.000465098	0.0105714
hadC	405.607	-3.10693	0.836136	-3.71582	0.000202547	0.00581088
hbhA	1887.24	-3.42809	1.03987	-3.29664	0.000978474	0.0178439
higA	478.377	-3.42851	1.17243	-2.92427	0.00345268	0.0425259
higB	3220.98	-4.59244	1.27169	-3.6113	0.000304669	0.0079637
hisB	338.484	-2.87468	0.929131	-3.09394	0.00197517	0.0279914
hns	371.168	-3.13065	1.05367	-2.97118	0.00296653	0.0386635
hrcA	2436.08	-3.16366	1.08969	-2.90328	0.00369278	0.0445501
hrp1	25077.7	-8.242	1.4534	-5.67083	1.42106e-08	5.42567e-06
hsp	4235.01	-3.8721	1.13635	-3.40747	0.000655676	0.0135901
hspR	910.039	-3.99101	0.936288	-4.26259	2.02073e-05	0.000980157
hspX	96854.2	-7.96953	1.38511	-5.75374	8.72923e-09	4.1071e-06
htrA	5105.62	-4.34555	1.03339	-4.20514	2.60922e-05	0.00117459
icl1	18057.7	-5.10433	1.35724	-3.76081	0.000169365	0.00498038
ilvN	702.395	-3.80925	1.06435	-3.57894	0.000344988	0.00867618
infA	9744.12	-5.42076	1.09885	-4.93311	8.0932e-07	9.85823e-05
infB	7101.9	-3.39145	1.04727	-3.23838	0.0012021	0.0204923
infC	22045.4	-6.4935	1.19508	-5.4335	5.5258e-08	1.29994e-05
iniA	1867.37	-2.47228	0.785285	-3.14826	0.00164245	0.024848
iniB	3703.08	-2.7108	0.701912	-3.86203	0.000112448	0.00389111
ino1	2815.96	-3.7565	1.01969	-3.68398	0.000229622	0.00643078
ispD	2520.18	-3.13871	1.07325	-2.9245	0.00345013	0.0425259
kasA	2096.8	-2.49858	0.647841	-3.85677	0.000114894	0.00389111
kasB	1854.74	-1.79869	0.613876	-2.93006	0.00338895	0.0420713
katG	5928.1	-2.87238	0.913467	-3.14449	0.00166379	0.0250101
lat	126366	-7.9251	1.60858	-4.92678	8.35962e-07	9.85823e-05
lepB	1706.34	-2.60347	0.883285	-2.94748	0.00320373	0.0404117
leuD	1055.42	-2.98385	1.04419	-2.85758	0.00426887	0.0495927
lipX	10219.8	-6.69653	1.51636	-4.41619	1.00455e-05	0.000621899
lldD2	6103.68	-2.77222	0.762806	-3.63423	0.00027881	0.00753908
lsr2	2550.35	-5.33898	1.23998	-4.30569	1.66462e-05	0.000890007
lysU	774.846	-3.51294	1.19107	-2.94939	0.00318401	0.0403794
mazF2	690.035	-3.76894	1.08004	-3.48964	0.000483676	0.0107949
mazF3	1155.76	-5.52545	1.30698	-4.22765	2.36143e-05	0.00110005
mec	352.666	-3.09845	1.05097	-2.9482	0.00319635	0.0404117
metT	8.74611	-5.17262	1.46718	-3.52555	0.000422602	0.00979479
mkl	6221.63	-3.51274	1.09138	-3.21863	0.00128806	0.0212999
mmaA4	2007.96	-3.45421	1.02023	-3.38572	0.000709922	0.0142743
mmpL5	12751.1	-4.4514	1.27569	-3.4894	0.000484108	0.0107949
mmpS5	4639.52	-5.14776	1.35188	-3.80786	0.000140173	0.00439677
moaC2	516.181	-2.57556	0.877651	-2.9346	0.00333974	0.0416803
moaD2	316.32	-3.17232	0.985761	-3.21815	0.00129022	0.0212999
moeB1	13561.1	-5.45697	1.33627	-4.08374	4.43162e-05	0.00183368
moxR1	2504.9	-2.87644	0.936784	-3.07054	0.00213669	0.0300093
mpa	22580.2	-4.84288	1.24947	-3.87595	0.000106211	0.00372928
mpt64	1789.34	-3.21044	1.08599	-2.95623	0.00311429	0.0400348
mtrA	3592.95	-4.49921	1.09806	-4.09742	4.17772e-05	0.00175502
narG	26082.3	-4.05387	1.14795	-3.53141	0.000413358	0.00972425
ncRv0046A	1590.51	-3.76254	1.08086	-3.48105	0.000499443	0.0110323
ncRv0539c	223.121	-2.36018	0.753517	-3.13221	0.00173494	0.025589
ncRv0842Ac	3260.34	-3.89558	1.23603	-3.15169	0.00162328	0.0246372
ncRv10666	983.736	-4.29591	1.20261	-3.57216	0.000354054	0.00867618
ncRv10699	2256.94	-3.38422	0.959871	-3.52571	0.000422357	0.00979479
ncRv1072	8.60234	-3.69248	1.27365	-2.89914	0.00374183	0.044759
ncRv11144c	5372.7	-5.15968	1.34228	-3.84396	0.000121065	0.00403978
ncRv11160	102.44	-3.3821	1.06063	-3.18876	0.00142886	0.0226356
ncRv11172c	393.157	-3.49763	1.05263	-3.32277	0.000891288	0.0170468
ncRv11221	43.1629	-6.78316	1.49439	-4.53908	5.64996e-06	0.000415361
ncRv11534	1661.84	-4.52856	1.31247	-3.45042	0.000559714	0.0120164
ncRv12783c	174.442	-3.08603	1.06665	-2.89321	0.0038133	0.045307
ncRv12929	5562.05	-5.61467	1.30989	-4.28637	1.81612e-05	0.000926192
ncRv13219	458.509	-6.43773	1.41732	-4.54218	5.56751e-06	0.000415361
ncRv13241c	395.078	-3.89864	1.01883	-3.82657	0.000129941	0.00415899
ncRv13460c	480.026	-6.4901	1.10931	-5.85057	4.89893e-09	3.29278e-06
ncRv13871	262.823	-3.48288	0.874483	-3.98279	6.81113e-05	0.00258439
ncRv1760c	390.244	-26.754	4.78544	-5.59071	2.26139e-08	7.09323e-06
ncRv1954	9105.84	-10.2364	1.49907	-6.82852	8.57927e-12	4.03654e-08
ncRv1nt01	7.14676	-3.60646	1.17585	-3.0671	0.00216144	0.0301768
ncRv2659	2087.2	-3.296	1.12051	-2.94151	0.00326619	0.0408758
ncRv3429c	406.313	-26.8084	4.78542	-5.6021	2.11771e-08	7.09323e-06
ncRv3645c	546.851	-3.09955	1.06436	-2.91213	0.00358969	0.0437552
ncRv3917c	76.0152	-5.79886	1.442	-4.02139	5.7855e-05	0.0022684
nrdB	3149.06	-4.68258	1.3387	-3.49785	0.000469022	0.0106094
nrdE	26177.6	-5.4703	1.20979	-4.5217	6.13437e-06	0.000425875
nrdF2	4860.52	-4.32438	1.22311	-3.53557	0.000406898	0.00962039
nrdH	8196.03	-6.51788	1.28549	-5.07036	3.97057e-07	5.83798e-05
nrdI	3464.09	-5.39236	1.22995	-4.38419	1.16417e-05	0.000659928
nusG	4413.2	-3.61989	1.03375	-3.50171	0.000462277	0.0105583
panD	152.613	-2.64192	0.911643	-2.89798	0.00375577	0.044759
pcaA	2013.26	-2.99842	0.995876	-3.01084	0.00260529	0.0346268
pckA	11753.3	-3.84579	1.16781	-3.29316	0.000990668	0.0179273
pepD	4919.97	-3.80074	1.13756	-3.34115	0.000834321	0.0161542
phoH1	1983.99	-3.26297	1.07348	-3.03961	0.00236887	0.0322465
pncA	901.415	-4.59332	1.19606	-3.84038	0.000122842	0.00407021
pstS2	4204.72	-3.5807	1.02829	-3.4822	0.000497318	0.0110323
rbfA	595.847	-2.41281	0.799053	-3.01959	0.00253116	0.0339128
rho	34658.9	-5.71785	1.18671	-4.81825	1.44824e-06	0.000151421
rne	9625.59	-3.0748	1.00922	-3.04669	0.00231373	0.0319096
rnpB	135798	-4.78283	1.00981	-4.73636	2.17589e-06	0.000199267
rpfC	950.924	-2.10415	0.635073	-3.31325	0.000922186	0.0172563
rplA	1398.14	-3.01227	0.92228	-3.26611	0.00109036	0.0192141
rplB	2084.78	-2.41616	0.729288	-3.31303	0.000922908	0.0172563
rplC	1473.35	-3.27344	0.928287	-3.52632	0.000421371	0.00979479
rplD	498.536	-2.59898	0.814633	-3.19037	0.0014209	0.0226356
rplE	1218.17	-4.41851	1.04801	-4.21608	2.48587e-05	0.00114667
rplF	1527.63	-3.32544	1.0008	-3.32277	0.000891286	0.0170468
rplK	2669.05	-4.52429	1.02579	-4.41053	1.0312e-05	0.000630105
rplN	1425.66	-4.21937	1.08307	-3.89574	9.78998e-05	0.00351617
rplP	249.226	-2.20654	0.65074	-3.39082	0.000696838	0.0140713
rplQ	993.292	-2.74697	0.759933	-3.61476	0.00030063	0.00794644
rplS	1273.54	-4.50229	1.05011	-4.28744	1.80744e-05	0.000926192
rplT	2426.75	-4.6933	1.04624	-4.48588	7.26147e-06	0.0004812
rplU	1411.02	-2.75202	0.871977	-3.15607	0.00159911	0.0243489
rplW	626.908	-3.13008	0.811422	-3.85753	0.000114539	0.00389111
rplX	579.803	-3.71937	1.07004	-3.47592	0.000509113	0.0111933
rpmA	998.139	-2.82445	0.595107	-4.74611	2.07364e-06	0.000197616
rpmD	26.3185	-2.87211	0.842154	-3.41044	0.000648592	0.0135028
rpmE	3270.69	-5.92222	1.28167	-4.6207	3.82446e-06	0.000304984
rpmG2	66.7053	-2.87688	0.908677	-3.16601	0.00154548	0.023763
rpmI	337.9	-2.49536	0.659182	-3.78554	0.000153374	0.00467483
rpoB	74442.5	-5.32599	1.19818	-4.44505	8.78697e-06	0.000554558
rpoZ	4298.83	-6.39345	1.28625	-4.97063	6.67358e-07	8.9712e-05
rpsA	3847.84	-2.92476	0.868618	-3.36714	0.000759508	0.015078
rpsD	1504.13	-3.71607	0.982666	-3.78162	0.000155808	0.00467483
rpsF	915.902	-3.84772	1.10886	-3.46997	0.000520522	0.011391
rpsG	1489.73	-3.20455	0.948631	-3.37808	0.000729943	0.0145525
rpsJ	1534.71	-3.60515	1.04871	-3.4377	0.000586679	0.0124339
rpsL	3086.86	-4.70785	1.14405	-4.11508	3.87039e-05	0.00168613
rpsM	3389.61	-5.56188	1.13325	-4.9079	9.20569e-07	0.000105641
rpsN1	477.563	-3.72889	0.923664	-4.03706	5.41241e-05	0.00213995
rpsO	3039.54	-6.96897	1.33342	-5.2264	1.72839e-07	3.25283e-05
rpsP	697.788	-3.16428	0.927232	-3.41261	0.000643449	0.0134552
rpsS	490.108	-3.43298	0.818163	-4.19597	2.71712e-05	0.00119997
rrl	4.96005e+07	-4.41621	1.02139	-4.32375	1.53402e-05	0.000849123
rrs	8.42138e+06	-6.83366	1.27829	-5.34595	8.99439e-08	1.92357e-05
rsbW	2265.07	-4.01911	1.25407	-3.20485	0.00135131	0.0218485
rubA	2217.41	-8.49758	1.6104	-5.2767	1.31534e-07	2.57861e-05
rubB	529.587	-6.176	1.38056	-4.47353	7.69377e-06	0.000502766
sORF_148	1616.31	-3.80766	1.21772	-3.12687	0.00176679	0.0258908
sORF_149	213.8	-4.05994	1.16185	-3.49438	0.00047516	0.0106968
sORF_200	7899.71	-7.29541	1.4036	-5.19763	2.01846e-07	3.65264e-05
sORF_205	5611.1	-6.7509	1.38394	-4.87801	1.07161e-06	0.000114589
sORF_22	83.3833	-3.173	1.08912	-2.91336	0.00357558	0.0436964
sORF_223	113.905	-6.28722	1.39021	-4.5225	6.11135e-06	0.000425875
sORF_237	399.484	-5.09924	1.27531	-3.99844	6.37624e-05	0.00247936
sORF_239	161.183	-4.05344	1.13867	-3.55979	0.000371149	0.00904796
sORF_249	754.295	-4.63982	1.2979	-3.57486	0.000350413	0.00867618
sORF_260	660.219	-4.94143	1.366	-3.61745	0.000297519	0.00790863
sORF_261	516.5	-27.1332	4.78527	-5.67014	1.42682e-08	5.42567e-06
sORF_266	310.48	-3.62671	1.25153	-2.89782	0.00375767	0.044759
sORF_52	738.807	-6.68392	1.42232	-4.69931	2.61039e-06	0.000227443
sORF_53	386.983	-5.91501	1.28532	-4.60198	4.18488e-06	0.000328023
sORF_77	99.9274	-5.55606	1.19394	-4.65355	3.26266e-06	0.000264669
sahH	28148.8	-5.56697	1.32706	-4.19498	2.72895e-05	0.00119997
sigA	4310.83	-3.2845	1.02841	-3.19375	0.00140436	0.0224745
sigB	58911.1	-6.9315	1.35906	-5.10023	3.39239e-07	5.50386e-05
sigE	24868.7	-6.06136	1.30131	-4.65787	3.19494e-06	0.000263723
sigH	4079.29	-3.8996	1.17247	-3.32596	0.000881148	0.016991
sseA	3441.49	-4.88933	1.20181	-4.06831	4.73554e-05	0.00192075
ssr	3.11475e+06	-9.5944	1.42898	-6.71414	1.89182e-11	4.4505e-08
tatA	892.295	-5.09963	1.24214	-4.10551	4.03425e-05	0.00171002
tgs1	86431.7	-7.17373	1.4493	-4.9498	7.42916e-07	9.44708e-05
trpT	487.455	-5.11711	1.16435	-4.39481	1.10871e-05	0.000643935
trxA	299.358	-3.45104	1.16338	-2.9664	0.00301307	0.0391616
trxB1	870.728	-4.70539	1.24961	-3.76548	0.000166228	0.00491889
trxC	741.644	-4.4542	1.11654	-3.98929	6.62725e-05	0.00253892
tuf	4454.35	-3.09338	0.787003	-3.93058	8.47412e-05	0.0031149
usfY	17230.8	-6.69293	1.52383	-4.39217	1.12227e-05	0.000643935
vapB10	9675.46	-8.74776	1.39125	-6.28772	3.22164e-10	5.05261e-07
vapB2	159.59	-4.25277	1.10271	-3.85664	0.000114955	0.00389111
vapB28	236.303	-3.84131	1.13172	-3.39423	0.000688218	0.0140176
vapB33	50.6373	-3.26568	0.913472	-3.57502	0.000350199	0.00867618
vapB47	2387.77	-7.29416	1.48066	-4.92628	8.38107e-07	9.85823e-05
vapC10	6248.79	-5.68048	1.33823	-4.24477	2.1882e-05	0.00105056
vapC2	591.279	-2.8532	0.984488	-2.89815	0.00375367	0.044759
vapC28	136.505	-3.76655	1.05359	-3.57497	0.000350269	0.00867618
vapC47	3583.42	-6.17497	1.44076	-4.2859	1.81997e-05	0.000926192
wag31	6180.04	-3.82244	1.062	-3.59928	0.000319103	0.00820425
whiB1	47833.9	-8.86102	1.45763	-6.07908	1.20875e-09	1.42179e-06
xseB	67.4734	-2.33151	0.672559	-3.46662	0.000527041	0.0114802
yrbE2A	1560.54	-3.67922	1.15829	-3.17644	0.00149097	0.0233057

## Sheet: MT345_BFEvA
	baseMean	log2FoldChange	lfcSE	stat	pvalue	padj
MtCM	1647.75	-0.77103	0.206446	-3.73477	0.000187884	0.00464356
PE22	1358.15	1.03353	0.218188	4.73687	2.17041e-06	0.000188252
PE25	1034.81	0.850888	0.227722	3.73652	0.000186583	0.00464356
PE29	2289.05	0.788208	0.156802	5.02678	4.98786e-07	6.74388e-05
PE_PGRS32	6909.38	0.552573	0.128913	4.28641	1.81588e-05	0.00084319
PE_PGRS35	6365.43	0.43116	0.133218	3.2365	0.00121004	0.0176589
PE_PGRS38	2203.37	0.590923	0.162311	3.64069	0.000271905	0.00618786
PE_PGRS40	1067.4	0.766059	0.225601	3.39564	0.000684674	0.0119221
PE_PGRS42	1560.78	0.602613	0.199383	3.0224	0.00250783	0.0290563
PE_PGRS43	1604.58	0.659609	0.182103	3.62217	0.000292144	0.00648785
PE_PGRS57	1940.02	-0.753774	0.187909	-4.01138	6.03643e-05	0.00207086
PPE11	4973.89	0.393503	0.122961	3.20023	0.00137319	0.0189567
PPE12	9960.45	0.431809	0.149024	2.89758	0.00376056	0.0381617
PPE15	1576.66	0.59136	0.191328	3.09082	0.00199603	0.024666
PPE17	3315.77	-0.527064	0.169375	-3.11182	0.00185938	0.0232271
PPE20	3727.83	0.528677	0.17611	3.00197	0.00268238	0.0304466
PPE25	1251.24	1.07615	0.199504	5.39414	6.88537e-08	1.50724e-05
PPE38	18139.4	0.55894	0.120026	4.65681	3.21142e-06	0.000246048
PPE41	2550.9	0.757292	0.182632	4.14654	3.37537e-05	0.00129911
PPE46	9339.88	0.371563	0.125694	2.95609	0.00311563	0.0333279
PPE49	12297.1	0.356281	0.121301	2.93716	0.00331234	0.0346119
PPE54	53695.1	0.521866	0.125532	4.15725	3.22097e-05	0.00126554
PPE57	1058	0.714334	0.232833	3.06801	0.00215492	0.0260689
PPE66	2129.89	-0.547659	0.165152	-3.3161	0.000912842	0.0146098
PPE67	2592.94	0.50969	0.163393	3.11942	0.00181208	0.0226979
PPE7	2226.27	-0.766354	0.157344	-4.87057	1.11279e-06	0.000116261
Rv0007	1451.86	0.804889	0.186727	4.31052	1.62869e-05	0.000771863
Rv0010c	4352.17	0.424059	0.139355	3.043	0.00234232	0.0276093
Rv0011c	3258.06	0.666659	0.184396	3.61537	0.000299915	0.00656664
Rv0075	7015.72	-0.421487	0.113984	-3.69777	0.000217501	0.00523482
Rv0076c	2976.55	-1.24609	0.231774	-5.37629	7.60357e-08	1.51972e-05
Rv0078A	1803.91	0.498153	0.176037	2.82982	0.00465743	0.0437005
Rv0082	1091.52	0.786923	0.225994	3.48205	0.000497595	0.0092609
Rv0102	12198.3	-0.32407	0.0979823	-3.30743	0.000941558	0.014874
Rv0108c	1986.7	-0.737818	0.170955	-4.31587	1.58977e-05	0.000763607
Rv0150c	2380.72	-0.779563	0.192419	-4.05139	5.09137e-05	0.00180039
Rv0177	442.029	0.888844	0.313587	2.83444	0.00459055	0.0436007
Rv0190	1724.02	0.499906	0.179975	2.77764	0.00547549	0.0488754
Rv0199	2565.96	-0.542498	0.170773	-3.17671	0.00148956	0.0200219
Rv0221	5032.84	-0.400693	0.119872	-3.34267	0.000829758	0.0137735
Rv0238	2410.88	0.514733	0.157692	3.26417	0.00109785	0.0167114
Rv0246	8224.7	0.634113	0.169173	3.74832	0.000178026	0.00447205
Rv0260c	3812.67	-0.52425	0.133085	-3.9392	8.17525e-05	0.00266536
Rv0278c	1275.4	0.674805	0.199877	3.3761	0.000735225	0.0126113
Rv0308	3730.51	0.632327	0.180904	3.49537	0.000473412	0.00899287
Rv0325	204.698	1.47965	0.440296	3.36057	0.000777825	0.0131541
Rv0348	1782.76	-0.651471	0.163174	-3.9925	6.53791e-05	0.00222628
[truncated: 471 more rows]

## Sheet: L4.4_BFEvA
	baseMean	log2FoldChange	lfcSE	stat	pvalue	padj
[truncated: 1,085 more rows]

[truncated: 1 more sheets: L4.9_BFEvA]
